# Supplementary material for: Adaptive modulation of brain hemodynamics across stereotyped running episodes
Source: Nat Commun. 2020 Dec 3;11:6193. doi: 10.1038/s41467-020-19948-7 (PMC7713412; doi:10.1038/s41467-020-19948-7)
Supplement: Supplementary file 11 — Source Data [file 41467_2020_19948_MOESM11_ESM.xlsx]

## Sheet: Figure2B
Coronal Plane 1 : n=11 animals, 27 recordings, 456 trials
Coronal Plane 2 : n=3 animals, 11 recordings, 1013 trials
For each region, we display the CBV response for each individual trial. The first line represents the reference time in seconds.
The number of trials per region is displayed next to the region title.
Neocortex-L [n=418]
-5.000	-4.000	-3.000	-2.000	-1.000	0.000	1.000	2.000	3.000	4.000	5.000	6.000	7.000	8.000	9.000	10.000	11.000	12.000	13.000	14.000	15.000
NaN	NaN	NaN	NaN	NaN	4.726	4.488	12.142	10.474	7.035	8.060	7.387	6.703	7.131	6.716	5.757	4.672	NaN	NaN	NaN	NaN
NaN	NaN	NaN	NaN	NaN	3.368	3.743	6.983	4.017	3.163	7.961	7.898	5.343	5.856	4.723	2.901	0.703	NaN	NaN	NaN	NaN
NaN	NaN	NaN	NaN	NaN	NaN	3.143	2.820	2.135	1.449	3.504	7.271	5.107	1.497	-1.523	-0.852	1.221	-0.549	NaN	NaN	NaN
NaN	NaN	NaN	NaN	NaN	-1.689	1.192	2.215	-2.497	0.571	3.590	3.249	1.688	1.125	-0.927	-1.205	0.029	NaN	NaN	NaN	NaN
NaN	NaN	NaN	NaN	NaN	-2.757	3.349	2.142	-0.653	-0.978	-2.158	5.355	3.159	0.348	2.285	-0.014	-0.685	NaN	NaN	NaN	NaN
NaN	NaN	NaN	NaN	-3.892	-2.940	-1.321	-0.039	0.074	-1.023	-2.858	-1.109	2.159	-0.859	-3.901	-3.651	NaN	NaN	NaN	NaN	NaN
NaN	NaN	NaN	NaN	NaN	-4.266	-1.285	-1.916	-3.587	-0.105	-2.510	0.442	1.384	1.539	-0.283	-3.344	-5.553	NaN	NaN	NaN	NaN
NaN	NaN	NaN	NaN	-0.503	-0.638	-1.046	-1.727	-2.734	-1.102	1.219	0.838	0.196	-1.245	-4.723	-3.695	NaN	NaN	NaN	NaN	NaN
NaN	NaN	NaN	NaN	NaN	-0.070	1.749	-1.332	2.036	-0.014	4.551	1.007	-1.056	3.478	4.873	2.993	-0.580	NaN	NaN	NaN	NaN
NaN	NaN	NaN	NaN	NaN	-0.304	1.700	1.195	-0.468	-0.048	-0.018	2.956	4.602	1.831	0.199	-4.583	-5.585	NaN	NaN	NaN	NaN
NaN	NaN	NaN	NaN	3.400	19.631	28.879	21.557	13.968	8.105	10.533	14.005	15.942	15.979	20.508	22.913	NaN	NaN	NaN	NaN	NaN
NaN	NaN	NaN	31.016	23.069	21.136	28.423	28.674	26.223	13.826	15.090	16.744	12.605	12.539	19.929	NaN	NaN	NaN	NaN	NaN	NaN
NaN	NaN	NaN	NaN	15.984	19.275	10.486	9.667	14.654	1.598	6.005	16.185	20.332	12.866	22.021	24.655	NaN	NaN	NaN	NaN	NaN
NaN	NaN	NaN	NaN	14.737	11.273	10.785	9.561	7.055	1.346	6.211	14.618	10.459	14.123	11.890	16.437	NaN	NaN	NaN	NaN	NaN
NaN	NaN	NaN	20.435	17.710	15.781	10.798	8.618	2.909	12.733	2.064	2.114	15.069	13.956	11.198	NaN	NaN	NaN	NaN	NaN	NaN
NaN	NaN	NaN	NaN	NaN	NaN	-0.758	3.721	1.271	1.423	0.406	2.058	3.026	11.433	9.499	6.233	11.136	10.943	NaN	NaN	NaN
NaN	NaN	NaN	NaN	NaN	NaN	0.345	-3.033	-5.095	-6.419	5.441	2.280	5.910	7.008	6.682	2.927	2.731	0.453	NaN	NaN	NaN
NaN	NaN	NaN	NaN	NaN	NaN	-10.615	-8.013	-4.547	-3.627	9.506	7.962	3.820	0.893	0.836	2.037	14.138	0.803	NaN	NaN	NaN
NaN	NaN	NaN	NaN	6.331	1.639	-4.233	4.107	7.392	1.973	1.378	-0.373	4.681	1.189	6.147	3.989	NaN	NaN	NaN	NaN	NaN
NaN	NaN	NaN	5.377	-3.906	-8.630	-3.844	-0.980	5.337	9.359	0.944	2.463	-2.887	-5.309	-5.710	NaN	NaN	NaN	NaN	NaN	NaN
NaN	NaN	NaN	NaN	NaN	NaN	8.775	4.476	5.006	3.463	1.396	-2.030	-2.858	-2.821	-2.052	-3.952	-6.934	NaN	NaN	NaN	NaN
NaN	NaN	NaN	NaN	NaN	NaN	4.124	1.198	-0.884	4.320	2.769	-0.916	-5.992	-8.756	-7.369	-2.952	9.385	12.094	NaN	NaN	NaN
NaN	NaN	NaN	NaN	NaN	NaN	-4.729	3.254	1.321	-7.857	-6.025	-8.214	-9.660	-9.176	-7.780	-8.800	-10.786	-10.033	NaN	NaN	NaN
NaN	NaN	NaN	NaN	NaN	NaN	-6.418	-4.906	3.675	2.171	-10.346	-10.841	-8.847	-9.481	-8.011	-12.597	-6.235	0.629	NaN	NaN	NaN
NaN	NaN	NaN	NaN	NaN	-14.902	-9.522	-8.290	-9.618	-10.751	-5.231	-2.457	-11.505	-10.749	-5.959	1.290	13.039	NaN	NaN	NaN	NaN
NaN	NaN	NaN	NaN	NaN	NaN	-9.612	-9.881	-10.327	-8.447	-10.309	-10.189	-10.642	-11.164	-11.100	-9.342	-10.903	-13.652	NaN	NaN	NaN
NaN	NaN	NaN	NaN	NaN	NaN	-1.051	-2.857	-5.316	-4.499	-11.015	-6.421	-10.553	-12.507	-10.671	-14.695	-13.503	-11.795	NaN	NaN	NaN
NaN	NaN	NaN	NaN	NaN	-8.800	-9.538	-8.222	-6.334	-10.207	-14.133	-11.664	-13.218	-9.512	-11.142	-13.444	-16.315	NaN	NaN	NaN	NaN
NaN	NaN	NaN	NaN	NaN	-6.225	-9.370	-11.642	-12.947	-8.199	-8.943	-10.706	-6.883	-9.751	-11.376	-13.639	-14.279	NaN	NaN	NaN	NaN
NaN	NaN	NaN	NaN	NaN	NaN	-11.788	-10.402	-8.207	-5.053	-7.338	-9.551	-9.292	-12.076	-18.994	-13.327	-6.138	NaN	NaN	NaN	NaN
NaN	NaN	NaN	NaN	NaN	4.685	-9.339	-7.754	-2.268	-7.344	2.145	2.934	-5.584	-8.566	-9.321	-8.539	-10.035	NaN	NaN	NaN	NaN
NaN	NaN	NaN	NaN	NaN	NaN	-3.020	-5.563	-9.660	-11.315	-11.944	-11.669	-13.177	-11.298	-4.704	-11.442	-13.195	-16.855	NaN	NaN	NaN
NaN	NaN	NaN	NaN	NaN	-15.383	-7.798	-11.732	-12.810	-12.319	-13.789	-13.846	-12.553	-13.467	-11.358	-7.309	-14.085	NaN	NaN	NaN	NaN
NaN	NaN	NaN	NaN	NaN	NaN	8.036	12.311	12.430	10.957	9.073	7.682	10.844	8.829	11.082	14.288	10.943	11.528	NaN	NaN	NaN
NaN	NaN	NaN	NaN	NaN	NaN	-2.235	7.128	9.248	7.542	12.645	8.875	5.296	8.368	5.702	10.415	18.422	25.032	NaN	NaN	NaN
NaN	NaN	NaN	NaN	0.047	3.214	4.342	10.850	6.745	8.171	9.709	5.992	4.201	2.577	3.355	6.074	NaN	NaN	NaN	NaN	NaN
NaN	NaN	NaN	NaN	4.723	4.569	2.377	0.572	5.284	5.718	11.385	10.366	5.988	6.692	3.124	2.330	NaN	NaN	NaN	NaN	NaN
NaN	NaN	NaN	NaN	NaN	NaN	4.319	6.881	6.308	7.020	4.628	2.788	0.999	0.190	0.193	1.381	8.281	NaN	NaN	NaN	NaN
NaN	-1.540	-4.080	-7.337	-8.303	-6.294	-6.555	-0.509	6.054	0.954	-1.397	NaN	NaN	NaN	NaN	NaN	NaN	NaN	NaN	NaN	NaN
NaN	NaN	NaN	NaN	NaN	-0.065	-0.407	4.607	5.779	6.098	3.717	3.654	1.997	2.708	1.963	3.568	6.884	NaN	NaN	NaN	NaN
NaN	NaN	NaN	NaN	NaN	2.314	0.599	2.144	1.190	2.816	4.329	0.108	0.407	0.975	5.751	1.325	-0.395	NaN	NaN	NaN	NaN
NaN	NaN	NaN	NaN	NaN	-3.135	1.573	1.576	2.934	3.042	2.564	0.149	0.027	1.462	3.285	4.373	0.195	NaN	NaN	NaN	NaN
NaN	NaN	NaN	NaN	NaN	NaN	-2.478	-1.922	-0.621	2.441	2.857	-1.456	-1.593	-1.431	1.300	4.505	2.469	NaN	NaN	NaN	NaN
NaN	NaN	NaN	NaN	NaN	NaN	11.288	10.186	11.309	4.584	0.204	1.705	0.639	2.550	7.728	5.172	5.181	6.426	NaN	NaN	NaN
NaN	NaN	NaN	NaN	NaN	4.280	8.346	10.702	8.764	6.947	4.246	-0.954	1.219	2.562	5.027	8.138	11.230	NaN	NaN	NaN	NaN
NaN	NaN	NaN	NaN	NaN	NaN	2.918	1.165	0.485	0.002	2.180	2.664	-1.994	-2.439	-2.439	-1.708	1.310	2.530	NaN	NaN	NaN
NaN	NaN	NaN	NaN	-2.941	-2.626	1.833	1.800	-0.640	3.239	5.773	3.796	-0.295	1.614	-0.191	4.646	NaN	NaN	NaN	NaN	NaN
NaN	NaN	NaN	NaN	NaN	NaN	0.948	6.079	6.784	3.863	7.816	9.064	6.499	2.425	2.980	1.020	-0.189	NaN	NaN	NaN	NaN
NaN	NaN	NaN	NaN	NaN	NaN	4.036	10.060	6.631	6.078	0.330	-0.341	-0.108	-1.372	0.134	0.314	2.383	7.779	NaN	NaN	NaN
NaN	NaN	NaN	NaN	-5.917	-5.494	-2.879	-0.053	2.479	0.489	-3.475	-1.032	-1.267	-0.947	1.386	-0.007	NaN	NaN	NaN	NaN	NaN
NaN	NaN	NaN	NaN	NaN	5.741	5.831	5.344	5.035	4.325	1.304	-2.572	-1.253	-1.206	-3.015	-0.487	-1.243	NaN	NaN	NaN	NaN
NaN	NaN	NaN	NaN	NaN	NaN	5.193	5.375	6.216	6.930	0.984	-1.519	-0.558	-2.391	-0.035	-0.424	-1.720	1.283	NaN	NaN	NaN
NaN	NaN	NaN	NaN	NaN	2.867	2.828	5.494	5.019	3.664	-0.129	-0.760	-0.779	-0.269	-2.075	-1.625	0.934	NaN	NaN	NaN	NaN
NaN	NaN	NaN	NaN	NaN	NaN	3.943	2.903	3.717	6.937	1.533	0.219	0.721	-1.861	-1.561	2.597	3.710	4.617	NaN	NaN	NaN
NaN	NaN	NaN	NaN	NaN	NaN	3.301	3.242	2.011	5.854	2.404	-0.838	-1.776	-2.402	-2.096	1.359	-0.604	0.307	NaN	NaN	NaN
NaN	NaN	NaN	NaN	NaN	NaN	3.573	1.119	0.030	1.875	1.284	-3.540	-0.471	-0.926	1.182	0.815	3.140	4.198	NaN	NaN	NaN
NaN	NaN	NaN	NaN	NaN	2.924	3.526	3.963	1.728	1.530	3.312	-2.589	-4.143	0.897	-0.021	-1.177	0.826	NaN	NaN	NaN	NaN
NaN	NaN	NaN	0.742	-1.195	-5.521	-4.434	-0.063	0.830	1.649	-1.886	-5.213	-4.431	-3.637	-2.176	NaN	NaN	NaN	NaN	NaN	NaN
NaN	NaN	NaN	NaN	NaN	NaN	-2.231	3.367	4.444	-1.904	-2.432	-1.270	1.365	4.458	-0.507	-3.110	-3.855	-5.027	NaN	NaN	NaN
NaN	NaN	NaN	NaN	NaN	NaN	-5.096	-2.736	-3.970	-10.484	-8.956	-8.015	-7.063	-1.888	1.793	2.853	-0.248	-5.834	NaN	NaN	NaN
NaN	NaN	NaN	NaN	NaN	NaN	-2.518	-3.134	-4.222	-4.832	-3.841	-6.206	-7.225	-1.684	3.126	1.857	-2.699	-4.071	NaN	NaN	NaN
NaN	NaN	NaN	NaN	NaN	NaN	-0.109	3.760	5.181	5.375	2.002	-4.812	-2.446	-3.074	-6.207	-3.096	2.116	NaN	NaN	NaN	NaN
NaN	NaN	NaN	NaN	NaN	NaN	-9.083	-6.700	-1.319	-1.576	-3.547	-3.753	-2.349	-1.717	-3.517	-4.300	-6.988	-5.467	NaN	NaN	NaN
NaN	NaN	NaN	NaN	NaN	NaN	-1.732	-0.810	-1.868	-4.431	-5.100	-5.079	-4.842	1.909	2.843	-3.223	-1.860	-3.619	NaN	NaN	NaN
NaN	NaN	NaN	NaN	NaN	2.904	7.930	3.327	1.252	0.644	3.500	2.376	0.956	-0.867	-3.226	-4.237	-2.044	NaN	NaN	NaN	NaN
NaN	NaN	NaN	NaN	NaN	NaN	-5.494	-0.521	2.694	5.963	4.162	0.592	-0.948	-2.328	-3.373	-4.686	-5.616	-0.976	NaN	NaN	NaN
NaN	NaN	NaN	NaN	NaN	NaN	-0.604	-0.804	5.323	6.745	3.529	2.184	-0.674	-1.414	-0.856	-1.946	-2.886	-5.092	NaN	NaN	NaN
NaN	NaN	NaN	NaN	NaN	NaN	3.132	1.029	4.008	5.750	0.925	0.107	-0.306	-2.329	-1.376	1.206	2.594	1.483	NaN	NaN	NaN
NaN	NaN	NaN	NaN	NaN	NaN	-1.134	0.554	5.294	3.351	2.551	0.213	-1.129	-2.130	-1.844	-3.822	-3.054	-2.472	NaN	NaN	NaN
NaN	NaN	NaN	NaN	NaN	6.031	4.505	7.363	6.398	3.584	3.680	4.095	6.334	5.331	2.877	0.253	-2.024	NaN	NaN	NaN	NaN
NaN	NaN	NaN	NaN	NaN	NaN	1.020	1.813	4.638	5.448	0.457	-1.675	-1.413	-1.449	-1.400	1.468	4.190	3.380	NaN	NaN	NaN
NaN	NaN	NaN	NaN	NaN	5.200	5.784	5.686	1.112	2.920	4.787	3.492	-0.115	-2.655	-3.581	-5.089	-3.551	NaN	NaN	NaN	NaN
NaN	NaN	NaN	NaN	NaN	-7.405	-3.539	-0.282	1.399	4.457	-0.778	-3.637	-4.106	-5.404	-2.398	0.262	0.864	NaN	NaN	NaN	NaN
NaN	NaN	NaN	NaN	NaN	NaN	1.969	3.949	6.322	4.593	1.563	-0.175	-3.359	-0.016	-1.038	-1.710	-2.327	NaN	NaN	NaN	NaN
NaN	NaN	NaN	NaN	NaN	NaN	-4.816	1.291	3.923	6.392	3.697	1.721	-0.211	-2.443	-1.539	-4.166	-2.008	-0.128	NaN	NaN	NaN
NaN	NaN	NaN	NaN	NaN	-3.831	-1.207	5.361	7.004	10.378	5.323	0.630	0.614	1.704	2.609	1.960	0.512	NaN	NaN	NaN	NaN
NaN	NaN	NaN	NaN	NaN	NaN	-5.196	2.741	8.729	9.843	3.666	0.509	-1.526	-3.162	-2.934	-4.369	-4.321	-4.887	NaN	NaN	NaN
NaN	NaN	NaN	NaN	NaN	NaN	-4.500	-0.865	5.611	8.770	4.625	0.581	-0.864	-3.194	-1.744	-2.897	-3.458	NaN	NaN	NaN	NaN
NaN	NaN	NaN	NaN	NaN	-4.887	1.956	1.542	-0.159	2.242	-0.608	-4.130	-3.526	-3.344	-4.557	-4.906	-6.592	NaN	NaN	NaN	NaN
NaN	NaN	NaN	NaN	NaN	11.411	6.188	4.954	4.319	3.827	-0.184	-1.040	0.152	2.784	2.630	0.776	-0.048	NaN	NaN	NaN	NaN
NaN	NaN	NaN	NaN	NaN	NaN	-0.192	-2.617	-0.787	3.982	4.207	1.946	2.318	0.566	-0.378	-3.040	-3.784	-0.831	NaN	NaN	NaN
NaN	NaN	NaN	NaN	NaN	NaN	10.853	7.990	3.165	3.935	6.829	3.442	0.473	-0.396	-1.825	-1.485	-0.895	-2.637	NaN	NaN	NaN
NaN	NaN	NaN	NaN	NaN	NaN	-0.220	0.179	1.806	4.953	0.118	-0.417	-0.107	-1.435	-2.090	-3.670	-3.170	-3.544	NaN	NaN	NaN
NaN	NaN	NaN	NaN	NaN	7.783	8.814	8.079	9.901	9.963	8.313	6.925	6.938	5.472	3.987	1.437	0.945	NaN	NaN	NaN	NaN
NaN	NaN	NaN	NaN	NaN	NaN	3.024	1.893	4.128	5.138	0.011	-1.842	-3.031	-1.378	-0.139	-3.575	-2.230	0.956	NaN	NaN	NaN
NaN	NaN	NaN	NaN	NaN	NaN	-2.767	3.311	8.113	5.648	2.700	1.633	-0.194	-1.335	-1.082	-3.598	-2.048	-0.539	NaN	NaN	NaN
NaN	NaN	NaN	NaN	NaN	NaN	1.195	2.804	4.842	3.701	-0.891	-1.371	-1.360	-1.643	-3.426	-2.649	-1.212	-1.319	NaN	NaN	NaN
NaN	NaN	NaN	NaN	NaN	1.762	2.131	0.103	0.205	3.987	-2.109	-5.238	-4.770	-4.466	-4.533	-5.490	-9.017	NaN	NaN	NaN	NaN
NaN	NaN	NaN	NaN	NaN	NaN	4.129	2.667	2.795	3.575	4.771	3.424	-0.358	-1.122	-2.620	-2.417	-1.114	-1.752	NaN	NaN	NaN
NaN	NaN	NaN	NaN	NaN	NaN	-1.522	0.225	1.105	1.971	-2.514	-4.002	-5.246	-5.657	-3.751	-5.263	-6.471	-7.809	NaN	NaN	NaN
NaN	NaN	NaN	NaN	NaN	NaN	-3.071	2.970	8.190	8.680	3.482	-0.082	-3.321	-5.276	-4.843	-2.952	-3.837	-3.291	NaN	NaN	NaN
NaN	NaN	NaN	NaN	NaN	NaN	-2.241	2.443	6.430	3.853	-2.059	-3.661	-4.856	-5.320	-5.813	-5.426	-5.363	-5.510	NaN	NaN	NaN
NaN	NaN	NaN	NaN	NaN	NaN	-3.776	1.266	6.579	6.817	1.123	-3.749	-5.447	-5.476	-5.447	-6.018	-3.706	0.107	NaN	NaN	NaN
NaN	NaN	NaN	NaN	NaN	10.201	12.984	13.196	11.095	10.205	12.097	12.828	9.948	9.652	8.965	9.110	7.578	NaN	NaN	NaN	NaN
NaN	NaN	NaN	NaN	NaN	3.546	4.686	13.950	12.562	4.499	5.236	7.243	4.932	4.244	2.672	1.837	-0.534	NaN	NaN	NaN	NaN
NaN	NaN	NaN	NaN	NaN	NaN	6.699	6.128	6.345	5.123	2.352	2.242	0.540	-1.103	-3.751	-2.465	-1.335	NaN	NaN	NaN	NaN
NaN	NaN	NaN	NaN	NaN	NaN	1.785	2.135	3.940	2.005	-2.446	-2.675	-3.101	-4.272	-5.643	-3.679	-5.348	-8.447	NaN	NaN	NaN
NaN	NaN	NaN	NaN	NaN	10.713	9.234	9.735	3.346	2.132	2.638	1.875	1.906	-0.253	-3.195	-4.562	-3.445	NaN	NaN	NaN	NaN
NaN	NaN	NaN	NaN	NaN	NaN	7.099	4.325	2.199	5.267	2.559	1.741	0.882	-1.121	-1.655	-0.759	-3.577	-5.980	NaN	NaN	NaN
NaN	NaN	NaN	NaN	NaN	NaN	-5.692	-2.163	4.002	1.383	0.664	0.599	-1.481	-3.789	-3.795	-2.377	-2.522	-4.021	NaN	NaN	NaN
NaN	7.314	9.083	13.535	11.781	10.191	9.888	6.276	2.123	3.773	2.905	1.410	0.002	NaN	NaN	NaN	NaN	NaN	NaN	NaN	NaN
NaN	NaN	NaN	NaN	NaN	NaN	5.079	6.406	3.214	3.669	3.607	2.114	0.345	-1.829	-2.771	-2.785	-2.502	-2.646	NaN	NaN	NaN
NaN	NaN	NaN	NaN	NaN	NaN	11.658	9.032	3.276	2.368	1.831	0.805	-0.268	-1.418	-1.465	-1.966	-3.338	-3.477	NaN	NaN	NaN
NaN	NaN	NaN	NaN	NaN	NaN	9.805	3.627	-0.195	-0.377	-2.186	-1.517	-2.598	-3.645	-4.476	-4.846	-4.764	-1.744	NaN	NaN	NaN
NaN	NaN	NaN	NaN	NaN	NaN	-0.088	1.157	2.890	-0.329	-2.565	-2.942	-4.842	-6.482	-3.048	-0.890	-1.567	-2.009	NaN	NaN	NaN
NaN	NaN	NaN	NaN	6.076	3.430	2.039	5.265	3.908	3.218	1.114	-1.949	-2.025	-4.017	-4.887	-2.640	NaN	NaN	NaN	NaN	NaN
NaN	NaN	NaN	NaN	NaN	NaN	1.973	1.229	1.390	1.113	-3.594	-4.203	-4.944	-5.796	-3.142	-0.874	-0.957	NaN	NaN	NaN	NaN
NaN	NaN	NaN	NaN	NaN	NaN	1.809	3.546	4.053	3.228	-0.255	-1.767	-4.137	-4.629	-3.210	-3.495	-2.124	0.225	NaN	NaN	NaN
NaN	NaN	NaN	NaN	NaN	NaN	4.439	4.960	3.640	5.153	0.220	-1.788	-3.515	-4.558	-2.830	-2.276	-2.786	-2.557	NaN	NaN	NaN
NaN	NaN	NaN	NaN	NaN	NaN	-1.592	5.677	4.563	2.274	-1.232	-3.773	-3.531	-4.057	-5.072	-2.691	-2.489	NaN	NaN	NaN	NaN
NaN	NaN	NaN	NaN	NaN	NaN	6.695	2.314	-1.206	-2.440	-5.294	-2.849	-3.530	-6.219	-4.393	-2.339	-4.578	-6.469	NaN	NaN	NaN
NaN	NaN	NaN	NaN	NaN	NaN	10.876	11.072	3.995	0.109	-4.921	-4.671	-2.995	-4.483	-6.677	-5.121	-1.120	-0.611	NaN	NaN	NaN
NaN	NaN	NaN	NaN	NaN	-1.887	-0.287	-3.527	-1.885	-0.400	-1.045	-2.834	-5.600	-5.096	-6.249	-9.398	-7.570	NaN	NaN	NaN	NaN
NaN	NaN	NaN	NaN	NaN	NaN	-1.426	-0.627	0.458	1.392	-0.763	-3.517	-3.985	-4.399	-5.379	-4.424	-3.436	-4.221	NaN	NaN	NaN
NaN	NaN	NaN	NaN	NaN	NaN	3.787	4.088	2.496	1.766	0.255	-0.408	-2.167	-3.347	-1.879	-2.230	-3.097	NaN	NaN	NaN	NaN
NaN	NaN	NaN	NaN	NaN	NaN	-2.982	-0.844	1.149	2.728	-0.542	-1.445	1.354	0.915	-1.717	-4.503	-5.416	-4.064	NaN	NaN	NaN
NaN	NaN	NaN	NaN	NaN	NaN	-0.766	1.884	-1.534	-1.669	0.765	1.883	2.029	0.711	2.140	3.967	1.048	-0.893	NaN	NaN	NaN
NaN	NaN	NaN	NaN	NaN	NaN	-0.896	3.538	3.581	6.343	2.339	0.316	1.500	-1.048	-1.448	-2.889	-3.200	-3.176	NaN	NaN	NaN
NaN	NaN	NaN	NaN	NaN	NaN	-2.634	5.604	8.634	6.853	4.182	-1.154	-1.345	-0.083	-1.999	-1.463	-1.268	-2.335	NaN	NaN	NaN
NaN	NaN	NaN	NaN	-0.923	-3.002	-3.421	-2.464	-0.577	-1.509	-2.984	0.582	2.430	-2.361	-5.874	-5.958	NaN	NaN	NaN	NaN	NaN
NaN	NaN	NaN	NaN	NaN	NaN	3.269	4.925	3.087	1.933	-0.687	-1.153	0.346	0.446	-2.455	-4.209	-5.447	-7.594	NaN	NaN	NaN
NaN	NaN	NaN	-8.726	-4.106	-4.859	-3.871	-0.289	-1.436	1.444	1.390	-0.551	-1.946	-4.572	-4.456	NaN	NaN	NaN	NaN	NaN	NaN
NaN	NaN	NaN	NaN	-8.440	-10.775	-13.196	-9.258	-1.789	-1.948	-3.260	-2.918	-5.187	-6.032	-7.829	NaN	NaN	NaN	NaN	NaN	NaN
NaN	NaN	NaN	NaN	-5.466	-3.860	-3.446	-4.240	1.694	-0.736	0.320	-1.651	-3.418	-1.036	-2.341	-2.163	NaN	NaN	NaN	NaN	NaN
NaN	NaN	NaN	NaN	NaN	-3.116	-5.734	-8.615	-4.169	-3.547	-3.770	-5.190	-6.102	-2.987	-0.582	-5.065	-7.095	NaN	NaN	NaN	NaN
NaN	NaN	NaN	NaN	-1.505	-2.879	-8.184	-6.727	-5.797	-3.254	-4.586	-1.544	-4.725	-3.517	-0.943	0.672	NaN	NaN	NaN	NaN	NaN
NaN	NaN	NaN	NaN	NaN	4.293	2.727	-0.103	-2.612	-2.100	0.503	0.825	1.984	2.782	6.041	3.272	2.548	NaN	NaN	NaN	NaN
NaN	0.095	-2.450	-0.196	1.404	-1.292	-1.294	-0.026	2.022	-0.056	0.262	0.604	NaN	NaN	NaN	NaN	NaN	NaN	NaN	NaN	NaN
NaN	NaN	NaN	NaN	NaN	1.503	3.410	-0.429	1.573	4.033	2.469	1.787	2.508	2.731	2.162	0.198	-2.292	NaN	NaN	NaN	NaN
NaN	NaN	NaN	NaN	-1.124	0.801	0.756	1.394	4.800	2.421	2.234	-0.089	-0.492	2.642	1.889	3.801	NaN	NaN	NaN	NaN	NaN
NaN	NaN	NaN	NaN	-1.424	0.093	-0.554	-0.938	2.709	4.821	2.684	4.991	6.696	5.126	3.823	5.629	NaN	NaN	NaN	NaN	NaN
NaN	NaN	NaN	NaN	NaN	-5.965	-2.029	1.032	4.859	6.336	7.729	7.771	6.202	4.947	3.226	-0.302	2.567	NaN	NaN	NaN	NaN
NaN	NaN	NaN	NaN	NaN	-1.942	3.484	5.205	9.527	14.160	10.737	10.077	5.848	4.800	5.346	7.231	6.780	NaN	NaN	NaN	NaN
NaN	NaN	NaN	NaN	NaN	NaN	4.569	5.783	8.134	5.364	10.026	9.089	7.956	12.884	9.405	10.917	12.022	13.677	NaN	NaN	NaN
NaN	NaN	NaN	NaN	11.204	8.459	6.563	11.477	13.894	16.893	18.874	14.048	15.262	12.780	13.801	18.096	NaN	NaN	NaN	NaN	NaN
NaN	NaN	NaN	NaN	6.771	5.635	4.607	4.536	8.266	9.776	10.480	10.231	6.682	7.834	10.333	8.596	NaN	NaN	NaN	NaN	NaN
NaN	NaN	NaN	NaN	NaN	NaN	3.289	3.796	5.719	8.294	6.863	6.355	6.270	5.015	7.809	10.750	8.481	5.244	NaN	NaN	NaN
NaN	NaN	NaN	NaN	NaN	NaN	2.389	8.238	9.202	8.354	11.593	12.985	13.285	10.594	11.211	8.599	11.325	11.620	NaN	NaN	NaN
NaN	NaN	NaN	NaN	4.750	5.878	6.512	10.258	9.075	6.861	13.436	13.942	12.887	12.205	11.678	9.781	NaN	NaN	NaN	NaN	NaN
NaN	NaN	NaN	NaN	NaN	9.261	6.110	1.291	3.125	8.897	8.660	7.664	9.862	8.095	8.661	6.795	4.885	NaN	NaN	NaN	NaN
NaN	NaN	NaN	NaN	5.722	7.267	7.907	6.597	7.025	8.311	9.499	8.007	10.641	9.909	7.192	7.492	NaN	NaN	NaN	NaN	NaN
NaN	NaN	NaN	NaN	NaN	NaN	1.957	4.677	9.964	10.117	9.506	9.292	7.361	7.501	6.778	8.588	11.383	13.096	NaN	NaN	NaN
NaN	NaN	NaN	16.674	11.013	12.632	11.632	16.871	21.724	20.729	24.291	23.549	21.123	21.177	18.810	NaN	NaN	NaN	NaN	NaN	NaN
NaN	NaN	NaN	NaN	NaN	5.668	4.660	7.463	7.025	5.937	7.874	5.968	5.966	6.961	5.798	1.473	7.798	NaN	NaN	NaN	NaN
NaN	NaN	NaN	NaN	NaN	-2.486	-2.354	6.329	11.479	12.002	16.526	11.671	8.144	7.695	3.969	6.342	6.199	NaN	NaN	NaN	NaN
NaN	NaN	NaN	4.913	4.735	8.407	5.093	2.897	1.210	4.656	4.823	3.759	0.895	-0.008	2.363	NaN	NaN	NaN	NaN	NaN	NaN
NaN	NaN	NaN	NaN	NaN	0.302	2.231	1.880	3.801	5.613	5.687	2.311	0.306	0.020	0.515	2.537	5.417	NaN	NaN	NaN	NaN
NaN	NaN	NaN	NaN	NaN	NaN	0.760	4.098	7.602	9.892	6.251	3.608	0.995	-0.263	1.593	3.663	4.700	3.955	NaN	NaN	NaN
NaN	NaN	NaN	NaN	NaN	-8.291	0.955	4.843	2.537	2.317	5.086	1.083	-2.032	-4.385	-3.703	2.899	-0.415	NaN	NaN	NaN	NaN
NaN	NaN	-8.581	-4.550	-0.575	-2.347	-3.204	0.871	3.401	1.463	1.019	1.275	-2.425	-1.743	NaN	NaN	NaN	NaN	NaN	NaN	NaN
NaN	NaN	NaN	NaN	NaN	9.594	15.767	15.642	15.957	15.257	13.177	15.754	13.540	13.625	11.038	10.908	12.840	NaN	NaN	NaN	NaN
NaN	NaN	NaN	NaN	NaN	0.107	2.752	5.610	5.174	3.319	7.442	8.853	6.749	6.355	2.772	4.746	4.803	NaN	NaN	NaN	NaN
NaN	NaN	NaN	NaN	NaN	14.903	10.171	7.063	9.169	7.251	7.734	9.019	8.146	7.430	5.981	6.741	9.135	NaN	NaN	NaN	NaN
NaN	NaN	NaN	NaN	NaN	5.369	6.234	8.102	4.489	5.302	8.132	7.500	6.748	6.367	7.606	9.546	8.459	NaN	NaN	NaN	NaN
NaN	NaN	NaN	NaN	NaN	2.677	2.441	3.448	3.426	-0.095	0.247	3.158	3.211	2.816	2.210	6.318	5.927	NaN	NaN	NaN	NaN
NaN	NaN	NaN	NaN	NaN	5.797	5.446	7.089	4.973	3.603	5.917	6.172	4.074	2.418	6.103	2.957	-1.309	NaN	NaN	NaN	NaN
NaN	NaN	NaN	NaN	NaN	4.904	8.641	4.003	2.674	1.726	1.506	5.124	5.439	4.530	6.282	5.516	2.672	NaN	NaN	NaN	NaN
NaN	NaN	NaN	4.426	8.830	4.946	4.592	2.880	1.424	3.188	7.004	4.268	4.357	7.897	6.165	NaN	NaN	NaN	NaN	NaN	NaN
NaN	NaN	NaN	NaN	NaN	6.215	4.490	5.988	2.011	2.492	2.794	-0.150	2.874	2.850	4.274	4.608	7.209	NaN	NaN	NaN	NaN
NaN	NaN	NaN	NaN	6.840	5.461	5.765	8.987	7.681	6.691	5.318	5.088	5.264	4.239	5.770	7.236	NaN	NaN	NaN	NaN	NaN
NaN	NaN	-0.280	2.538	6.592	4.807	5.336	2.504	3.110	1.850	1.351	2.149	0.409	0.541	NaN	NaN	NaN	NaN	NaN	NaN	NaN
NaN	NaN	NaN	NaN	NaN	3.602	0.586	-1.618	-4.214	-1.022	-1.051	0.065	5.736	3.680	1.782	-1.416	-1.522	NaN	NaN	NaN	NaN
NaN	-0.583	-0.230	-3.603	-4.826	-0.562	4.163	1.805	1.588	-2.164	NaN	NaN	NaN	NaN	NaN	NaN	NaN	NaN	NaN	NaN	NaN
NaN	NaN	NaN	NaN	NaN	-7.657	-3.623	-2.414	-2.568	-1.735	-2.552	-3.717	-3.951	-1.876	-0.990	0.314	-1.776	NaN	NaN	NaN	NaN
NaN	NaN	NaN	NaN	-0.167	-0.876	0.152	1.047	1.341	-0.893	-0.110	-0.068	-1.452	-2.369	-2.232	NaN	NaN	NaN	NaN	NaN	NaN
NaN	NaN	NaN	NaN	NaN	-5.736	-3.623	-2.021	-4.620	-1.276	0.782	-1.109	-1.909	-4.189	-5.453	-4.857	-4.420	NaN	NaN	NaN	NaN
NaN	NaN	NaN	NaN	-5.722	-0.608	2.194	1.574	0.256	-0.518	2.325	5.767	2.891	-1.579	-2.019	0.436	NaN	NaN	NaN	NaN	NaN
NaN	-0.514	-0.966	-3.130	-5.958	-1.701	0.161	0.254	-0.819	-0.234	2.740	4.147	NaN	NaN	NaN	NaN	NaN	NaN	NaN	NaN	NaN
NaN	NaN	NaN	NaN	NaN	-1.345	0.495	-3.407	6.257	9.072	6.651	7.329	6.835	6.701	5.300	4.925	5.352	NaN	NaN	NaN	NaN
NaN	NaN	NaN	NaN	-3.788	-1.062	3.025	4.504	2.740	1.872	1.460	2.304	2.362	3.665	2.548	1.902	NaN	NaN	NaN	NaN	NaN
NaN	NaN	NaN	NaN	NaN	2.810	3.505	7.692	6.231	5.608	7.422	5.871	5.562	4.645	4.240	3.112	3.102	NaN	NaN	NaN	NaN
NaN	NaN	NaN	-3.632	-1.755	0.160	2.572	4.306	6.306	3.211	6.771	9.115	8.432	3.828	3.378	NaN	NaN	NaN	NaN	NaN	NaN
NaN	NaN	NaN	NaN	-5.743	-1.272	-1.296	-0.546	-1.236	0.130	2.815	1.763	0.891	-0.581	-2.748	-2.777	NaN	NaN	NaN	NaN	NaN
NaN	NaN	NaN	NaN	NaN	-5.010	-2.869	-1.793	-0.572	-1.531	-2.696	-3.094	-2.427	-0.625	0.307	-3.021	-4.789	NaN	NaN	NaN	NaN
NaN	NaN	NaN	NaN	NaN	-5.266	-2.310	0.776	0.301	-0.052	-0.047	-1.845	-1.883	-2.985	-4.754	-5.766	-5.480	NaN	NaN	NaN	NaN
NaN	NaN	NaN	NaN	-0.789	0.556	-0.038	1.205	-0.011	-2.130	0.244	0.179	2.270	4.378	7.107	4.768	NaN	NaN	NaN	NaN	NaN
NaN	NaN	NaN	NaN	NaN	-1.766	0.737	1.981	1.047	3.992	2.402	3.327	2.167	0.558	-0.284	-1.268	0.219	NaN	NaN	NaN	NaN
NaN	-2.829	-3.432	-3.144	-2.391	-2.401	1.210	4.350	3.049	2.850	3.392	1.344	1.487	NaN	NaN	NaN	NaN	NaN	NaN	NaN	NaN
NaN	NaN	NaN	NaN	NaN	-2.152	1.824	4.099	1.402	1.233	0.757	0.340	-1.497	-2.293	-1.374	-3.211	-2.775	NaN	NaN	NaN	NaN
NaN	NaN	NaN	-0.919	-0.582	1.272	3.119	2.646	1.391	2.287	3.212	1.389	1.980	1.444	2.619	NaN	NaN	NaN	NaN	NaN	NaN
NaN	NaN	NaN	NaN	0.879	1.517	2.626	3.584	4.510	6.503	5.360	4.626	2.244	2.697	3.476	3.700	NaN	NaN	NaN	NaN	NaN
NaN	NaN	NaN	NaN	NaN	NaN	1.657	4.632	5.650	4.138	5.864	6.038	5.996	5.095	2.985	4.363	5.131	5.522	NaN	NaN	NaN
NaN	NaN	NaN	NaN	NaN	NaN	4.040	6.932	6.480	5.986	6.981	5.231	3.899	3.328	3.137	2.176	1.824	NaN	NaN	NaN	NaN
NaN	NaN	4.950	3.991	3.641	5.710	5.454	4.669	4.589	2.891	4.180	6.249	6.389	3.957	NaN	NaN	NaN	NaN	NaN	NaN	NaN
NaN	NaN	NaN	NaN	NaN	-4.134	0.383	2.628	2.469	4.395	2.942	3.559	3.458	5.553	4.634	2.276	1.914	NaN	NaN	NaN	NaN
NaN	NaN	-2.279	-1.566	-0.576	-0.637	0.221	2.262	3.554	1.907	3.899	5.546	6.930	4.656	NaN	NaN	NaN	NaN	NaN	NaN	NaN
NaN	NaN	NaN	NaN	-1.142	-1.068	1.446	4.624	4.250	4.553	6.087	4.546	3.177	1.839	1.125	0.832	NaN	NaN	NaN	NaN	NaN
NaN	NaN	NaN	NaN	NaN	NaN	-0.974	1.591	3.652	5.588	4.889	4.663	4.806	4.949	3.396	2.866	1.310	0.098	NaN	NaN	NaN
NaN	-3.254	-0.832	2.473	0.804	2.305	3.403	1.987	3.750	6.869	4.995	4.739	6.103	NaN	NaN	NaN	NaN	NaN	NaN	NaN	NaN
NaN	-0.849	1.165	-1.608	-4.436	-1.786	1.595	2.980	1.986	4.029	4.054	3.926	NaN	NaN	NaN	NaN	NaN	NaN	NaN	NaN	NaN
NaN	NaN	NaN	NaN	NaN	NaN	3.317	5.367	8.053	4.056	5.124	4.723	5.416	5.184	3.209	4.312	5.391	5.099	NaN	NaN	NaN
NaN	NaN	NaN	NaN	NaN	NaN	-0.221	4.968	4.640	3.534	3.494	2.906	0.884	0.455	-0.735	-0.552	1.024	-1.820	NaN	NaN	NaN
NaN	NaN	NaN	NaN	NaN	-4.615	-0.906	1.825	3.777	5.813	3.909	4.083	1.969	0.159	0.450	0.001	-3.559	NaN	NaN	NaN	NaN
NaN	NaN	NaN	NaN	NaN	-4.532	-0.727	5.524	4.533	3.759	4.552	1.616	2.030	2.509	0.570	0.192	-0.365	NaN	NaN	NaN	NaN
NaN	NaN	NaN	NaN	NaN	-4.840	-3.278	1.241	-0.562	3.167	5.432	3.400	2.222	-0.286	-1.633	-1.480	-1.027	NaN	NaN	NaN	NaN
NaN	NaN	NaN	NaN	NaN	NaN	-1.581	1.080	1.631	0.601	0.554	3.423	2.628	2.272	2.797	2.172	2.242	2.032	NaN	NaN	NaN
NaN	NaN	NaN	NaN	NaN	-3.113	-1.345	-2.592	-3.215	2.175	4.490	4.275	3.920	2.172	1.159	-0.079	1.046	NaN	NaN	NaN	NaN
NaN	NaN	NaN	NaN	NaN	-4.798	-1.655	-0.235	0.154	3.980	1.725	-0.351	-1.418	-0.538	-0.554	-3.293	-2.478	NaN	NaN	NaN	NaN
NaN	NaN	NaN	NaN	NaN	NaN	-5.949	0.449	0.651	0.408	2.066	-0.509	-3.195	-2.510	-0.410	0.314	-2.194	-4.762	NaN	NaN	NaN
NaN	NaN	NaN	NaN	NaN	-5.365	-4.898	-3.256	0.838	2.919	3.061	0.407	1.561	1.557	0.298	-1.168	-2.381	NaN	NaN	NaN	NaN
NaN	NaN	NaN	NaN	NaN	-6.653	0.835	6.305	5.429	3.658	2.645	1.393	0.078	-0.350	-0.214	-1.296	0.032	NaN	NaN	NaN	NaN
NaN	NaN	NaN	NaN	NaN	NaN	-0.993	2.036	0.975	1.531	1.160	-0.635	-1.746	-0.739	-4.323	-5.856	-0.399	1.122	NaN	NaN	NaN
NaN	NaN	NaN	NaN	NaN	NaN	-1.427	3.765	2.230	1.450	2.501	1.449	1.130	-0.540	-1.001	-3.605	-3.362	-4.053	NaN	NaN	NaN
NaN	NaN	NaN	NaN	NaN	-2.172	1.451	3.964	2.601	0.639	0.290	1.816	1.706	-1.137	-0.982	-0.711	-3.354	NaN	NaN	NaN	NaN
NaN	NaN	NaN	-4.069	0.526	0.553	-0.996	-0.014	2.464	1.141	0.542	1.516	2.435	1.992	0.399	NaN	NaN	NaN	NaN	NaN	NaN
NaN	NaN	1.223	2.293	-3.215	-5.155	-1.591	3.290	1.918	1.655	1.890	4.030	3.076	2.284	NaN	NaN	NaN	NaN	NaN	NaN	NaN
NaN	NaN	NaN	NaN	NaN	NaN	-1.935	4.447	7.177	2.745	-0.249	0.315	1.766	2.769	2.017	1.043	0.839	1.112	NaN	NaN	NaN
NaN	-2.945	-0.185	0.717	1.840	3.360	1.188	5.319	4.093	4.870	7.153	3.651	3.860	NaN	NaN	NaN	NaN	NaN	NaN	NaN	NaN
NaN	NaN	4.998	1.930	-0.880	0.728	0.933	1.926	2.186	0.229	-0.469	1.617	-0.015	1.178	NaN	NaN	NaN	NaN	NaN	NaN	NaN
NaN	NaN	NaN	NaN	NaN	-3.459	-2.438	-0.053	2.033	0.118	-1.511	1.087	3.199	-1.725	-0.585	1.775	NaN	NaN	NaN	NaN	NaN
NaN	NaN	NaN	NaN	NaN	-3.218	-1.577	0.866	-0.648	-1.476	-2.721	-3.655	-1.849	-3.101	-3.842	-5.699	-8.145	NaN	NaN	NaN	NaN
NaN	NaN	NaN	NaN	-7.297	-3.580	-3.558	-2.916	-2.630	-3.274	-2.490	-0.424	-1.780	-4.302	-5.931	-5.799	NaN	NaN	NaN	NaN	NaN
NaN	NaN	NaN	NaN	-8.191	-5.642	-0.495	3.644	0.777	-1.472	-2.533	-2.854	-2.797	-3.693	-3.522	-5.993	NaN	NaN	NaN	NaN	NaN
NaN	NaN	NaN	NaN	NaN	-3.612	-3.286	-0.584	-3.858	-2.921	2.828	1.683	-0.244	-3.018	-2.164	-1.401	-1.902	NaN	NaN	NaN	NaN
NaN	NaN	NaN	NaN	NaN	-2.514	-0.875	-1.018	-2.897	-1.617	-0.694	-2.592	-4.125	-2.820	-1.860	-4.376	-5.809	NaN	NaN	NaN	NaN
NaN	NaN	NaN	NaN	NaN	-5.175	-2.739	-5.861	-6.136	-3.004	-2.103	0.566	0.082	1.494	0.846	0.141	-0.447	NaN	NaN	NaN	NaN
NaN	NaN	NaN	NaN	NaN	-4.670	-2.756	-3.555	-4.309	-2.714	-1.073	-2.039	-3.860	-4.177	-3.858	-6.338	-6.446	NaN	NaN	NaN	NaN
NaN	NaN	NaN	NaN	NaN	-7.544	-3.344	-2.123	-1.655	-2.694	-2.254	2.068	-1.104	-3.032	-3.491	-2.988	-3.513	NaN	NaN	NaN	NaN
NaN	NaN	NaN	NaN	NaN	1.373	5.390	5.414	5.703	1.491	0.002	2.712	1.972	2.767	6.695	0.571	-0.468	NaN	NaN	NaN	NaN
NaN	NaN	NaN	NaN	NaN	NaN	-2.326	4.635	2.441	0.071	0.659	2.338	-0.698	-1.930	-0.934	-0.383	2.921	4.640	NaN	NaN	NaN
NaN	NaN	NaN	NaN	NaN	0.990	3.793	6.505	4.208	1.361	-0.778	2.473	2.495	1.463	1.313	-0.142	NaN	NaN	NaN	NaN	NaN
NaN	NaN	NaN	-3.842	-6.193	-5.084	1.803	2.720	0.801	-0.670	0.259	2.667	0.392	-0.805	1.524	NaN	NaN	NaN	NaN	NaN	NaN
NaN	NaN	NaN	NaN	NaN	1.234	5.450	6.422	6.696	3.436	1.566	5.298	7.582	5.642	3.204	1.256	-0.441	NaN	NaN	NaN	NaN
NaN	NaN	NaN	NaN	NaN	-1.882	0.348	5.259	4.839	3.466	2.404	2.595	3.123	2.304	5.063	6.391	7.337	NaN	NaN	NaN	NaN
NaN	NaN	NaN	NaN	NaN	-3.085	2.047	6.837	7.470	6.738	3.033	1.600	-1.067	-0.989	1.998	1.398	1.378	NaN	NaN	NaN	NaN
NaN	NaN	NaN	NaN	NaN	NaN	1.726	2.400	0.579	1.253	3.538	4.464	4.967	2.171	1.486	0.161	1.277	0.307	NaN	NaN	NaN
NaN	NaN	NaN	NaN	-6.437	0.254	4.725	-0.541	-0.303	4.363	6.309	4.685	3.389	5.828	9.915	6.735	NaN	NaN	NaN	NaN	NaN
NaN	NaN	-4.334	-2.139	-2.233	-0.177	1.372	4.325	2.116	2.701	2.429	1.577	1.793	8.103	NaN	NaN	NaN	NaN	NaN	NaN	NaN
NaN	NaN	NaN	NaN	NaN	-2.585	-0.894	1.205	0.793	3.798	3.239	1.394	1.377	4.035	5.257	3.359	1.841	NaN	NaN	NaN	NaN
NaN	NaN	NaN	NaN	-1.872	2.958	3.006	5.528	6.156	3.704	3.300	2.281	1.201	0.610	-1.161	-4.187	NaN	NaN	NaN	NaN	NaN
NaN	NaN	NaN	-1.158	-4.758	-0.444	1.981	5.798	7.298	3.542	2.959	3.068	6.794	6.596	1.866	NaN	NaN	NaN	NaN	NaN	NaN
NaN	NaN	NaN	NaN	NaN	NaN	6.001	5.862	8.253	4.902	3.921	6.494	5.079	3.276	3.013	3.116	3.295	6.740	NaN	NaN	NaN
NaN	24.685	31.147	22.562	19.615	23.868	20.447	24.808	23.901	23.831	26.634	NaN	NaN	NaN	NaN	NaN	NaN	NaN	NaN	NaN	NaN
NaN	NaN	NaN	NaN	NaN	6.459	3.201	6.718	8.698	8.869	7.369	5.292	4.947	4.444	6.003	6.819	4.677	NaN	NaN	NaN	NaN
NaN	NaN	NaN	NaN	NaN	2.382	2.943	4.602	5.744	2.896	-0.683	-0.992	-3.925	-1.461	-1.208	-0.175	-4.971	NaN	NaN	NaN	NaN
NaN	NaN	NaN	NaN	-6.448	-1.501	1.165	4.116	1.018	-0.157	-1.276	-1.450	-0.984	0.298	-0.035	1.408	NaN	NaN	NaN	NaN	NaN
NaN	NaN	NaN	2.623	3.559	2.388	0.685	2.790	4.275	2.491	2.431	1.226	-0.978	-0.781	-2.972	NaN	NaN	NaN	NaN	NaN	NaN
NaN	2.691	1.094	-0.942	-3.878	-1.817	-2.234	-4.934	-2.317	-1.144	-1.564	-0.750	NaN	NaN	NaN	NaN	NaN	NaN	NaN	NaN	NaN
NaN	NaN	NaN	NaN	NaN	-4.509	-2.080	3.931	3.478	1.124	-0.456	-1.101	-0.833	-1.929	-0.041	0.152	1.318	NaN	NaN	NaN	NaN
NaN	NaN	NaN	NaN	NaN	-0.601	0.705	6.171	5.741	3.824	0.998	1.455	-0.929	-4.946	-4.223	-3.691	-3.886	NaN	NaN	NaN	NaN
NaN	NaN	NaN	NaN	NaN	0.887	-1.263	1.150	2.665	3.268	-0.633	-2.023	-3.543	-4.005	-3.144	-1.883	1.235	NaN	NaN	NaN	NaN
NaN	NaN	2.086	0.885	-0.587	-2.982	-0.071	-0.171	0.425	1.514	-2.272	-1.480	-3.607	-5.976	NaN	NaN	NaN	NaN	NaN	NaN	NaN
NaN	NaN	NaN	-3.343	-1.397	0.579	-0.276	0.889	2.442	2.887	1.472	-0.281	-1.417	-4.138	NaN	NaN	NaN	NaN	NaN	NaN	NaN
NaN	NaN	NaN	NaN	NaN	2.923	4.583	6.959	6.654	3.998	0.190	1.176	-0.940	-2.420	-1.440	-1.391	-0.587	NaN	NaN	NaN	NaN
NaN	4.405	7.860	8.724	9.238	10.426	7.450	2.670	8.546	7.272	1.392	NaN	NaN	NaN	NaN	NaN	NaN	NaN	NaN	NaN	NaN
NaN	NaN	0.206	-0.089	2.419	3.313	-2.704	0.210	2.817	2.966	1.801	0.966	-0.703	0.044	NaN	NaN	NaN	NaN	NaN	NaN	NaN
NaN	NaN	NaN	NaN	NaN	-2.707	0.414	1.440	-0.535	-0.483	-1.314	0.144	-1.841	-2.641	-3.873	-3.965	-2.356	NaN	NaN	NaN	NaN
NaN	NaN	NaN	NaN	NaN	4.956	4.598	10.765	5.916	-0.590	-2.207	-0.412	-2.575	-4.220	-2.951	-3.449	-3.704	NaN	NaN	NaN	NaN
NaN	23.774	8.541	-0.742	5.352	-1.553	-5.565	3.469	9.642	6.041	1.822	NaN	NaN	NaN	NaN	NaN	NaN	NaN	NaN	NaN	NaN
NaN	-5.240	-4.014	1.805	1.236	1.951	-1.002	0.049	1.597	3.052	2.805	1.732	1.873	NaN	NaN	NaN	NaN	NaN	NaN	NaN	NaN
NaN	NaN	NaN	NaN	NaN	-0.589	-0.083	3.452	4.407	3.082	-0.131	-0.731	-0.664	-0.653	-2.021	-3.546	-1.671	NaN	NaN	NaN	NaN
NaN	NaN	NaN	1.388	3.323	4.296	6.038	7.424	3.378	-0.925	-0.908	1.136	0.721	-0.242	-2.053	NaN	NaN	NaN	NaN	NaN	NaN
NaN	NaN	NaN	NaN	NaN	3.329	2.313	4.378	0.998	-0.240	-1.191	-1.144	-3.156	-2.410	-2.691	0.528	NaN	NaN	NaN	NaN	NaN
NaN	-2.570	-6.509	-7.174	-4.625	-4.928	-5.082	1.197	2.414	2.282	2.304	NaN	NaN	NaN	NaN	NaN	NaN	NaN	NaN	NaN	NaN
NaN	NaN	NaN	NaN	NaN	2.213	4.445	6.469	5.434	5.241	2.234	0.735	0.782	0.046	-1.712	-1.656	1.896	NaN	NaN	NaN	NaN
NaN	NaN	NaN	NaN	NaN	3.396	4.111	6.051	5.956	2.447	-0.851	-0.867	-0.698	-2.725	-1.920	-0.535	-0.194	NaN	NaN	NaN	NaN
NaN	NaN	NaN	0.105	0.049	0.011	-0.003	0.156	0.102	0.031	0.003	-0.022	0.030	-0.041	NaN	NaN	NaN	NaN	NaN	NaN	NaN
NaN	NaN	NaN	-0.101	-0.068	-0.027	0.061	0.054	0.025	0.044	0.029	-0.021	-0.014	-0.008	-0.024	NaN	NaN	NaN	NaN	NaN	NaN
NaN	NaN	NaN	0.081	0.022	0.025	0.033	0.199	0.161	0.085	0.031	0.032	-0.023	-0.022	-0.018	NaN	NaN	NaN	NaN	NaN	NaN
NaN	NaN	NaN	NaN	-0.029	0.028	0.052	0.055	0.070	-0.051	0.013	0.006	-0.020	-0.049	-0.090	0.078	NaN	NaN	NaN	NaN	NaN
NaN	0.084	0.079	0.049	-0.016	0.036	0.048	0.022	0.119	0.020	-0.035	NaN	NaN	NaN	NaN	NaN	NaN	NaN	NaN	NaN	NaN
NaN	NaN	NaN	NaN	-0.017	0.054	-0.040	0.057	0.001	-0.019	-0.012	-0.036	-0.074	-0.068	-0.050	-0.053	NaN	NaN	NaN	NaN	NaN
NaN	NaN	NaN	-0.103	-0.098	0.073	-0.038	0.066	0.071	0.043	-0.004	-0.032	-0.049	-0.049	-0.038	NaN	NaN	NaN	NaN	NaN	NaN
NaN	-0.151	-0.118	-0.089	0.024	-0.031	0.020	0.033	0.077	0.020	0.033	-0.019	0.015	NaN	NaN	NaN	NaN	NaN	NaN	NaN	NaN
NaN	NaN	NaN	NaN	NaN	-0.032	-0.095	0.035	0.030	-0.032	-0.038	-0.007	-0.063	-0.060	-0.012	-0.032	-0.031	NaN	NaN	NaN	NaN
NaN	NaN	NaN	0.021	-0.007	0.106	0.034	0.140	0.129	0.041	-0.016	-0.060	-0.002	-0.005	-0.053	NaN	NaN	NaN	NaN	NaN	NaN
NaN	NaN	NaN	NaN	NaN	-0.068	-0.045	0.010	0.052	-0.035	-0.007	-0.071	-0.035	0.002	-0.011	-0.044	-0.078	NaN	NaN	NaN	NaN
NaN	NaN	NaN	NaN	-0.051	-0.000	-0.022	0.110	0.087	0.074	0.024	-0.009	-0.051	-0.016	-0.019	-0.067	NaN	NaN	NaN	NaN	NaN
NaN	NaN	NaN	NaN	NaN	-0.076	-0.045	0.121	0.141	0.056	0.011	-0.031	-0.026	-0.044	-0.058	-0.036	-0.044	NaN	NaN	NaN	NaN
NaN	NaN	NaN	NaN	NaN	0.031	0.035	0.084	0.028	0.007	-0.026	-0.007	-0.059	-0.048	-0.015	-0.077	0.023	NaN	NaN	NaN	NaN
NaN	NaN	NaN	NaN	NaN	0.011	-0.032	0.154	0.055	0.023	-0.004	0.019	-0.032	-0.046	-0.024	-0.047	-0.007	NaN	NaN	NaN	NaN
NaN	NaN	NaN	NaN	NaN	-0.011	0.017	0.086	0.040	-0.003	0.010	-0.031	-0.012	-0.058	-0.002	-0.020	-0.059	NaN	NaN	NaN	NaN
NaN	-0.047	-0.030	0.000	-0.015	-0.037	-0.071	0.006	-0.032	0.096	-0.013	-0.031	NaN	NaN	NaN	NaN	NaN	NaN	NaN	NaN	NaN
NaN	NaN	NaN	NaN	-0.038	0.010	0.007	0.115	0.049	0.035	0.025	0.006	-0.040	-0.011	-0.060	-0.073	NaN	NaN	NaN	NaN	NaN
NaN	NaN	NaN	NaN	NaN	-0.071	-0.038	0.106	0.064	0.029	-0.004	-0.008	-0.059	-0.058	-0.057	-0.060	-0.023	NaN	NaN	NaN	NaN
NaN	NaN	NaN	NaN	10.070	12.382	18.245	14.781	10.313	18.434	14.180	9.449	14.120	9.259	9.934	11.370	NaN	NaN	NaN	NaN	NaN
NaN	NaN	NaN	NaN	NaN	22.035	24.033	22.243	15.450	13.174	13.358	15.066	14.330	14.704	13.328	12.474	12.718	NaN	NaN	NaN	NaN
NaN	NaN	NaN	NaN	NaN	13.881	10.459	17.863	21.813	13.865	11.111	7.780	11.598	8.028	5.787	7.996	11.873	NaN	NaN	NaN	NaN
NaN	4.277	5.423	3.012	2.979	4.846	15.846	22.462	17.703	11.912	8.537	11.122	NaN	NaN	NaN	NaN	NaN	NaN	NaN	NaN	NaN
NaN	NaN	NaN	NaN	NaN	13.924	15.261	15.674	12.089	12.432	7.828	6.943	6.182	9.136	5.365	5.303	NaN	NaN	NaN	NaN	NaN
NaN	-3.307	-4.494	-4.960	-0.806	9.273	17.103	12.947	8.357	6.511	1.281	NaN	NaN	NaN	NaN	NaN	NaN	NaN	NaN	NaN	NaN
NaN	NaN	-12.312	-5.474	1.303	2.880	5.500	17.155	18.973	9.097	0.594	1.514	0.638	-1.173	NaN	NaN	NaN	NaN	NaN	NaN	NaN
NaN	NaN	NaN	NaN	NaN	5.904	10.493	11.809	5.692	3.033	0.217	0.172	-0.006	-2.564	-0.426	0.799	-1.194	NaN	NaN	NaN	NaN
NaN	NaN	7.379	9.068	9.516	5.871	9.972	10.447	7.357	4.283	1.295	-0.679	-0.996	-1.758	NaN	NaN	NaN	NaN	NaN	NaN	NaN
NaN	NaN	NaN	NaN	NaN	10.778	13.083	12.714	11.883	6.215	3.155	1.922	-0.384	-1.482	0.638	7.475	10.789	NaN	NaN	NaN	NaN
NaN	NaN	NaN	NaN	NaN	9.318	14.800	16.886	8.474	6.624	2.334	0.958	-1.763	-0.815	1.170	1.978	4.347	NaN	NaN	NaN	NaN
NaN	NaN	NaN	NaN	NaN	14.953	13.930	15.429	7.473	3.220	1.156	-1.463	-0.108	-2.373	-1.445	-1.498	-0.759	NaN	NaN	NaN	NaN
NaN	NaN	NaN	NaN	3.162	3.214	6.892	9.291	3.322	-0.001	-2.428	-2.532	-2.475	-5.053	-0.361	-0.595	NaN	NaN	NaN	NaN	NaN
NaN	NaN	-12.359	-8.302	-4.556	-1.653	2.103	2.892	-0.988	-1.601	-4.682	-6.058	-5.703	-7.846	NaN	NaN	NaN	NaN	NaN	NaN	NaN
NaN	NaN	NaN	NaN	NaN	-8.516	-2.113	3.588	-0.904	-1.273	-4.968	-6.438	-6.973	-7.713	-6.381	-3.528	-0.031	NaN	NaN	NaN	NaN
NaN	NaN	NaN	NaN	NaN	-5.453	6.313	12.259	9.204	3.857	-0.394	-3.157	-4.745	-4.837	-2.627	0.873	1.237	NaN	NaN	NaN	NaN
NaN	NaN	NaN	NaN	NaN	7.367	11.145	9.435	3.841	1.907	-2.460	-1.335	-1.958	-4.104	-2.981	-2.501	-4.197	NaN	NaN	NaN	NaN
NaN	NaN	NaN	-6.953	-1.854	-1.937	5.454	9.206	8.997	1.052	-2.477	-0.638	-1.115	1.169	3.061	NaN	NaN	NaN	NaN	NaN	NaN
NaN	NaN	NaN	3.093	2.792	0.656	0.446	4.755	6.348	1.640	-1.108	-2.284	-4.244	-3.342	-0.073	NaN	NaN	NaN	NaN	NaN	NaN
NaN	NaN	NaN	NaN	NaN	NaN	6.076	7.749	10.987	3.237	-1.393	-1.040	-3.500	-4.445	-1.386	1.520	1.649	0.384	NaN	NaN	NaN
NaN	NaN	NaN	NaN	NaN	NaN	-0.394	4.098	7.153	10.884	18.593	6.592	-0.802	-2.172	-3.772	-2.260	0.643	3.053	NaN	NaN	NaN
NaN	-8.429	-11.768	-12.836	-13.129	-6.974	3.100	10.414	9.388	0.861	-2.850	-5.616	NaN	NaN	NaN	NaN	NaN	NaN	NaN	NaN	NaN
NaN	-14.672	-14.080	-10.530	-6.162	0.423	8.343	11.909	6.942	4.319	1.962	NaN	NaN	NaN	NaN	NaN	NaN	NaN	NaN	NaN	NaN
NaN	NaN	NaN	NaN	NaN	-6.603	1.075	3.514	-0.508	-2.561	-4.869	-7.103	-6.924	-8.150	-7.061	-5.015	-4.569	NaN	NaN	NaN	NaN
NaN	NaN	NaN	NaN	NaN	-0.966	-1.448	-2.143	0.714	1.022	-1.569	-5.284	-5.701	-6.781	-7.214	-6.504	-5.303	NaN	NaN	NaN	NaN
NaN	NaN	-11.285	-8.834	-5.629	-5.342	-0.484	2.721	2.002	-2.038	-5.065	-7.774	-9.136	-7.029	NaN	NaN	NaN	NaN	NaN	NaN	NaN
NaN	NaN	NaN	NaN	-11.533	-6.826	0.810	5.815	4.935	2.941	-0.047	-2.055	-3.604	-6.687	-8.120	-7.702	NaN	NaN	NaN	NaN	NaN
NaN	NaN	NaN	NaN	NaN	-5.374	-2.092	1.084	6.808	11.196	-1.898	-6.384	-6.028	-7.098	-6.644	-6.395	-7.884	NaN	NaN	NaN	NaN
NaN	NaN	NaN	NaN	NaN	-0.578	-1.268	0.720	-2.724	-0.396	0.796	0.535	-2.652	-2.516	-1.005	2.116	5.060	NaN	NaN	NaN	NaN
NaN	NaN	-1.629	-3.498	-4.508	-5.105	-0.593	0.244	-1.241	-2.661	-3.378	1.092	-0.317	-0.895	NaN	NaN	NaN	NaN	NaN	NaN	NaN
NaN	NaN	NaN	11.077	6.231	4.307	2.674	1.992	-0.152	1.146	-0.167	2.020	-0.390	-2.639	-1.705	NaN	NaN	NaN	NaN	NaN	NaN
NaN	NaN	-0.336	4.151	4.919	3.557	8.496	8.373	2.205	-0.643	-2.404	0.045	1.392	-2.027	NaN	NaN	NaN	NaN	NaN	NaN	NaN
NaN	NaN	NaN	NaN	5.334	12.417	10.806	7.891	2.005	-0.677	-2.419	-2.847	-5.842	-4.951	-2.465	-0.564	NaN	NaN	NaN	NaN	NaN
NaN	NaN	12.692	10.169	4.214	0.392	-1.811	-0.044	-2.007	-1.116	-2.714	-3.362	-4.051	-2.530	NaN	NaN	NaN	NaN	NaN	NaN	NaN
NaN	NaN	NaN	NaN	NaN	NaN	-2.288	-3.036	-2.783	0.493	-2.139	-1.097	-0.538	-3.008	-6.807	-8.083	-4.166	0.453	NaN	NaN	NaN
NaN	NaN	NaN	NaN	NaN	13.346	7.461	2.638	-1.952	-1.839	-2.934	-3.040	-5.541	-1.032	3.648	2.642	NaN	NaN	NaN	NaN	NaN
NaN	NaN	-4.099	-5.666	0.717	3.541	2.059	-0.178	-1.699	-2.320	-1.012	-0.139	-2.625	-1.508	NaN	NaN	NaN	NaN	NaN	NaN	NaN
NaN	NaN	1.707	0.141	-2.037	-0.776	1.217	4.846	4.621	1.225	-0.772	-1.266	-1.104	-1.332	NaN	NaN	NaN	NaN	NaN	NaN	NaN
NaN	NaN	-1.457	0.396	4.420	7.039	2.844	1.446	1.554	3.036	0.736	-0.447	-2.531	-1.808	NaN	NaN	NaN	NaN	NaN	NaN	NaN
NaN	NaN	-7.852	1.439	5.256	4.336	2.452	4.208	1.910	2.246	2.339	1.911	1.927	5.626	NaN	NaN	NaN	NaN	NaN	NaN	NaN
NaN	NaN	-11.211	-7.269	-2.443	0.641	0.957	3.734	4.045	2.572	0.819	-0.771	-2.376	0.472	NaN	NaN	NaN	NaN	NaN	NaN	NaN
NaN	NaN	-1.474	-2.567	-1.693	1.893	0.682	-0.381	-1.208	-0.268	-0.193	0.537	-2.371	2.110	NaN	NaN	NaN	NaN	NaN	NaN	NaN
NaN	NaN	-3.926	1.865	3.263	-0.758	-1.464	-1.842	-2.506	2.745	6.790	3.451	-2.370	-2.621	NaN	NaN	NaN	NaN	NaN	NaN	NaN
NaN	NaN	-12.549	-12.894	-11.857	-12.299	-6.017	0.510	1.291	1.564	0.347	-1.317	-1.134	3.247	NaN	NaN	NaN	NaN	NaN	NaN	NaN
NaN	NaN	1.093	1.425	-0.889	-0.506	-0.662	0.899	0.437	3.405	2.832	1.212	1.358	6.130	NaN	NaN	NaN	NaN	NaN	NaN	NaN
NaN	NaN	-9.080	-8.036	-6.381	-2.175	1.719	4.293	1.532	3.026	0.259	-0.955	-3.945	0.509	NaN	NaN	NaN	NaN	NaN	NaN	NaN
NaN	NaN	-7.918	-9.655	-11.355	-6.675	-2.426	1.020	2.196	1.603	0.990	0.759	2.512	5.623	NaN	NaN	NaN	NaN	NaN	NaN	NaN
NaN	NaN	NaN	4.961	9.262	1.855	0.198	0.159	1.126	5.796	5.101	1.636	-1.210	0.742	12.041	NaN	NaN	NaN	NaN	NaN	NaN
NaN	NaN	-8.123	-4.541	-3.017	1.269	3.321	0.724	0.237	6.359	6.104	1.546	0.347	3.244	NaN	NaN	NaN	NaN	NaN	NaN	NaN
NaN	NaN	NaN	-4.700	-1.909	-1.972	-0.899	-0.878	2.447	9.956	6.889	1.979	0.045	2.224	1.605	NaN	NaN	NaN	NaN	NaN	NaN
NaN	NaN	-7.694	-6.671	-5.363	-3.560	0.672	2.399	0.327	1.528	-0.212	-1.585	-3.209	1.336	NaN	NaN	NaN	NaN	NaN	NaN	NaN
NaN	NaN	NaN	1.289	0.444	0.697	1.501	0.707	2.878	8.341	4.823	2.374	0.105	-0.791	4.086	NaN	NaN	NaN	NaN	NaN	NaN
NaN	NaN	NaN	8.786	11.648	10.248	8.394	4.865	2.605	4.200	5.632	6.200	1.612	0.424	-2.664	NaN	NaN	NaN	NaN	NaN	NaN
NaN	NaN	NaN	12.865	9.417	5.438	5.700	8.168	3.758	4.300	13.158	23.000	15.167	10.648	NaN	NaN	NaN	NaN	NaN	NaN	NaN
NaN	NaN	NaN	NaN	8.505	6.191	2.851	6.201	6.041	5.221	9.565	9.076	7.517	10.846	14.363	15.702	NaN	NaN	NaN	NaN	NaN
NaN	NaN	NaN	5.770	5.382	6.273	11.342	14.891	16.075	11.865	15.499	18.242	13.632	9.990	9.377	NaN	NaN	NaN	NaN	NaN	NaN
NaN	NaN	NaN	NaN	9.854	7.301	7.864	6.526	6.483	8.747	11.468	10.166	8.706	7.206	6.843	8.028	NaN	NaN	NaN	NaN	NaN
NaN	NaN	0.114	3.170	5.407	5.157	13.892	18.194	15.100	19.192	18.847	16.099	15.333	15.038	NaN	NaN	NaN	NaN	NaN	NaN	NaN
NaN	NaN	32.550	42.036	45.770	41.780	39.147	37.695	42.557	41.659	39.443	40.766	39.203	40.146	NaN	NaN	NaN	NaN	NaN	NaN	NaN
NaN	NaN	NaN	12.707	13.066	8.874	12.244	23.317	17.314	5.925	4.836	3.995	0.642	9.002	10.676	NaN	NaN	NaN	NaN	NaN	NaN
NaN	-1.384	-1.063	0.248	-1.318	0.394	1.418	0.507	-2.666	-0.265	NaN	NaN	NaN	NaN	NaN	NaN	NaN	NaN	NaN	NaN	NaN
NaN	NaN	-3.859	0.802	2.784	2.538	1.602	-2.721	-1.371	-0.244	-2.876	-0.861	0.418	1.903	NaN	NaN	NaN	NaN	NaN	NaN	NaN
NaN	NaN	-6.059	-7.563	-5.332	-4.482	-2.042	-2.583	-6.003	-5.805	0.568	-0.358	0.247	1.249	NaN	NaN	NaN	NaN	NaN	NaN	NaN
NaN	NaN	NaN	-4.185	-8.385	-6.970	-4.508	-0.667	-1.877	-0.641	0.945	-3.259	0.707	1.481	-1.584	NaN	NaN	NaN	NaN	NaN	NaN
NaN	NaN	NaN	-9.917	-5.716	-4.960	-6.524	-0.960	0.188	0.469	4.023	2.653	4.970	6.747	5.944	NaN	NaN	NaN	NaN	NaN	NaN
NaN	NaN	NaN	7.165	4.632	-0.385	-0.521	-2.238	-4.558	-1.492	3.856	1.147	2.474	2.127	0.045	NaN	NaN	NaN	NaN	NaN	NaN
NaN	NaN	-2.719	-1.630	-4.097	-3.901	0.213	6.722	5.942	6.327	9.506	5.491	10.638	10.902	NaN	NaN	NaN	NaN	NaN	NaN	NaN
NaN	1.970	7.559	10.191	10.812	11.473	7.951	9.728	15.441	NaN	NaN	NaN	NaN	NaN	NaN	NaN	NaN	NaN	NaN	NaN	NaN
NaN	NaN	6.113	8.030	8.342	7.053	4.242	7.888	9.210	7.664	6.835	0.157	-0.430	3.628	NaN	NaN	NaN	NaN	NaN	NaN	NaN
NaN	NaN	-9.197	-9.986	-8.343	-9.931	-9.944	-3.651	-0.678	-0.829	0.526	3.192	3.750	5.797	NaN	NaN	NaN	NaN	NaN	NaN	NaN
NaN	NaN	NaN	1.968	3.453	1.045	-0.244	2.260	8.040	1.686	2.308	6.833	8.730	10.114	9.511	NaN	NaN	NaN	NaN	NaN	NaN
NaN	4.172	8.223	12.039	6.466	7.591	3.425	6.829	1.586	2.596	NaN	NaN	NaN	NaN	NaN	NaN	NaN	NaN	NaN	NaN	NaN
NaN	NaN	NaN	-2.954	-4.704	-1.674	-1.465	2.911	-0.336	0.008	3.086	1.207	2.139	0.433	1.173	NaN	NaN	NaN	NaN	NaN	NaN
NaN	NaN	NaN	NaN	3.996	11.094	0.351	-3.823	0.922	1.501	4.821	5.977	6.152	4.159	4.291	7.598	NaN	NaN	NaN	NaN	NaN
NaN	NaN	NaN	NaN	NaN	-1.385	1.256	1.129	-3.157	-2.914	1.262	-1.380	-0.745	-0.381	-0.755	-0.989	2.292	NaN	NaN	NaN	NaN
NaN	NaN	NaN	NaN	-4.282	4.629	6.115	1.481	0.749	-6.021	-10.010	-9.157	-9.264	-9.340	-9.273	-10.719	NaN	NaN	NaN	NaN	NaN
NaN	NaN	-1.951	0.949	-2.044	-0.909	-0.432	-1.729	0.890	4.004	1.098	-5.712	-2.061	7.397	NaN	NaN	NaN	NaN	NaN	NaN	NaN
NaN	NaN	NaN	NaN	-7.600	-7.543	-7.762	-5.048	-0.345	0.755	-3.042	-2.295	-2.234	-2.854	-3.271	-2.398	NaN	NaN	NaN	NaN	NaN
NaN	NaN	NaN	NaN	-3.813	-7.427	-8.381	-6.039	-4.551	-2.186	-3.543	-4.556	-7.264	-5.697	-4.931	-7.919	NaN	NaN	NaN	NaN	NaN
NaN	NaN	-7.380	-5.890	-2.202	0.558	3.303	6.773	1.593	-0.329	-2.200	-4.822	-6.749	-7.654	NaN	NaN	NaN	NaN	NaN	NaN	NaN
NaN	NaN	-2.092	-2.073	-0.767	-5.212	-1.248	6.531	6.525	-0.315	-4.394	-5.258	-3.257	-4.957	NaN	NaN	NaN	NaN	NaN	NaN	NaN
NaN	NaN	NaN	1.445	0.773	2.526	0.356	4.785	4.722	1.777	3.520	1.862	-0.711	-4.959	-4.820	NaN	NaN	NaN	NaN	NaN	NaN
NaN	NaN	NaN	-5.073	-3.773	-2.836	-0.347	4.226	2.758	4.715	3.377	0.859	-1.098	-3.091	NaN	NaN	NaN	NaN	NaN	NaN	NaN
NaN	NaN	-6.902	-3.863	-3.012	-2.503	-0.053	-0.546	-0.995	2.070	-0.896	-2.143	-2.827	-5.452	NaN	NaN	NaN	NaN	NaN	NaN	NaN
NaN	NaN	-9.219	-4.756	-8.003	-3.446	3.694	4.889	1.997	1.752	-2.524	-4.179	-5.570	-7.557	NaN	NaN	NaN	NaN	NaN	NaN	NaN
NaN	1.103	4.258	2.747	3.772	8.086	3.023	3.020	2.635	2.009	2.375	1.118	0.199	NaN	NaN	NaN	NaN	NaN	NaN	NaN	NaN
NaN	NaN	-10.513	-8.329	-6.684	-1.782	-1.164	1.751	5.060	0.124	-1.320	-1.687	-3.192	-4.991	NaN	NaN	NaN	NaN	NaN	NaN	NaN
NaN	NaN	2.210	2.340	-0.522	-2.321	-2.510	-3.143	0.532	2.828	-2.997	-3.481	-1.265	-0.340	NaN	NaN	NaN	NaN	NaN	NaN	NaN
NaN	NaN	12.219	9.554	14.897	10.139	5.127	0.015	3.545	5.263	-2.989	-0.791	0.959	-1.245	NaN	NaN	NaN	NaN	NaN	NaN	NaN
NaN	NaN	3.391	2.039	-1.550	4.088	8.426	6.103	4.529	4.923	0.612	1.246	1.357	-0.970	NaN	NaN	NaN	NaN	NaN	NaN	NaN
NaN	NaN	-6.556	-3.511	-0.147	-0.226	3.180	4.954	2.597	3.657	2.612	2.308	0.752	0.308	NaN	NaN	NaN	NaN	NaN	NaN	NaN
NaN	NaN	NaN	2.782	-0.397	1.728	2.322	0.730	3.366	2.831	0.412	2.005	1.806	-1.063	1.158	NaN	NaN	NaN	NaN	NaN	NaN
NaN	NaN	-0.045	-1.480	-0.603	-2.844	-2.051	-2.138	-1.275	-2.042	-3.122	-3.633	-0.716	0.087	NaN	NaN	NaN	NaN	NaN	NaN	NaN
NaN	NaN	-2.795	-6.337	-3.897	0.083	0.638	2.584	-0.759	-2.798	-1.850	0.103	0.631	-2.821	NaN	NaN	NaN	NaN	NaN	NaN	NaN
NaN	NaN	-4.289	2.016	3.749	1.400	1.349	-0.728	-1.172	0.234	-1.124	-1.209	4.198	6.594	NaN	NaN	NaN	NaN	NaN	NaN	NaN
NaN	NaN	NaN	-5.606	-9.900	-7.260	3.147	5.587	-1.252	-3.401	-2.932	-3.613	-4.163	-2.223	-5.034	NaN	NaN	NaN	NaN	NaN	NaN
NaN	NaN	10.981	6.783	0.152	-1.465	4.311	6.421	2.804	0.841	-1.389	0.178	-0.918	-1.826	NaN	NaN	NaN	NaN	NaN	NaN	NaN
NaN	NaN	-4.217	-1.178	-2.324	1.875	4.247	0.076	-0.500	2.079	2.874	4.097	-1.158	-4.028	NaN	NaN	NaN	NaN	NaN	NaN	NaN
NaN	NaN	3.079	6.336	5.682	2.178	2.308	5.013	2.534	2.519	1.222	1.324	-0.294	-0.753	NaN	NaN	NaN	NaN	NaN	NaN	NaN
NaN	-5.011	-4.037	-4.829	-1.596	6.099	3.995	3.692	1.689	-2.372	-3.504	-1.140	-1.696	NaN	NaN	NaN	NaN	NaN	NaN	NaN	NaN
NaN	-2.812	-1.296	-1.213	-1.582	-2.519	-0.650	4.086	1.725	-2.278	-3.456	NaN	NaN	NaN	NaN	NaN	NaN	NaN	NaN	NaN	NaN
NaN	NaN	NaN	-2.670	-1.841	2.647	2.656	1.611	2.117	2.272	0.509	-0.130	-0.695	-2.037	-1.468	NaN	NaN	NaN	NaN	NaN	NaN
NaN	NaN	5.338	3.865	1.254	1.067	-0.446	2.187	2.203	-1.385	-1.406	0.806	-1.154	-3.427	NaN	NaN	NaN	NaN	NaN	NaN	NaN
NaN	NaN	NaN	0.346	3.915	0.653	5.496	5.815	2.299	3.225	-1.537	-3.660	-2.258	-3.576	-5.972	NaN	NaN	NaN	NaN	NaN	NaN
NaN	NaN	4.050	4.613	8.228	6.596	7.795	7.190	3.753	6.426	5.238	3.282	5.585	3.215	NaN	NaN	NaN	NaN	NaN	NaN	NaN
NaN	NaN	NaN	NaN	NaN	NaN	6.220	8.124	6.957	4.262	1.143	3.200	7.210	5.257	2.621	4.335	5.415	8.131	NaN	NaN	NaN
NaN	NaN	NaN	NaN	-5.452	-0.983	5.291	4.961	1.319	-2.337	-2.958	-1.019	3.403	0.278	-1.963	-1.704	NaN	NaN	NaN	NaN	NaN
NaN	NaN	NaN	NaN	NaN	-2.580	-1.486	-2.859	-1.928	-3.587	-5.684	-3.256	-3.539	-3.470	-0.944	-2.437	0.563	NaN	NaN	NaN	NaN
NaN	NaN	NaN	NaN	-0.462	-1.262	-1.057	-2.656	-2.105	-1.764	-4.161	1.044	3.660	0.844	2.468	1.531	NaN	NaN	NaN	NaN	NaN
NaN	NaN	NaN	-0.291	1.202	2.699	0.466	1.881	1.302	-1.476	1.429	-0.186	0.390	-1.341	-1.183	NaN	NaN	NaN	NaN	NaN	NaN
NaN	NaN	NaN	5.155	0.071	1.671	1.247	1.506	1.935	-1.366	-0.926	-0.196	0.593	0.420	-0.993	NaN	NaN	NaN	NaN	NaN	NaN
NaN	NaN	-3.533	-3.911	-4.043	-0.862	0.218	2.257	3.166	-0.370	-2.974	-2.349	-0.405	2.081	NaN	NaN	NaN	NaN	NaN	NaN	NaN
NaN	NaN	NaN	1.269	1.268	-0.109	-4.522	-2.254	4.876	3.469	-0.770	-1.548	1.134	3.319	3.904	NaN	NaN	NaN	NaN	NaN	NaN
NaN	NaN	NaN	NaN	NaN	-0.024	0.242	1.650	2.029	3.491	0.678	4.063	3.052	0.759	-0.805	2.336	4.791	NaN	NaN	NaN	NaN
NaN	NaN	18.572	13.326	11.519	14.481	16.014	17.594	17.088	14.908	14.362	12.506	14.606	14.388	NaN	NaN	NaN	NaN	NaN	NaN	NaN
NaN	NaN	NaN	NaN	-6.504	-7.855	-8.767	-9.044	-3.686	-4.631	-5.074	-1.170	1.143	2.438	2.434	1.984	NaN	NaN	NaN	NaN	NaN
NaN	-0.296	-2.505	-0.789	-3.616	-4.144	-4.423	-4.512	-5.575	-5.108	-4.602	NaN	NaN	NaN	NaN	NaN	NaN	NaN	NaN	NaN	NaN
NaN	NaN	NaN	NaN	-0.886	-1.731	-0.425	-1.571	-0.501	0.505	1.021	0.565	-0.169	1.850	-0.237	-3.363	NaN	NaN	NaN	NaN	NaN
NaN	NaN	NaN	-3.521	-3.491	-3.977	-3.101	0.506	0.566	-1.350	-3.566	0.565	4.855	8.197	6.115	NaN	NaN	NaN	NaN	NaN	NaN
NaN	NaN	NaN	-3.942	-3.042	-0.172	0.533	0.824	1.417	-0.046	0.360	-2.614	-0.748	0.282	NaN	NaN	NaN	NaN	NaN	NaN	NaN
NaN	NaN	NaN	4.549	2.374	2.234	1.838	-1.181	2.735	3.700	1.679	-2.731	-3.267	1.043	5.940	NaN	NaN	NaN	NaN	NaN	NaN
NaN	NaN	NaN	NaN	1.323	1.846	1.583	2.312	3.419	5.102	2.464	3.624	1.335	7.146	12.811	14.867	NaN	NaN	NaN	NaN	NaN
NaN	NaN	NaN	NaN	3.799	6.251	2.712	3.249	4.783	3.067	4.855	4.655	4.971	5.286	12.404	NaN	NaN	NaN	NaN	NaN	NaN
NaN	NaN	NaN	NaN	-0.764	-3.317	-0.468	4.454	5.372	3.700	3.140	1.836	8.695	13.025	13.801	14.561	NaN	NaN	NaN	NaN	NaN
NaN	NaN	4.783	3.669	2.594	1.982	1.106	4.218	7.627	4.259	4.646	2.745	3.583	5.781	NaN	NaN	NaN	NaN	NaN	NaN	NaN
NaN	NaN	NaN	13.792	8.646	9.432	12.216	12.147	13.510	15.843	14.656	16.004	15.000	11.520	10.065	NaN	NaN	NaN	NaN	NaN	NaN
NaN	NaN	NaN	-1.503	1.920	5.197	4.723	3.659	0.958	2.429	3.300	1.563	0.540	-1.208	-2.777	NaN	NaN	NaN	NaN	NaN	NaN
NaN	NaN	3.978	-1.734	3.307	9.656	11.057	9.687	4.564	4.693	5.580	1.432	2.833	2.825	NaN	NaN	NaN	NaN	NaN	NaN	NaN
NaN	NaN	-0.765	2.457	3.594	8.879	7.746	5.106	0.730	-1.020	-1.181	-0.599	-0.009	4.527	NaN	NaN	NaN	NaN	NaN	NaN	NaN
NaN	NaN	NaN	0.483	3.615	5.615	7.170	4.774	0.619	1.011	0.516	-1.269	-2.640	-4.323	-2.619	NaN	NaN	NaN	NaN	NaN	NaN
NaN	NaN	NaN	4.675	9.234	8.745	2.121	1.391	9.354	7.884	6.763	8.555	3.922	7.046	4.624	NaN	NaN	NaN	NaN	NaN	NaN
NaN	NaN	NaN	1.278	10.905	13.621	19.330	21.566	12.059	4.987	3.981	4.808	2.633	1.992	0.890	NaN	NaN	NaN	NaN	NaN	NaN
NaN	NaN	NaN	8.564	10.276	8.112	3.627	2.670	1.031	3.963	1.059	-1.526	-0.691	-3.737	-3.152	NaN	NaN	NaN	NaN	NaN	NaN
NaN	NaN	-1.271	6.090	6.797	5.338	5.033	3.321	0.668	0.291	-1.780	0.391	-0.545	0.264	NaN	NaN	NaN	NaN	NaN	NaN	NaN
NaN	NaN	NaN	5.900	11.716	10.520	6.125	1.899	0.113	0.574	2.175	0.264	-0.877	-0.223	-0.324	NaN	NaN	NaN	NaN	NaN	NaN
NaN	NaN	4.473	5.056	3.261	4.318	0.264	-1.568	-1.833	-1.869	-1.310	-1.773	0.196	-2.539	NaN	NaN	NaN	NaN	NaN	NaN	NaN
NaN	NaN	5.750	4.510	5.349	1.060	1.526	5.837	4.791	-0.530	1.142	5.247	2.579	2.868	NaN	NaN	NaN	NaN	NaN	NaN	NaN
NaN	NaN	NaN	3.229	1.425	-0.931	1.629	-0.041	-0.014	0.001	-0.292	-0.077	-0.641	-3.203	-2.991	NaN	NaN	NaN	NaN	NaN	NaN
NaN	NaN	NaN	0.939	1.025	1.221	4.176	1.780	-0.554	-0.685	0.416	-1.166	-0.696	-2.681	-3.252	NaN	NaN	NaN	NaN	NaN	NaN
NaN	NaN	NaN	2.543	4.314	2.660	1.215	1.290	5.649	3.295	1.432	2.850	3.114	0.690	2.047	NaN	NaN	NaN	NaN	NaN	NaN
NaN	NaN	NaN	6.752	0.022	4.313	0.860	-0.254	-3.206	-0.755	1.048	1.488	6.944	4.010	2.068	NaN	NaN	NaN	NaN	NaN	NaN
NaN	NaN	NaN	-4.535	-1.752	3.055	-0.155	0.704	-1.179	0.872	0.643	-4.887	1.002	3.939	-0.404	NaN	NaN	NaN	NaN	NaN	NaN
NaN	NaN	NaN	NaN	NaN	NaN	1.016	1.094	-2.002	-5.269	1.324	2.213	1.183	1.634	-0.181	-0.196	-1.379	-1.553	NaN	NaN	NaN
Neocortex-R [n=418]
-5.000	-4.000	-3.000	-2.000	-1.000	0.000	1.000	2.000	3.000	4.000	5.000	6.000	7.000	8.000	9.000	10.000	11.000	12.000	13.000	14.000	15.000
NaN	NaN	NaN	NaN	NaN	1.254	0.680	4.358	3.555	4.561	4.312	2.691	3.214	3.129	2.541	3.015	1.338	NaN	NaN	NaN	NaN
NaN	NaN	NaN	NaN	NaN	5.247	10.037	10.927	5.381	3.870	4.649	2.971	1.055	0.531	-0.682	-1.609	-3.201	NaN	NaN	NaN	NaN
NaN	NaN	NaN	NaN	NaN	NaN	4.636	7.091	5.176	4.014	2.044	3.037	0.800	-2.073	-4.113	-4.864	-2.439	-4.099	NaN	NaN	NaN
NaN	NaN	NaN	NaN	NaN	-4.533	0.819	2.182	-0.329	3.842	4.627	1.456	-0.480	-1.845	-2.733	-3.373	-3.370	NaN	NaN	NaN	NaN
NaN	NaN	NaN	NaN	NaN	-5.364	0.242	1.326	-0.309	2.745	1.081	6.616	6.044	2.174	3.319	2.141	1.119	NaN	NaN	NaN	NaN
NaN	NaN	NaN	NaN	-3.451	-2.484	-0.698	1.076	-0.137	-0.744	-0.398	1.331	2.974	1.207	-1.232	-1.837	NaN	NaN	NaN	NaN	NaN
NaN	NaN	NaN	NaN	NaN	-5.459	-2.395	-2.681	-0.631	6.594	2.595	3.354	3.936	1.073	1.013	-0.721	-1.978	NaN	NaN	NaN	NaN
NaN	NaN	NaN	NaN	-2.947	-0.813	-1.424	-2.376	-3.160	-3.109	-2.095	-2.811	-3.885	-4.656	-7.985	-7.602	NaN	NaN	NaN	NaN	NaN
NaN	NaN	NaN	NaN	NaN	2.663	4.764	-1.189	1.676	0.814	3.106	0.202	-0.603	-0.103	-0.146	-2.569	-4.169	NaN	NaN	NaN	NaN
NaN	NaN	NaN	NaN	NaN	-1.373	5.374	6.359	4.942	4.333	3.944	5.643	4.038	1.674	1.032	-0.875	-2.342	NaN	NaN	NaN	NaN
NaN	NaN	NaN	NaN	1.473	14.000	25.765	16.286	7.675	5.920	6.698	7.620	11.930	13.613	15.583	17.221	NaN	NaN	NaN	NaN	NaN
NaN	NaN	NaN	16.662	12.027	11.615	19.354	21.797	22.440	9.868	14.045	13.402	9.068	8.161	13.708	NaN	NaN	NaN	NaN	NaN	NaN
NaN	NaN	NaN	NaN	6.029	11.860	10.669	8.516	10.827	-1.435	3.525	12.914	16.052	7.586	14.291	16.940	NaN	NaN	NaN	NaN	NaN
NaN	NaN	NaN	NaN	7.484	6.878	8.182	7.295	4.776	-2.037	0.532	8.441	9.880	13.399	8.543	13.498	NaN	NaN	NaN	NaN	NaN
NaN	NaN	NaN	6.965	8.933	10.650	6.280	5.630	1.444	8.685	-1.995	1.087	19.719	15.820	10.290	NaN	NaN	NaN	NaN	NaN	NaN
NaN	NaN	NaN	NaN	NaN	NaN	-2.546	0.240	-2.516	-1.620	-3.089	0.973	3.603	8.136	7.012	4.058	8.972	8.932	NaN	NaN	NaN
NaN	NaN	NaN	NaN	NaN	NaN	-1.263	-7.651	-8.010	-7.095	1.918	-1.848	0.989	2.638	2.963	-0.734	0.656	-1.271	NaN	NaN	NaN
NaN	NaN	NaN	NaN	NaN	NaN	-14.236	-12.717	-10.720	-8.113	1.324	-0.092	-0.144	-2.397	-3.206	-2.427	3.655	-4.931	NaN	NaN	NaN
NaN	NaN	NaN	NaN	8.176	0.440	-3.989	6.810	8.341	-0.505	-1.581	-1.869	3.781	0.617	1.789	-0.048	NaN	NaN	NaN	NaN	NaN
NaN	NaN	NaN	3.540	-4.255	-9.707	-3.788	4.867	6.879	8.346	0.788	1.239	-2.143	-3.332	-3.091	NaN	NaN	NaN	NaN	NaN	NaN
NaN	NaN	NaN	NaN	NaN	NaN	19.521	14.049	6.358	4.583	4.336	-0.470	-0.243	0.113	0.359	-2.081	-4.640	NaN	NaN	NaN	NaN
NaN	NaN	NaN	NaN	NaN	NaN	8.877	8.362	1.025	3.610	3.955	-0.160	-3.667	-5.148	-3.622	0.491	5.911	7.246	NaN	NaN	NaN
NaN	NaN	NaN	NaN	NaN	NaN	-3.710	1.388	-1.273	-6.984	-4.345	-4.370	-5.960	-4.697	-3.626	-5.709	-7.434	-7.765	NaN	NaN	NaN
NaN	NaN	NaN	NaN	NaN	NaN	-4.658	-1.666	7.856	5.350	-7.312	-9.018	-7.083	-7.722	-6.370	-10.545	-5.346	0.437	NaN	NaN	NaN
NaN	NaN	NaN	NaN	NaN	-12.274	-7.617	-6.393	-7.464	-8.275	-5.922	-3.512	-9.889	-9.596	-5.202	-2.651	1.533	NaN	NaN	NaN	NaN
NaN	NaN	NaN	NaN	NaN	NaN	-4.443	-3.196	-6.508	-6.428	-8.900	-8.760	-8.934	-8.621	-7.739	-7.382	-8.484	-9.789	NaN	NaN	NaN
NaN	NaN	NaN	NaN	NaN	NaN	1.627	0.899	-3.953	-3.635	-8.928	-0.619	-5.984	-10.366	-9.895	-13.727	-12.489	-10.976	NaN	NaN	NaN
NaN	NaN	NaN	NaN	NaN	-6.000	-6.742	-7.548	-5.268	-9.634	-13.742	-10.769	-10.768	-5.873	-7.243	-10.365	-12.712	NaN	NaN	NaN	NaN
NaN	NaN	NaN	NaN	NaN	-3.278	-7.943	-10.531	-12.722	-7.566	-7.972	-8.169	-3.513	-7.788	-10.444	-13.035	-13.824	NaN	NaN	NaN	NaN
NaN	NaN	NaN	NaN	NaN	NaN	-10.298	-9.687	-5.747	0.950	-1.358	-6.108	-6.069	-8.668	-14.225	-7.388	5.336	NaN	NaN	NaN	NaN
NaN	NaN	NaN	NaN	NaN	12.338	-8.937	-9.176	-3.607	-5.995	2.077	0.754	-5.728	-6.109	-5.303	-2.652	-4.581	NaN	NaN	NaN	NaN
NaN	NaN	NaN	NaN	NaN	NaN	4.897	2.169	-5.282	-6.726	-9.080	-9.110	-10.938	-8.939	-4.497	-9.165	-10.320	-13.690	NaN	NaN	NaN
NaN	NaN	NaN	NaN	NaN	-11.830	-5.675	-10.355	-10.561	-9.824	-10.192	-9.140	-7.960	-10.988	-8.039	-3.663	-9.384	NaN	NaN	NaN	NaN
NaN	NaN	NaN	NaN	NaN	NaN	2.835	6.788	7.993	6.080	5.907	5.162	8.852	6.479	7.917	10.735	7.575	9.806	NaN	NaN	NaN
NaN	NaN	NaN	NaN	NaN	NaN	-7.322	2.659	4.433	3.525	9.459	6.075	3.296	7.746	4.805	10.490	17.957	22.374	NaN	NaN	NaN
NaN	NaN	NaN	NaN	-4.238	-1.969	0.639	8.163	2.941	5.305	7.958	4.475	3.699	2.108	2.557	4.349	NaN	NaN	NaN	NaN	NaN
NaN	NaN	NaN	NaN	4.930	5.375	1.183	-1.829	3.681	4.442	11.231	9.545	5.817	6.686	3.000	2.776	NaN	NaN	NaN	NaN	NaN
NaN	NaN	NaN	NaN	NaN	NaN	-1.891	2.530	4.146	5.451	2.714	1.761	0.334	0.146	-0.564	1.006	8.875	NaN	NaN	NaN	NaN
NaN	-3.131	-6.080	-8.631	-8.802	-7.837	-10.749	-3.506	4.427	0.234	-0.779	NaN	NaN	NaN	NaN	NaN	NaN	NaN	NaN	NaN	NaN
NaN	NaN	NaN	NaN	NaN	-2.169	-4.216	-0.722	1.749	3.596	2.671	3.573	1.230	1.390	0.676	2.539	7.063	NaN	NaN	NaN	NaN
NaN	NaN	NaN	NaN	NaN	2.501	1.069	0.604	-0.705	2.648	4.840	2.031	3.179	2.766	6.053	0.349	-1.010	NaN	NaN	NaN	NaN
NaN	NaN	NaN	NaN	NaN	-4.588	1.263	1.337	3.270	3.598	3.620	2.149	2.731	3.782	5.371	7.414	2.951	NaN	NaN	NaN	NaN
NaN	NaN	NaN	NaN	NaN	NaN	-2.387	-1.453	0.941	6.395	6.432	1.123	3.025	1.833	4.938	6.938	1.594	NaN	NaN	NaN	NaN
NaN	NaN	NaN	NaN	NaN	NaN	5.736	5.634	8.878	2.622	-1.004	1.435	-0.506	0.508	6.364	3.444	5.644	7.894	NaN	NaN	NaN
NaN	NaN	NaN	NaN	NaN	7.015	9.544	11.553	11.027	11.645	6.767	-0.307	4.352	7.358	9.184	12.234	15.207	NaN	NaN	NaN	NaN
NaN	NaN	NaN	NaN	NaN	NaN	3.870	3.619	3.522	0.262	4.348	4.586	-0.361	0.899	1.056	1.566	5.105	7.705	NaN	NaN	NaN
NaN	NaN	NaN	NaN	-1.293	-1.824	2.198	0.874	-1.196	3.616	6.594	5.421	2.421	5.314	2.573	7.507	NaN	NaN	NaN	NaN	NaN
NaN	NaN	NaN	NaN	NaN	NaN	1.993	6.611	7.065	4.717	8.994	11.965	8.967	3.948	6.057	4.862	3.472	NaN	NaN	NaN	NaN
NaN	NaN	NaN	NaN	NaN	NaN	1.358	7.525	4.740	3.599	-1.850	0.295	1.032	-1.269	-0.339	-1.152	1.050	7.203	NaN	NaN	NaN
NaN	NaN	NaN	NaN	-6.132	-8.142	-7.603	-2.617	1.431	0.341	-3.856	-1.187	-1.325	-0.681	1.092	-0.179	NaN	NaN	NaN	NaN	NaN
NaN	NaN	NaN	NaN	NaN	5.661	6.330	6.939	8.365	6.957	4.582	-1.023	0.163	0.936	-0.883	1.926	1.459	NaN	NaN	NaN	NaN
NaN	NaN	NaN	NaN	NaN	NaN	4.122	4.194	4.472	4.473	-0.444	-1.589	0.223	-2.620	0.695	-0.729	-2.184	1.742	NaN	NaN	NaN
NaN	NaN	NaN	NaN	NaN	4.818	3.022	3.753	3.181	1.069	-1.838	-0.733	-0.064	-0.291	-2.904	-2.375	1.567	NaN	NaN	NaN	NaN
NaN	NaN	NaN	NaN	NaN	NaN	1.655	0.478	0.445	4.770	0.247	-0.631	0.875	-1.948	-4.005	-0.638	1.510	4.375	NaN	NaN	NaN
NaN	NaN	NaN	NaN	NaN	NaN	2.594	2.060	2.277	5.842	2.378	-0.169	-0.781	-1.982	-2.041	2.341	-0.500	-0.034	NaN	NaN	NaN
NaN	NaN	NaN	NaN	NaN	NaN	2.083	0.337	1.198	3.406	1.688	-3.294	0.292	-0.430	0.927	2.341	4.865	5.686	NaN	NaN	NaN
NaN	NaN	NaN	NaN	NaN	4.792	7.230	2.440	-0.647	0.392	2.192	-2.630	-3.786	1.689	0.736	-0.075	1.996	NaN	NaN	NaN	NaN
NaN	NaN	NaN	2.229	0.782	-3.560	-4.333	-0.988	1.117	3.061	-1.847	-4.125	-1.487	-0.688	-0.749	NaN	NaN	NaN	NaN	NaN	NaN
NaN	NaN	NaN	NaN	NaN	NaN	-2.471	3.605	5.562	-1.425	-1.791	-0.511	2.794	5.861	1.378	0.676	1.022	0.403	NaN	NaN	NaN
NaN	NaN	NaN	NaN	NaN	NaN	-3.961	-3.010	-5.324	-10.011	-6.952	-6.249	-7.460	-1.685	2.338	5.205	1.990	-3.720	NaN	NaN	NaN
NaN	NaN	NaN	NaN	NaN	NaN	-5.679	-5.074	-6.955	-6.381	-3.797	-6.986	-9.299	-4.425	2.736	2.754	-2.117	-2.743	NaN	NaN	NaN
NaN	NaN	NaN	NaN	NaN	NaN	1.381	4.506	3.998	3.321	0.993	-5.595	-0.674	-0.759	-4.658	-2.071	2.067	NaN	NaN	NaN	NaN
NaN	NaN	NaN	NaN	NaN	NaN	-10.642	-9.383	-3.161	-3.150	-5.112	-3.802	-1.804	0.349	-0.323	-1.395	-4.599	-2.403	NaN	NaN	NaN
NaN	NaN	NaN	NaN	NaN	NaN	-1.191	0.216	0.113	-2.764	-5.007	-5.581	-4.861	4.496	6.684	-1.301	0.234	-0.607	NaN	NaN	NaN
NaN	NaN	NaN	NaN	NaN	3.146	9.089	4.031	1.027	-0.439	2.724	1.873	0.640	-1.160	-4.181	-5.729	-3.003	NaN	NaN	NaN	NaN
NaN	NaN	NaN	NaN	NaN	NaN	-5.099	0.294	2.955	5.981	4.622	0.600	0.007	-1.474	-2.687	-4.225	-5.856	0.298	NaN	NaN	NaN
NaN	NaN	NaN	NaN	NaN	NaN	-3.159	-3.596	2.781	5.552	4.324	3.105	0.061	-1.049	-0.332	-0.424	-2.445	-4.700	NaN	NaN	NaN
NaN	NaN	NaN	NaN	NaN	NaN	5.576	3.197	4.481	6.211	1.375	2.418	2.012	-1.016	0.084	2.384	4.150	3.589	NaN	NaN	NaN
NaN	NaN	NaN	NaN	NaN	NaN	-3.562	-1.015	3.761	1.801	1.019	0.454	0.451	-1.413	-2.181	-4.374	-2.557	-1.248	NaN	NaN	NaN
NaN	NaN	NaN	NaN	NaN	3.106	1.537	3.201	1.234	-2.122	-2.948	-0.898	3.395	2.968	0.269	-2.395	-4.952	NaN	NaN	NaN	NaN
NaN	NaN	NaN	NaN	NaN	NaN	-2.049	-2.404	-0.729	0.763	-2.585	-3.823	-3.978	-4.861	-4.851	-0.700	2.633	1.571	NaN	NaN	NaN
NaN	NaN	NaN	NaN	NaN	6.666	4.489	4.843	1.395	4.628	5.944	3.698	0.408	-2.968	-4.754	-6.151	-3.881	NaN	NaN	NaN	NaN
NaN	NaN	NaN	NaN	NaN	-7.794	-4.171	-2.725	-0.797	3.427	-0.697	-3.506	-4.710	-6.393	-3.791	-0.162	-0.643	NaN	NaN	NaN	NaN
NaN	NaN	NaN	NaN	NaN	NaN	3.403	2.939	2.729	1.793	-0.674	-1.072	-4.345	-1.674	-3.300	-3.163	-3.982	NaN	NaN	NaN	NaN
NaN	NaN	NaN	NaN	NaN	NaN	-5.822	-0.022	4.541	6.217	2.543	1.545	0.662	-0.898	-0.070	-4.279	-0.889	2.710	NaN	NaN	NaN
NaN	NaN	NaN	NaN	NaN	-4.261	0.001	7.507	8.511	10.867	6.335	2.246	2.665	3.416	3.416	1.973	-0.239	NaN	NaN	NaN	NaN
NaN	NaN	NaN	NaN	NaN	NaN	-2.335	7.072	11.678	12.709	6.026	2.847	0.835	-0.540	0.603	-0.653	-0.479	-2.148	NaN	NaN	NaN
NaN	NaN	NaN	NaN	NaN	NaN	-4.323	0.162	6.418	9.785	5.208	1.526	1.757	-1.421	-0.628	-1.628	-2.331	NaN	NaN	NaN	NaN
NaN	NaN	NaN	NaN	NaN	-5.166	1.256	0.497	0.324	5.089	1.795	-2.531	-1.732	-1.367	-2.073	-1.137	-5.189	NaN	NaN	NaN	NaN
NaN	NaN	NaN	NaN	NaN	6.054	3.985	4.295	3.387	3.879	-0.589	-3.590	-2.315	0.942	0.017	-2.093	-2.418	NaN	NaN	NaN	NaN
NaN	NaN	NaN	NaN	NaN	NaN	-1.938	-3.179	-0.922	4.829	3.243	-0.111	0.690	-0.418	-0.684	-4.161	-4.606	-0.261	NaN	NaN	NaN
NaN	NaN	NaN	NaN	NaN	NaN	12.603	7.849	0.825	1.257	3.673	0.779	-0.727	-1.979	-4.086	-3.954	-3.283	-5.577	NaN	NaN	NaN
NaN	NaN	NaN	NaN	NaN	NaN	-3.040	-0.526	2.626	4.256	-1.916	-1.297	0.096	-1.100	-1.990	-3.451	-3.965	-5.115	NaN	NaN	NaN
NaN	NaN	NaN	NaN	NaN	6.926	8.883	7.403	9.979	9.713	6.725	4.045	4.064	3.799	3.566	0.220	-0.983	NaN	NaN	NaN	NaN
NaN	NaN	NaN	NaN	NaN	NaN	6.295	3.566	4.690	4.578	-0.277	0.578	-0.132	-0.465	0.185	-3.887	-2.424	1.838	NaN	NaN	NaN
NaN	NaN	NaN	NaN	NaN	NaN	-1.594	5.285	9.687	4.538	0.707	0.346	-0.942	-2.247	-1.725	-4.696	-2.987	-0.828	NaN	NaN	NaN
NaN	NaN	NaN	NaN	NaN	NaN	0.647	3.266	5.905	2.988	-2.535	-1.616	-1.753	-2.342	-4.709	-3.428	-1.230	-1.711	NaN	NaN	NaN
NaN	NaN	NaN	NaN	NaN	1.384	0.547	-2.585	-1.428	5.556	0.986	-2.949	-3.179	-3.886	-3.161	-3.938	-8.226	NaN	NaN	NaN	NaN
NaN	NaN	NaN	NaN	NaN	NaN	9.643	5.412	3.263	3.975	6.860	6.298	2.921	2.321	0.672	0.526	1.076	-0.070	NaN	NaN	NaN
NaN	NaN	NaN	NaN	NaN	NaN	0.164	1.973	2.727	3.835	-1.527	-2.761	-3.327	-4.023	-2.004	-3.210	-4.137	-4.884	NaN	NaN	NaN
NaN	NaN	NaN	NaN	NaN	NaN	-2.771	3.908	7.369	7.221	3.030	0.218	-2.451	-4.342	-4.733	-2.421	-3.321	-3.141	NaN	NaN	NaN
NaN	NaN	NaN	NaN	NaN	NaN	-0.959	3.753	7.333	4.805	-2.162	-2.790	-3.362	-3.901	-5.727	-4.761	-4.955	-5.897	NaN	NaN	NaN
NaN	NaN	NaN	NaN	NaN	NaN	0.337	5.631	10.071	8.671	1.232	-3.235	-4.360	-3.251	-3.688	-4.776	-2.294	1.980	NaN	NaN	NaN
NaN	NaN	NaN	NaN	NaN	7.430	8.847	8.170	5.892	4.870	8.323	11.207	9.455	9.394	8.565	8.740	7.014	NaN	NaN	NaN	NaN
NaN	NaN	NaN	NaN	NaN	-2.621	-0.484	8.035	5.761	-1.291	0.936	6.084	5.052	4.889	2.854	0.793	-1.997	NaN	NaN	NaN	NaN
NaN	NaN	NaN	NaN	NaN	NaN	5.490	2.123	1.993	2.949	1.964	3.212	0.642	-2.252	-5.693	-4.033	-2.901	NaN	NaN	NaN	NaN
NaN	NaN	NaN	NaN	NaN	NaN	-2.637	-3.959	0.669	1.449	-3.084	-3.160	-4.581	-5.318	-7.099	-5.194	-7.867	-12.014	NaN	NaN	NaN
NaN	NaN	NaN	NaN	NaN	5.254	4.009	3.157	-1.110	-1.205	-0.564	0.191	1.810	-1.286	-4.824	-6.523	-5.216	NaN	NaN	NaN	NaN
NaN	NaN	NaN	NaN	NaN	NaN	6.452	3.975	0.869	7.191	6.065	5.919	3.812	0.768	0.043	1.723	-3.651	-6.914	NaN	NaN	NaN
NaN	NaN	NaN	NaN	NaN	NaN	-9.433	-6.969	1.569	1.213	0.751	1.613	-0.834	-3.840	-4.971	-3.642	-2.994	-5.024	NaN	NaN	NaN
NaN	9.404	10.176	12.594	8.555	7.282	4.934	2.340	0.472	4.386	4.199	2.826	0.609	NaN	NaN	NaN	NaN	NaN	NaN	NaN	NaN
NaN	NaN	NaN	NaN	NaN	NaN	5.690	5.110	2.670	5.247	6.836	5.418	2.765	-0.437	-2.285	-2.412	-1.112	-1.800	NaN	NaN	NaN
NaN	NaN	NaN	NaN	NaN	NaN	8.462	6.696	3.142	4.678	4.267	2.764	0.638	-1.325	-1.201	-2.395	-4.809	-3.911	NaN	NaN	NaN
NaN	NaN	NaN	NaN	NaN	NaN	3.212	-0.009	-1.529	0.079	-0.169	1.609	-0.197	-2.818	-5.148	-5.949	-5.542	-1.044	NaN	NaN	NaN
NaN	NaN	NaN	NaN	NaN	NaN	-0.567	-0.206	4.167	2.692	-0.943	-1.482	-3.222	-5.315	-1.360	0.625	0.054	-0.098	NaN	NaN	NaN
NaN	NaN	NaN	NaN	7.378	4.766	2.609	7.495	4.888	3.510	-0.174	-2.547	-2.140	-5.142	-6.437	-4.122	NaN	NaN	NaN	NaN	NaN
NaN	NaN	NaN	NaN	NaN	NaN	-1.066	-3.582	0.213	2.873	-1.955	-2.383	-3.462	-4.777	-1.090	1.912	-0.326	NaN	NaN	NaN	NaN
NaN	NaN	NaN	NaN	NaN	NaN	-2.030	-1.935	0.441	1.481	-1.116	-1.505	-4.799	-6.868	-6.092	-6.326	-4.521	-1.569	NaN	NaN	NaN
NaN	NaN	NaN	NaN	NaN	NaN	1.595	1.835	1.201	3.682	0.383	-0.991	-4.180	-5.545	-3.234	-1.899	-3.036	-3.538	NaN	NaN	NaN
NaN	NaN	NaN	NaN	NaN	NaN	-0.034	2.742	1.156	2.556	-0.954	-3.089	-3.213	-3.783	-6.495	-3.082	-1.625	NaN	NaN	NaN	NaN
NaN	NaN	NaN	NaN	NaN	NaN	2.934	0.029	-0.037	-2.196	-5.442	-2.566	-3.193	-6.116	-3.303	-0.990	-3.707	-5.901	NaN	NaN	NaN
NaN	NaN	NaN	NaN	NaN	NaN	3.012	2.692	3.157	1.109	-4.012	-3.418	-1.842	-3.713	-7.482	-5.564	-0.273	0.004	NaN	NaN	NaN
NaN	NaN	NaN	NaN	NaN	0.724	2.023	-2.425	-3.452	-4.315	-1.919	-1.652	-3.763	-3.145	-5.553	-9.727	-7.596	NaN	NaN	NaN	NaN
NaN	NaN	NaN	NaN	NaN	NaN	-0.418	-0.988	-1.898	0.299	-0.190	-2.121	-2.244	-3.201	-5.425	-4.408	-3.073	-3.066	NaN	NaN	NaN
NaN	NaN	NaN	NaN	NaN	NaN	1.864	1.604	-0.134	0.419	-0.152	-1.855	-4.229	-5.343	-2.445	-2.761	-3.976	NaN	NaN	NaN	NaN
NaN	NaN	NaN	NaN	NaN	NaN	-3.765	-1.593	0.294	2.558	2.052	1.695	3.925	1.542	-2.866	-6.132	-5.785	-4.242	NaN	NaN	NaN
NaN	NaN	NaN	NaN	NaN	NaN	0.567	3.589	-1.678	-2.628	1.534	4.206	5.888	4.079	6.378	8.723	3.505	0.498	NaN	NaN	NaN
NaN	NaN	NaN	NaN	NaN	NaN	-1.283	2.749	4.418	7.443	2.363	2.564	6.125	2.175	1.254	-0.585	-1.055	-1.872	NaN	NaN	NaN
NaN	NaN	NaN	NaN	NaN	NaN	-0.795	7.994	9.383	7.586	4.868	-0.629	-1.101	0.215	-0.862	-0.189	0.840	-1.150	NaN	NaN	NaN
NaN	NaN	NaN	NaN	6.821	3.892	2.911	2.450	1.845	0.436	-0.810	5.349	10.353	3.724	-0.334	-1.771	NaN	NaN	NaN	NaN	NaN
NaN	NaN	NaN	NaN	NaN	NaN	6.361	8.728	6.611	5.360	2.447	2.942	4.678	1.707	-1.900	-3.489	-4.395	-6.288	NaN	NaN	NaN
NaN	NaN	NaN	-9.371	-0.648	-0.479	-2.071	1.641	0.093	4.037	6.158	4.011	1.198	-2.566	-2.146	NaN	NaN	NaN	NaN	NaN	NaN
NaN	NaN	NaN	NaN	-4.420	-5.599	-7.370	-4.346	0.843	-0.221	-0.227	0.289	-1.148	-1.832	-3.325	NaN	NaN	NaN	NaN	NaN	NaN
NaN	NaN	NaN	NaN	-1.373	-0.559	0.722	0.376	2.779	0.884	1.947	0.781	-0.757	0.351	-1.051	-1.093	NaN	NaN	NaN	NaN	NaN
NaN	NaN	NaN	NaN	NaN	-1.134	-2.196	-4.472	-1.760	-1.689	-1.898	-2.783	-3.281	-1.952	-1.098	-3.835	-5.377	NaN	NaN	NaN	NaN
NaN	NaN	NaN	NaN	-2.408	-1.237	-2.951	-1.297	-0.638	1.525	-1.121	-0.073	-1.898	-1.359	-0.422	2.636	NaN	NaN	NaN	NaN	NaN
NaN	NaN	NaN	NaN	NaN	1.442	1.538	0.906	-1.013	-1.330	1.826	1.754	1.587	1.492	2.595	1.255	0.531	NaN	NaN	NaN	NaN
NaN	-1.379	-3.194	-1.620	-0.026	-0.289	1.289	2.153	2.722	1.255	0.766	1.270	NaN	NaN	NaN	NaN	NaN	NaN	NaN	NaN	NaN
NaN	NaN	NaN	NaN	NaN	1.633	3.735	1.478	1.215	2.697	2.194	0.758	1.054	0.245	-0.220	0.142	-1.053	NaN	NaN	NaN	NaN
NaN	NaN	NaN	NaN	-2.942	-0.597	1.683	1.610	3.543	2.279	1.936	-0.101	-0.879	1.798	0.309	1.868	NaN	NaN	NaN	NaN	NaN
NaN	NaN	NaN	NaN	-2.247	1.119	3.401	2.329	1.963	2.802	2.691	3.670	4.095	2.962	1.920	2.262	NaN	NaN	NaN	NaN	NaN
NaN	NaN	NaN	NaN	NaN	-3.682	-1.032	1.148	2.891	2.980	5.374	5.078	3.442	2.042	0.321	-2.083	0.452	NaN	NaN	NaN	NaN
NaN	NaN	NaN	NaN	NaN	-0.806	3.698	4.483	5.841	8.850	8.206	6.648	3.342	2.292	1.979	2.905	2.243	NaN	NaN	NaN	NaN
NaN	NaN	NaN	NaN	NaN	NaN	3.603	3.405	4.876	5.180	8.211	6.069	4.453	8.524	6.417	6.230	6.701	8.132	NaN	NaN	NaN
NaN	NaN	NaN	NaN	6.420	5.970	5.184	7.240	8.811	11.333	13.893	10.978	10.261	7.696	7.703	9.624	NaN	NaN	NaN	NaN	NaN
NaN	NaN	NaN	NaN	2.258	2.002	3.748	5.220	6.704	8.397	8.815	7.331	4.032	3.605	4.430	3.271	NaN	NaN	NaN	NaN	NaN
NaN	NaN	NaN	NaN	NaN	NaN	3.846	5.426	5.206	5.771	4.952	3.165	2.642	1.938	2.827	4.204	2.566	-0.016	NaN	NaN	NaN
NaN	NaN	NaN	NaN	NaN	NaN	1.676	6.985	7.624	6.714	9.190	10.487	10.655	8.106	7.956	6.488	7.678	7.107	NaN	NaN	NaN
NaN	NaN	NaN	NaN	2.130	2.706	3.715	7.373	7.984	5.473	9.473	9.815	8.611	8.210	7.428	6.529	NaN	NaN	NaN	NaN	NaN
NaN	NaN	NaN	NaN	NaN	2.938	3.081	2.230	4.219	6.474	6.940	6.712	6.785	5.317	5.172	3.943	3.007	NaN	NaN	NaN	NaN
NaN	NaN	NaN	NaN	3.493	4.086	4.714	5.628	5.379	5.096	6.018	6.650	8.332	7.170	4.365	3.268	NaN	NaN	NaN	NaN	NaN
NaN	NaN	NaN	NaN	NaN	NaN	1.756	5.038	8.897	6.578	7.210	7.859	5.569	4.779	3.950	3.677	5.626	7.472	NaN	NaN	NaN
NaN	NaN	NaN	21.823	16.273	18.716	18.395	22.594	26.437	24.398	26.723	26.949	24.970	24.331	21.999	NaN	NaN	NaN	NaN	NaN	NaN
NaN	NaN	NaN	NaN	NaN	1.933	1.384	5.148	6.068	4.821	5.493	2.961	3.077	4.124	3.793	-0.672	4.885	NaN	NaN	NaN	NaN
NaN	NaN	NaN	NaN	NaN	-3.656	-4.889	2.134	6.750	6.526	11.267	7.270	4.625	4.241	0.568	2.889	2.463	NaN	NaN	NaN	NaN
NaN	NaN	NaN	2.560	3.717	7.854	3.471	0.890	-0.233	4.613	4.502	2.612	0.126	-1.301	0.070	NaN	NaN	NaN	NaN	NaN	NaN
NaN	NaN	NaN	NaN	NaN	-0.588	2.398	3.486	5.397	5.853	5.021	1.467	0.110	0.169	0.654	2.108	3.513	NaN	NaN	NaN	NaN
NaN	NaN	NaN	NaN	NaN	NaN	-0.500	4.450	7.671	9.224	5.486	3.525	1.374	-0.167	0.513	0.977	2.163	2.020	NaN	NaN	NaN
NaN	NaN	NaN	NaN	NaN	-10.685	-0.314	4.151	2.012	1.260	4.160	1.484	-1.059	-3.368	-3.798	1.247	-2.193	NaN	NaN	NaN	NaN
NaN	NaN	-9.229	-5.726	-0.371	-2.071	-4.279	-0.690	2.982	1.968	0.731	1.562	-2.193	-2.018	NaN	NaN	NaN	NaN	NaN	NaN	NaN
NaN	NaN	NaN	NaN	NaN	6.591	12.991	14.041	14.985	13.636	8.605	8.329	5.677	6.932	5.374	4.319	4.924	NaN	NaN	NaN	NaN
NaN	NaN	NaN	NaN	NaN	2.313	3.273	4.454	5.367	4.420	8.288	8.960	6.325	6.449	3.128	4.173	4.589	NaN	NaN	NaN	NaN
NaN	NaN	NaN	NaN	NaN	14.477	10.322	7.664	10.515	9.461	9.721	9.383	7.186	6.214	5.400	6.005	8.650	NaN	NaN	NaN	NaN
NaN	NaN	NaN	NaN	NaN	12.520	10.276	12.604	9.805	10.308	12.341	9.909	8.135	8.414	9.733	10.872	8.769	NaN	NaN	NaN	NaN
NaN	NaN	NaN	NaN	NaN	6.102	5.343	7.132	7.285	4.467	4.627	4.995	3.866	3.412	2.123	6.459	6.147	NaN	NaN	NaN	NaN
NaN	NaN	NaN	NaN	NaN	7.640	8.765	9.671	7.413	6.203	7.512	6.628	4.110	2.237	6.629	3.842	-0.940	NaN	NaN	NaN	NaN
NaN	NaN	NaN	NaN	NaN	6.341	12.543	10.222	8.006	6.527	6.258	8.035	5.866	4.756	7.481	7.505	5.381	NaN	NaN	NaN	NaN
NaN	NaN	NaN	6.462	11.544	5.746	5.076	3.116	1.384	1.567	5.056	4.319	4.380	7.214	4.526	NaN	NaN	NaN	NaN	NaN	NaN
NaN	NaN	NaN	NaN	NaN	14.197	7.312	9.620	6.160	5.160	3.804	0.223	2.269	2.680	4.914	6.243	7.696	NaN	NaN	NaN	NaN
NaN	NaN	NaN	NaN	2.062	1.554	1.652	2.091	1.649	1.006	0.390	0.605	0.908	1.208	2.160	3.137	NaN	NaN	NaN	NaN	NaN
NaN	NaN	-0.407	0.979	2.450	1.951	2.104	0.922	1.997	2.101	0.707	-0.192	-0.695	-0.392	NaN	NaN	NaN	NaN	NaN	NaN	NaN
NaN	NaN	NaN	NaN	NaN	0.898	-0.484	-0.859	-2.095	-1.074	-1.403	-0.862	2.989	2.004	1.023	-0.730	-0.224	NaN	NaN	NaN	NaN
NaN	-2.470	-1.350	-1.818	-3.518	-1.329	1.688	0.675	0.894	-0.618	NaN	NaN	NaN	NaN	NaN	NaN	NaN	NaN	NaN	NaN	NaN
NaN	NaN	NaN	NaN	NaN	-4.035	-1.082	0.530	0.907	1.272	0.549	-1.476	-2.793	-1.750	-1.915	-0.839	-1.863	NaN	NaN	NaN	NaN
NaN	NaN	NaN	NaN	-0.792	-1.060	0.197	0.740	2.191	1.826	0.052	-0.645	-1.047	-1.250	-1.042	NaN	NaN	NaN	NaN	NaN	NaN
NaN	NaN	NaN	NaN	NaN	-2.584	-1.023	0.508	-1.674	0.576	-0.104	-1.599	-1.708	-2.781	-3.164	-2.607	-2.905	NaN	NaN	NaN	NaN
NaN	NaN	NaN	NaN	-4.657	-0.898	0.387	1.051	0.245	0.872	3.758	4.233	2.042	-0.150	-0.715	0.004	NaN	NaN	NaN	NaN	NaN
NaN	-0.871	-1.916	-2.638	-3.241	-1.062	0.722	1.891	0.340	1.292	2.245	2.004	NaN	NaN	NaN	NaN	NaN	NaN	NaN	NaN	NaN
NaN	NaN	NaN	NaN	NaN	-2.254	-0.681	-3.416	2.136	3.934	2.829	4.901	4.741	3.938	2.307	2.545	2.299	NaN	NaN	NaN	NaN
NaN	NaN	NaN	NaN	-1.887	0.091	2.184	2.815	2.118	3.071	3.521	1.783	1.477	2.393	1.781	1.968	NaN	NaN	NaN	NaN	NaN
NaN	NaN	NaN	NaN	NaN	-0.908	0.639	2.763	0.932	0.793	3.511	4.509	3.878	3.511	3.266	3.133	1.561	NaN	NaN	NaN	NaN
NaN	NaN	NaN	-3.779	-2.696	-1.321	0.497	2.368	3.996	2.777	5.887	5.785	4.711	2.487	2.081	NaN	NaN	NaN	NaN	NaN	NaN
NaN	NaN	NaN	NaN	-7.882	-3.997	-4.894	-4.266	-5.072	-3.892	-1.573	-1.569	-1.325	-2.092	-4.548	-4.700	NaN	NaN	NaN	NaN	NaN
NaN	NaN	NaN	NaN	NaN	-6.510	-3.741	-2.600	-1.292	-3.235	-4.420	-3.312	-1.219	-0.549	-1.401	-3.770	-4.060	NaN	NaN	NaN	NaN
NaN	NaN	NaN	NaN	NaN	-7.434	-3.253	0.809	-0.551	-2.036	-2.633	-2.434	-2.269	-3.608	-5.042	-5.767	-5.696	NaN	NaN	NaN	NaN
NaN	NaN	NaN	NaN	-3.631	-2.541	-2.681	-1.535	-2.880	-3.707	1.232	1.826	3.300	5.121	6.703	4.161	NaN	NaN	NaN	NaN	NaN
NaN	NaN	NaN	NaN	NaN	-2.692	-2.301	-1.658	-1.804	1.304	1.896	3.220	1.407	-0.460	0.023	-0.840	0.321	NaN	NaN	NaN	NaN
NaN	-3.508	-3.568	-2.739	-2.181	-3.172	-1.347	0.319	-0.271	-0.995	3.811	3.836	3.221	NaN	NaN	NaN	NaN	NaN	NaN	NaN	NaN
NaN	NaN	NaN	NaN	NaN	-2.560	-1.412	-0.522	-1.890	1.999	1.523	1.093	-0.307	-0.885	-1.091	-2.056	-0.691	NaN	NaN	NaN	NaN
NaN	NaN	NaN	-0.599	-0.793	-0.314	-0.658	0.121	-0.837	2.176	4.528	3.578	3.768	3.644	5.565	NaN	NaN	NaN	NaN	NaN	NaN
NaN	NaN	NaN	NaN	1.787	1.828	2.191	1.023	1.160	5.696	7.049	7.037	4.261	4.301	4.032	5.588	NaN	NaN	NaN	NaN	NaN
NaN	NaN	NaN	NaN	NaN	NaN	0.894	3.308	3.873	2.839	5.989	6.340	6.333	4.985	3.808	5.443	7.008	6.865	NaN	NaN	NaN
NaN	NaN	NaN	NaN	NaN	NaN	2.322	4.382	4.538	5.807	6.727	5.978	4.632	4.303	3.870	3.156	4.512	NaN	NaN	NaN	NaN
NaN	NaN	1.252	1.179	1.470	3.082	3.953	2.461	1.972	0.784	0.846	1.719	4.675	5.320	NaN	NaN	NaN	NaN	NaN	NaN	NaN
NaN	NaN	NaN	NaN	NaN	-5.710	-1.505	-0.754	0.031	2.691	3.310	5.518	4.476	7.358	6.181	3.305	2.348	NaN	NaN	NaN	NaN
NaN	NaN	-1.337	-1.556	0.550	0.191	0.774	1.628	2.217	1.730	4.291	7.478	8.279	5.376	NaN	NaN	NaN	NaN	NaN	NaN	NaN
NaN	NaN	NaN	NaN	-1.343	-1.940	-0.118	2.921	2.339	3.071	5.861	5.522	3.103	1.986	0.939	0.164	NaN	NaN	NaN	NaN	NaN
NaN	NaN	NaN	NaN	NaN	NaN	0.011	2.238	3.440	5.077	3.897	4.700	6.422	5.939	3.661	3.585	1.935	1.224	NaN	NaN	NaN
NaN	-1.246	0.303	1.126	0.637	1.461	3.057	3.037	4.122	5.415	5.273	6.069	7.318	NaN	NaN	NaN	NaN	NaN	NaN	NaN	NaN
NaN	-0.041	2.771	-2.141	-4.148	-0.880	-0.139	1.667	1.708	5.508	5.944	5.593	NaN	NaN	NaN	NaN	NaN	NaN	NaN	NaN	NaN
NaN	NaN	NaN	NaN	NaN	NaN	-1.932	1.292	5.577	2.443	4.455	5.967	6.317	4.816	3.130	4.824	5.475	5.334	NaN	NaN	NaN
NaN	NaN	NaN	NaN	NaN	NaN	-4.256	1.325	0.787	0.272	1.220	0.728	-0.845	-1.718	-2.449	-2.843	-1.294	-5.347	NaN	NaN	NaN
NaN	NaN	NaN	NaN	NaN	-8.271	-3.228	-0.994	0.178	3.235	3.269	3.871	1.625	-1.148	-1.574	-2.263	-5.247	NaN	NaN	NaN	NaN
NaN	NaN	NaN	NaN	NaN	-8.972	-3.863	2.889	0.467	-1.264	-0.181	-0.730	1.722	2.919	0.592	-0.403	-1.937	NaN	NaN	NaN	NaN
NaN	NaN	NaN	NaN	NaN	-3.654	-2.717	1.153	-0.918	2.566	5.712	5.197	2.755	0.181	-0.804	-0.917	-0.748	NaN	NaN	NaN	NaN
NaN	NaN	NaN	NaN	NaN	NaN	-2.655	0.833	1.215	1.223	0.964	2.419	1.772	2.247	3.129	1.931	2.395	2.332	NaN	NaN	NaN
NaN	NaN	NaN	NaN	NaN	-2.919	0.900	-0.665	-2.743	2.990	6.310	5.361	5.669	3.820	3.709	3.374	4.184	NaN	NaN	NaN	NaN
NaN	NaN	NaN	NaN	NaN	-5.410	-2.277	-1.849	-2.794	2.382	2.586	0.759	-1.911	-0.757	-0.728	-3.691	-3.053	NaN	NaN	NaN	NaN
NaN	NaN	NaN	NaN	NaN	NaN	-5.327	-0.695	-0.553	0.751	1.247	-0.392	-3.172	-3.017	-0.284	2.545	-1.546	-4.348	NaN	NaN	NaN
NaN	NaN	NaN	NaN	NaN	-4.614	-2.832	-2.212	0.805	3.909	4.108	0.941	3.442	5.094	4.016	0.710	-0.373	NaN	NaN	NaN	NaN
NaN	NaN	NaN	NaN	NaN	-8.495	0.638	4.995	2.517	1.195	2.302	0.573	-1.131	-0.884	-0.592	-1.882	-1.180	NaN	NaN	NaN	NaN
NaN	NaN	NaN	NaN	NaN	NaN	-1.901	1.935	-0.113	0.620	1.554	0.026	-0.334	-0.582	-5.317	-6.580	0.294	2.157	NaN	NaN	NaN
NaN	NaN	NaN	NaN	NaN	NaN	-2.954	2.756	2.774	1.370	2.332	2.827	3.997	1.397	0.300	-1.584	-1.631	-2.539	NaN	NaN	NaN
NaN	NaN	NaN	NaN	NaN	-3.741	0.058	2.766	0.635	-0.943	2.012	3.167	2.471	-1.684	-0.755	1.987	1.398	NaN	NaN	NaN	NaN
NaN	NaN	NaN	-5.352	-0.762	0.231	-2.639	-1.761	2.104	1.392	0.887	3.410	5.540	4.678	2.897	NaN	NaN	NaN	NaN	NaN	NaN
NaN	NaN	2.463	0.046	-4.340	-5.510	-1.409	4.226	2.151	2.096	2.818	4.975	3.792	2.912	NaN	NaN	NaN	NaN	NaN	NaN	NaN
NaN	NaN	NaN	NaN	NaN	NaN	-2.374	3.020	4.094	-0.674	-0.217	1.630	3.736	4.301	3.301	3.827	3.454	4.974	NaN	NaN	NaN
NaN	2.333	4.465	5.423	6.285	6.703	4.500	7.593	5.250	4.679	6.636	3.346	2.946	NaN	NaN	NaN	NaN	NaN	NaN	NaN	NaN
NaN	NaN	8.489	7.737	5.068	6.436	7.633	6.121	6.139	4.812	3.399	4.568	3.911	5.031	NaN	NaN	NaN	NaN	NaN	NaN	NaN
NaN	NaN	NaN	NaN	NaN	-1.542	1.106	3.462	3.984	1.825	-0.079	1.994	3.201	-1.512	-0.613	0.151	NaN	NaN	NaN	NaN	NaN
NaN	NaN	NaN	NaN	NaN	-1.827	-0.619	2.797	1.642	1.280	0.386	-0.933	-0.126	-0.304	-0.413	-1.683	-4.085	NaN	NaN	NaN	NaN
NaN	NaN	NaN	NaN	-5.026	-2.023	-1.032	0.187	1.608	1.178	-0.899	0.263	-0.628	-1.972	-2.791	-3.015	NaN	NaN	NaN	NaN	NaN
NaN	NaN	NaN	NaN	-8.572	-6.105	-0.225	4.908	3.840	1.323	-1.804	-2.757	-3.353	-3.663	-3.120	-4.442	NaN	NaN	NaN	NaN	NaN
NaN	NaN	NaN	NaN	NaN	-3.573	-2.563	1.127	-1.351	-1.484	1.272	-0.436	-1.764	-4.470	-3.809	-2.777	-1.708	NaN	NaN	NaN	NaN
NaN	NaN	NaN	NaN	NaN	0.326	0.987	1.560	0.216	0.165	0.622	-1.484	-2.762	-1.985	-1.284	-3.393	-5.122	NaN	NaN	NaN	NaN
NaN	NaN	NaN	NaN	NaN	1.037	0.608	-2.635	-3.158	-1.534	-1.495	-0.751	-0.609	0.470	-1.139	-1.841	-2.047	NaN	NaN	NaN	NaN
NaN	NaN	NaN	NaN	NaN	-2.168	0.067	0.420	0.005	-0.086	0.504	-0.244	-1.608	-2.410	-2.277	-3.796	-3.713	NaN	NaN	NaN	NaN
NaN	NaN	NaN	NaN	NaN	-6.282	-1.557	-0.224	-0.842	-2.503	-3.178	-0.660	-2.844	-3.525	-3.029	-1.761	-3.793	NaN	NaN	NaN	NaN
NaN	NaN	NaN	NaN	NaN	-0.953	2.903	3.350	3.439	0.580	-0.633	1.037	-0.127	-0.997	-0.002	-1.510	-2.892	NaN	NaN	NaN	NaN
NaN	NaN	NaN	NaN	NaN	NaN	-1.843	5.130	3.013	0.318	0.171	1.390	-0.967	-1.623	-1.949	-2.901	-3.031	-3.169	NaN	NaN	NaN
NaN	NaN	NaN	NaN	NaN	-0.764	3.103	5.916	3.687	1.480	-0.389	0.709	0.607	0.052	0.251	-1.259	NaN	NaN	NaN	NaN	NaN
NaN	NaN	NaN	-3.432	-4.329	-1.468	4.636	3.703	2.261	0.824	-1.081	-0.325	-1.706	-2.886	-0.478	NaN	NaN	NaN	NaN	NaN	NaN
NaN	NaN	NaN	NaN	NaN	-0.355	3.577	3.528	2.513	2.346	-0.252	1.989	2.406	1.606	0.903	-0.354	-1.320	NaN	NaN	NaN	NaN
NaN	NaN	NaN	NaN	NaN	-2.245	-1.321	1.209	3.163	2.832	1.593	1.705	0.284	-0.574	-1.678	-1.032	-0.895	NaN	NaN	NaN	NaN
NaN	NaN	NaN	NaN	NaN	-4.836	0.506	5.613	5.134	3.524	1.128	-0.382	-3.307	-3.710	-0.079	-1.258	-0.915	NaN	NaN	NaN	NaN
NaN	NaN	NaN	NaN	NaN	NaN	1.393	1.656	0.493	0.087	2.546	3.114	1.684	-0.790	-1.993	-2.566	-1.466	-3.170	NaN	NaN	NaN
NaN	NaN	NaN	NaN	-3.423	2.913	6.559	0.502	-0.307	3.426	2.332	1.304	3.337	4.261	5.051	2.343	NaN	NaN	NaN	NaN	NaN
NaN	NaN	-2.245	-1.599	-1.882	-0.586	0.644	4.138	2.650	2.503	2.082	1.982	0.466	-0.001	NaN	NaN	NaN	NaN	NaN	NaN	NaN
NaN	NaN	NaN	NaN	NaN	-1.281	0.415	2.044	-0.060	2.313	2.993	1.776	0.053	2.636	4.239	2.408	0.166	NaN	NaN	NaN	NaN
NaN	NaN	NaN	NaN	1.193	1.944	0.639	2.180	3.926	2.873	3.193	2.512	0.925	0.200	-0.545	-2.838	NaN	NaN	NaN	NaN	NaN
NaN	NaN	NaN	-1.150	-5.514	-1.998	1.506	5.883	5.748	1.788	0.858	1.038	4.362	4.670	0.714	NaN	NaN	NaN	NaN	NaN	NaN
NaN	NaN	NaN	NaN	NaN	NaN	3.611	1.721	4.044	1.482	0.161	3.220	2.624	-0.216	-0.398	-1.192	-1.190	1.112	NaN	NaN	NaN
NaN	13.802	15.749	9.210	9.626	12.348	10.817	15.188	12.681	13.960	15.764	NaN	NaN	NaN	NaN	NaN	NaN	NaN	NaN	NaN	NaN
NaN	NaN	NaN	NaN	NaN	5.454	3.060	8.572	10.218	9.870	7.411	5.706	5.529	5.238	5.890	6.196	4.482	NaN	NaN	NaN	NaN
NaN	NaN	NaN	NaN	NaN	7.461	7.174	8.535	8.569	5.365	1.984	2.834	1.861	5.240	4.827	5.314	0.282	NaN	NaN	NaN	NaN
NaN	NaN	NaN	NaN	-0.920	3.309	5.686	9.735	6.676	7.326	6.358	5.723	5.300	5.374	4.773	6.402	NaN	NaN	NaN	NaN	NaN
NaN	NaN	NaN	4.575	4.679	5.598	5.733	7.291	7.001	3.481	2.412	0.839	0.169	0.163	-2.232	NaN	NaN	NaN	NaN	NaN	NaN
NaN	5.653	3.838	2.993	-0.046	1.331	0.211	-1.537	0.091	0.113	-0.427	0.367	NaN	NaN	NaN	NaN	NaN	NaN	NaN	NaN	NaN
NaN	NaN	NaN	NaN	NaN	-2.149	1.482	7.183	6.195	3.932	1.416	-0.111	-1.094	-2.037	-0.002	0.045	1.681	NaN	NaN	NaN	NaN
NaN	NaN	NaN	NaN	NaN	0.438	2.703	6.470	4.491	3.097	0.533	0.744	-2.446	-4.682	-4.173	-3.565	-3.593	NaN	NaN	NaN	NaN
NaN	NaN	NaN	NaN	NaN	1.317	0.485	2.956	2.566	1.553	-2.683	-2.314	-3.857	-2.900	-3.495	-2.367	0.978	NaN	NaN	NaN	NaN
NaN	NaN	1.082	0.101	-1.502	-2.885	0.853	0.412	2.048	1.395	-2.648	-2.083	-3.545	-4.650	NaN	NaN	NaN	NaN	NaN	NaN	NaN
NaN	NaN	NaN	-3.344	-1.286	2.151	1.418	3.355	4.165	2.871	1.007	-1.867	-2.461	-4.565	NaN	NaN	NaN	NaN	NaN	NaN	NaN
NaN	NaN	NaN	NaN	NaN	1.896	4.676	5.783	3.225	1.703	-0.544	0.038	-2.024	-1.767	-1.372	-2.005	-1.410	NaN	NaN	NaN	NaN
NaN	4.201	7.885	7.988	9.092	7.788	6.788	4.275	8.324	5.619	2.575	NaN	NaN	NaN	NaN	NaN	NaN	NaN	NaN	NaN	NaN
NaN	NaN	2.275	2.629	3.257	2.595	-0.328	2.238	2.447	3.000	2.086	0.422	-0.414	1.043	NaN	NaN	NaN	NaN	NaN	NaN	NaN
NaN	NaN	NaN	NaN	NaN	-1.570	1.903	2.500	0.945	-0.672	-2.906	-2.198	-3.781	-2.532	-4.238	-4.450	-2.984	NaN	NaN	NaN	NaN
NaN	NaN	NaN	NaN	NaN	1.126	2.606	8.227	3.305	-1.233	-2.879	-2.352	-3.793	-3.598	-2.580	-3.123	-3.775	NaN	NaN	NaN	NaN
NaN	17.568	4.747	-2.254	3.705	-2.524	-3.776	3.899	6.403	4.629	1.272	NaN	NaN	NaN	NaN	NaN	NaN	NaN	NaN	NaN	NaN
NaN	-4.460	-2.670	-0.117	-0.480	0.688	0.423	2.412	2.483	3.021	2.000	-1.134	-1.441	NaN	NaN	NaN	NaN	NaN	NaN	NaN	NaN
NaN	NaN	NaN	NaN	NaN	-0.167	0.267	3.051	3.410	1.228	-2.107	-2.914	-2.951	-2.846	-4.433	-5.887	-4.048	NaN	NaN	NaN	NaN
NaN	NaN	NaN	-0.766	1.633	1.343	2.448	4.342	1.594	-0.982	-0.853	-0.359	-1.409	-2.105	-3.890	NaN	NaN	NaN	NaN	NaN	NaN
NaN	NaN	NaN	NaN	NaN	2.649	1.232	3.055	0.202	-1.286	-3.267	-3.507	-4.543	-3.037	-4.045	-1.545	NaN	NaN	NaN	NaN	NaN
NaN	-4.295	-8.067	-8.134	-7.333	-7.361	-4.842	1.570	3.455	3.814	1.352	NaN	NaN	NaN	NaN	NaN	NaN	NaN	NaN	NaN	NaN
NaN	NaN	NaN	NaN	NaN	1.354	3.775	5.712	4.041	3.091	-0.972	-2.132	-1.920	-2.798	-3.674	-4.089	-2.025	NaN	NaN	NaN	NaN
NaN	NaN	NaN	NaN	NaN	1.185	2.384	4.489	2.958	0.863	-2.735	-3.195	-2.927	-4.023	-2.184	-2.706	-2.609	NaN	NaN	NaN	NaN
NaN	NaN	NaN	0.082	0.038	0.044	0.011	0.129	0.081	0.065	0.026	0.006	0.046	-0.011	NaN	NaN	NaN	NaN	NaN	NaN	NaN
NaN	NaN	NaN	-0.073	-0.034	0.008	0.056	0.065	0.037	0.067	0.067	-0.019	0.001	-0.008	-0.021	NaN	NaN	NaN	NaN	NaN	NaN
NaN	NaN	NaN	0.057	0.006	0.022	0.039	0.156	0.113	0.066	0.013	0.014	-0.027	-0.019	-0.003	NaN	NaN	NaN	NaN	NaN	NaN
NaN	NaN	NaN	NaN	-0.001	0.063	0.059	0.068	0.059	-0.027	0.018	-0.004	-0.009	-0.050	-0.045	0.058	NaN	NaN	NaN	NaN	NaN
NaN	0.065	0.036	0.027	0.005	0.038	0.028	0.022	0.091	0.013	-0.032	NaN	NaN	NaN	NaN	NaN	NaN	NaN	NaN	NaN	NaN
NaN	NaN	NaN	NaN	-0.003	0.019	-0.046	0.050	-0.015	-0.022	-0.027	-0.057	-0.058	-0.066	-0.059	-0.042	NaN	NaN	NaN	NaN	NaN
NaN	NaN	NaN	-0.090	-0.086	0.043	-0.046	0.044	0.025	0.033	-0.022	-0.040	-0.045	-0.029	-0.038	NaN	NaN	NaN	NaN	NaN	NaN
NaN	-0.127	-0.089	-0.048	0.027	-0.033	0.013	0.051	0.071	0.021	0.030	-0.022	0.009	NaN	NaN	NaN	NaN	NaN	NaN	NaN	NaN
NaN	NaN	NaN	NaN	NaN	-0.032	-0.069	0.041	0.013	-0.020	-0.040	-0.028	-0.037	-0.021	-0.047	-0.049	-0.064	NaN	NaN	NaN	NaN
NaN	NaN	NaN	-0.011	-0.017	0.080	0.004	0.109	0.073	0.091	-0.014	-0.046	-0.002	-0.027	-0.044	NaN	NaN	NaN	NaN	NaN	NaN
NaN	NaN	NaN	NaN	NaN	-0.061	-0.022	0.033	0.023	-0.033	-0.015	-0.065	-0.024	-0.024	-0.051	-0.060	-0.098	NaN	NaN	NaN	NaN
NaN	NaN	NaN	NaN	-0.017	0.021	-0.016	0.085	0.017	0.036	-0.001	-0.021	-0.032	-0.011	-0.018	-0.063	NaN	NaN	NaN	NaN	NaN
NaN	NaN	NaN	NaN	NaN	-0.069	-0.030	0.123	0.096	0.043	0.007	-0.045	-0.022	-0.043	-0.070	-0.033	-0.043	NaN	NaN	NaN	NaN
NaN	NaN	NaN	NaN	NaN	-0.006	0.039	0.046	-0.004	-0.009	-0.034	-0.027	-0.054	-0.029	-0.039	-0.071	0.002	NaN	NaN	NaN	NaN
NaN	NaN	NaN	NaN	NaN	-0.001	-0.002	0.105	0.012	0.028	-0.017	-0.006	-0.044	-0.052	-0.031	-0.047	-0.016	NaN	NaN	NaN	NaN
NaN	NaN	NaN	NaN	NaN	-0.007	0.014	0.061	0.012	-0.012	-0.007	-0.038	-0.018	-0.045	-0.025	-0.029	-0.056	NaN	NaN	NaN	NaN
NaN	-0.022	-0.027	0.019	-0.026	-0.027	-0.047	0.006	-0.037	0.065	0.003	-0.048	NaN	NaN	NaN	NaN	NaN	NaN	NaN	NaN	NaN
NaN	NaN	NaN	NaN	-0.003	-0.012	0.009	0.078	0.004	0.011	-0.002	-0.016	-0.053	-0.010	-0.069	-0.063	NaN	NaN	NaN	NaN	NaN
NaN	NaN	NaN	NaN	NaN	-0.074	-0.042	0.078	0.017	-0.000	-0.037	-0.039	-0.050	-0.064	-0.057	-0.045	-0.020	NaN	NaN	NaN	NaN
NaN	NaN	NaN	NaN	9.752	13.716	18.671	14.372	10.452	16.869	12.951	9.096	14.165	9.330	8.942	10.824	NaN	NaN	NaN	NaN	NaN
NaN	NaN	NaN	NaN	NaN	17.128	18.612	16.826	11.196	10.799	11.217	15.173	13.871	13.517	12.039	10.202	10.086	NaN	NaN	NaN	NaN
NaN	NaN	NaN	NaN	NaN	12.183	8.082	12.652	13.669	10.815	10.453	7.918	11.995	8.816	6.201	8.099	11.862	NaN	NaN	NaN	NaN
NaN	5.466	6.771	4.464	3.309	5.213	14.253	19.850	14.869	11.804	9.316	11.822	NaN	NaN	NaN	NaN	NaN	NaN	NaN	NaN	NaN
NaN	NaN	NaN	NaN	NaN	13.679	15.539	15.260	10.718	11.353	7.116	7.137	7.329	9.496	4.833	3.874	NaN	NaN	NaN	NaN	NaN
NaN	-2.500	-3.636	-4.325	-0.339	9.662	15.622	9.629	6.631	5.442	1.671	NaN	NaN	NaN	NaN	NaN	NaN	NaN	NaN	NaN	NaN
NaN	NaN	-11.685	-4.463	0.953	0.485	3.498	13.389	14.071	9.028	2.224	3.630	2.270	-1.080	NaN	NaN	NaN	NaN	NaN	NaN	NaN
NaN	NaN	NaN	NaN	NaN	7.571	11.009	12.614	7.631	6.352	3.456	2.744	1.941	-1.475	0.782	2.422	0.801	NaN	NaN	NaN	NaN
NaN	NaN	7.070	7.879	7.179	3.262	5.794	5.189	3.739	4.873	3.298	0.496	0.619	-0.024	NaN	NaN	NaN	NaN	NaN	NaN	NaN
NaN	NaN	NaN	NaN	NaN	13.415	16.229	14.941	13.658	10.371	8.088	7.172	4.221	3.498	4.059	10.173	13.752	NaN	NaN	NaN	NaN
NaN	NaN	NaN	NaN	NaN	12.985	17.315	15.136	10.264	11.123	7.179	6.452	2.785	3.348	5.976	7.084	8.580	NaN	NaN	NaN	NaN
NaN	NaN	NaN	NaN	NaN	16.358	13.134	12.856	7.257	5.970	6.428	3.270	4.524	0.616	0.585	1.356	2.381	NaN	NaN	NaN	NaN
NaN	NaN	NaN	NaN	5.812	5.804	7.756	9.894	5.244	3.002	2.858	3.082	2.566	-1.577	2.323	2.862	NaN	NaN	NaN	NaN	NaN
NaN	NaN	-8.790	-5.429	-1.551	0.728	2.735	3.735	0.215	1.748	-0.643	-2.546	-1.858	-3.059	NaN	NaN	NaN	NaN	NaN	NaN	NaN
NaN	NaN	NaN	NaN	NaN	-8.703	-3.765	3.524	-0.151	1.072	-1.222	-3.912	-5.048	-6.560	-5.429	-2.116	0.102	NaN	NaN	NaN	NaN
NaN	NaN	NaN	NaN	NaN	-6.289	2.328	6.885	3.546	2.801	-0.851	-3.069	-4.326	-5.708	-3.129	1.633	1.898	NaN	NaN	NaN	NaN
NaN	NaN	NaN	NaN	NaN	7.052	10.422	8.739	4.835	4.899	0.700	0.919	-0.283	-2.934	-1.223	-0.582	-1.517	NaN	NaN	NaN	NaN
NaN	NaN	NaN	-4.623	-2.065	-2.643	4.749	8.096	5.914	2.521	-0.409	1.548	0.507	2.322	3.131	NaN	NaN	NaN	NaN	NaN	NaN
NaN	NaN	NaN	6.588	6.527	4.182	2.049	4.447	3.702	1.284	-0.174	-1.944	-3.677	-2.935	-0.409	NaN	NaN	NaN	NaN	NaN	NaN
NaN	NaN	NaN	NaN	NaN	NaN	4.904	5.154	2.830	0.277	-3.251	-4.176	-5.399	-5.994	-3.383	-0.512	0.429	-1.156	NaN	NaN	NaN
NaN	NaN	NaN	NaN	NaN	NaN	0.828	5.981	4.954	5.856	9.456	5.790	0.999	-0.110	-1.234	-0.753	1.695	4.804	NaN	NaN	NaN
NaN	-7.376	-10.402	-11.549	-11.738	-7.620	-1.938	7.390	8.383	2.223	-0.407	-3.224	NaN	NaN	NaN	NaN	NaN	NaN	NaN	NaN	NaN
NaN	-15.266	-14.597	-11.296	-8.161	-2.873	3.934	9.184	5.524	3.791	3.145	NaN	NaN	NaN	NaN	NaN	NaN	NaN	NaN	NaN	NaN
NaN	NaN	NaN	NaN	NaN	-7.992	-2.764	0.493	-1.012	-1.377	-4.433	-6.547	-7.406	-8.825	-7.502	-5.547	-5.117	NaN	NaN	NaN	NaN
NaN	NaN	NaN	NaN	NaN	0.289	-0.288	-0.119	0.228	-1.647	-2.489	-5.426	-6.020	-7.384	-6.554	-7.035	-6.177	NaN	NaN	NaN	NaN
NaN	NaN	-12.696	-9.514	-6.135	-6.306	-2.467	-0.502	-2.398	-4.180	-6.472	-8.866	-9.025	-8.055	NaN	NaN	NaN	NaN	NaN	NaN	NaN
NaN	NaN	NaN	NaN	-13.535	-7.394	-1.027	3.147	1.573	-1.082	-2.611	-2.309	-3.540	-6.057	-8.188	-9.044	NaN	NaN	NaN	NaN	NaN
NaN	NaN	NaN	NaN	NaN	-6.934	-3.679	0.396	2.109	1.259	-4.954	-8.266	-7.518	-8.880	-7.692	-7.448	-9.193	NaN	NaN	NaN	NaN
NaN	NaN	NaN	NaN	NaN	-4.604	-4.129	-1.944	-4.883	-1.194	0.612	1.471	-1.812	-3.736	-5.369	-3.257	-1.275	NaN	NaN	NaN	NaN
NaN	NaN	6.180	6.024	2.187	0.153	5.620	7.435	6.979	8.450	4.938	3.198	1.076	3.195	NaN	NaN	NaN	NaN	NaN	NaN	NaN
NaN	NaN	NaN	15.926	10.745	7.094	4.843	5.072	4.982	4.157	4.184	8.293	4.235	0.502	2.174	NaN	NaN	NaN	NaN	NaN	NaN
NaN	NaN	2.021	7.549	10.799	8.314	13.477	17.245	12.189	7.176	0.421	2.769	4.116	0.233	NaN	NaN	NaN	NaN	NaN	NaN	NaN
NaN	NaN	NaN	NaN	10.185	16.019	14.481	12.300	4.382	-2.091	-1.957	-3.338	-6.202	-5.345	-3.797	-0.260	NaN	NaN	NaN	NaN	NaN
NaN	NaN	9.358	8.501	6.152	3.950	1.946	5.203	3.023	-0.945	-3.307	-3.200	-4.315	-4.616	NaN	NaN	NaN	NaN	NaN	NaN	NaN
NaN	NaN	NaN	NaN	NaN	NaN	-4.014	-2.945	-5.335	-4.244	-6.465	-5.075	-7.143	-9.293	-9.112	-5.598	-2.344	1.251	NaN	NaN	NaN
NaN	NaN	NaN	NaN	NaN	15.267	8.654	3.209	-0.833	-4.213	-7.542	-6.611	-10.143	-8.548	-1.541	1.245	NaN	NaN	NaN	NaN	NaN
NaN	NaN	-5.839	-7.798	-1.684	-2.005	2.417	6.821	3.512	-2.945	-4.758	-2.030	-6.221	-7.289	NaN	NaN	NaN	NaN	NaN	NaN	NaN
NaN	NaN	-0.532	-1.388	0.364	1.815	2.707	5.741	2.317	2.123	-1.972	-3.464	-0.696	-2.246	NaN	NaN	NaN	NaN	NaN	NaN	NaN
NaN	NaN	-3.674	-1.267	2.326	7.973	9.012	7.394	4.765	1.558	-1.197	-0.690	-5.258	-5.350	NaN	NaN	NaN	NaN	NaN	NaN	NaN
NaN	NaN	-7.795	0.043	8.188	5.634	3.472	8.916	4.420	0.928	0.071	-0.856	-1.307	1.542	NaN	NaN	NaN	NaN	NaN	NaN	NaN
NaN	NaN	-5.277	-0.515	5.845	6.128	8.095	11.228	5.747	0.386	-0.917	-2.429	-4.520	4.470	NaN	NaN	NaN	NaN	NaN	NaN	NaN
NaN	NaN	-7.302	-7.377	-6.360	-0.470	6.198	5.691	1.687	-1.824	-2.465	-2.055	-7.215	-1.552	NaN	NaN	NaN	NaN	NaN	NaN	NaN
NaN	NaN	-7.656	-2.237	2.012	2.253	4.198	3.268	0.361	-3.484	-3.414	-5.032	-7.447	-8.468	NaN	NaN	NaN	NaN	NaN	NaN	NaN
NaN	NaN	-7.346	-9.417	-10.488	-12.193	-6.862	-0.064	-0.280	-1.204	-3.218	-4.788	-7.576	-0.590	NaN	NaN	NaN	NaN	NaN	NaN	NaN
NaN	NaN	3.848	6.915	3.189	1.849	5.916	7.627	1.466	-0.940	0.368	-1.152	-2.578	3.128	NaN	NaN	NaN	NaN	NaN	NaN	NaN
NaN	NaN	-4.741	-6.903	-6.168	-4.215	-1.797	4.277	3.228	1.424	-1.976	-4.297	-6.984	-3.266	NaN	NaN	NaN	NaN	NaN	NaN	NaN
NaN	NaN	1.235	-2.400	-6.504	-1.901	2.972	2.914	1.767	-1.533	-1.431	-2.455	-1.275	5.334	NaN	NaN	NaN	NaN	NaN	NaN	NaN
NaN	NaN	NaN	10.784	9.338	4.713	2.172	2.071	-0.022	-0.038	-2.721	-4.367	-6.469	-6.523	1.683	NaN	NaN	NaN	NaN	NaN	NaN
NaN	NaN	-3.871	-4.210	-4.385	2.811	8.838	7.937	0.988	-3.090	-4.620	-6.027	-6.663	-4.058	NaN	NaN	NaN	NaN	NaN	NaN	NaN
NaN	NaN	NaN	0.282	2.257	5.373	8.306	6.611	4.801	0.962	-1.884	-1.726	-4.605	-2.626	0.074	NaN	NaN	NaN	NaN	NaN	NaN
NaN	NaN	-7.636	-6.889	-5.528	-5.166	2.559	8.294	3.341	-0.083	-2.152	-4.582	-6.903	-1.063	NaN	NaN	NaN	NaN	NaN	NaN	NaN
NaN	NaN	NaN	-0.253	5.937	4.999	5.422	4.743	1.577	1.655	0.151	-1.804	-2.383	-4.837	-3.735	NaN	NaN	NaN	NaN	NaN	NaN
NaN	NaN	NaN	6.911	11.075	12.566	11.966	8.330	6.945	3.995	4.914	5.009	-0.818	-2.769	-2.993	NaN	NaN	NaN	NaN	NaN	NaN
NaN	NaN	NaN	11.245	9.129	6.720	8.079	13.250	9.191	8.666	12.954	12.984	7.970	3.814	NaN	NaN	NaN	NaN	NaN	NaN	NaN
NaN	NaN	NaN	NaN	10.163	11.885	7.854	9.821	10.834	9.227	12.793	15.180	15.263	19.328	20.415	16.734	NaN	NaN	NaN	NaN	NaN
NaN	NaN	NaN	9.257	7.708	6.347	12.724	19.369	20.521	20.043	15.528	14.801	13.275	7.848	5.730	NaN	NaN	NaN	NaN	NaN	NaN
NaN	NaN	NaN	NaN	12.266	11.252	11.166	9.264	9.982	11.827	12.722	7.248	8.018	7.410	5.235	8.159	NaN	NaN	NaN	NaN	NaN
NaN	NaN	-4.408	-0.779	2.314	-0.033	8.945	17.460	15.218	17.587	15.034	10.053	7.052	4.921	NaN	NaN	NaN	NaN	NaN	NaN	NaN
NaN	NaN	36.654	49.021	53.472	48.926	45.055	42.904	48.527	47.602	42.541	43.821	41.996	42.759	NaN	NaN	NaN	NaN	NaN	NaN	NaN
NaN	NaN	NaN	11.903	16.944	16.555	21.385	32.692	23.367	10.200	8.712	7.071	1.569	11.846	13.352	NaN	NaN	NaN	NaN	NaN	NaN
NaN	2.153	1.665	1.742	0.310	2.814	3.219	1.677	-2.324	0.394	NaN	NaN	NaN	NaN	NaN	NaN	NaN	NaN	NaN	NaN	NaN
NaN	NaN	-1.322	5.901	7.683	7.556	6.968	0.476	1.670	1.191	-2.762	0.840	2.016	2.485	NaN	NaN	NaN	NaN	NaN	NaN	NaN
NaN	NaN	-7.636	-7.530	-5.770	-4.853	-1.219	-1.083	-4.944	-3.289	5.066	0.101	-1.724	0.055	NaN	NaN	NaN	NaN	NaN	NaN	NaN
NaN	NaN	NaN	-6.853	-9.564	-4.776	0.424	5.439	2.333	4.054	3.740	-4.072	-0.675	-0.512	-3.479	NaN	NaN	NaN	NaN	NaN	NaN
NaN	NaN	NaN	-13.958	-7.212	-6.537	-6.982	-0.209	0.873	0.608	3.192	0.280	0.304	0.791	-0.916	NaN	NaN	NaN	NaN	NaN	NaN
NaN	NaN	NaN	4.870	3.460	0.155	2.489	1.778	-1.928	2.465	7.009	1.458	2.406	2.052	0.506	NaN	NaN	NaN	NaN	NaN	NaN
NaN	NaN	-2.985	0.992	-1.823	-2.822	0.198	9.653	8.049	10.051	14.289	7.534	13.172	14.263	NaN	NaN	NaN	NaN	NaN	NaN	NaN
NaN	9.101	15.547	14.088	9.107	9.369	8.279	13.515	20.033	NaN	NaN	NaN	NaN	NaN	NaN	NaN	NaN	NaN	NaN	NaN	NaN
NaN	NaN	9.246	11.366	13.466	12.070	7.359	10.105	9.543	8.494	6.070	-1.400	-1.439	2.078	NaN	NaN	NaN	NaN	NaN	NaN	NaN
NaN	NaN	-14.059	-13.700	-12.549	-14.510	-11.740	-4.350	-1.888	-2.661	0.193	2.921	2.952	4.173	NaN	NaN	NaN	NaN	NaN	NaN	NaN
NaN	NaN	NaN	-0.321	3.924	2.808	0.736	0.342	7.315	3.337	4.475	9.911	7.759	7.244	8.341	NaN	NaN	NaN	NaN	NaN	NaN
NaN	8.259	11.682	13.474	9.296	13.211	7.691	13.016	6.193	7.318	NaN	NaN	NaN	NaN	NaN	NaN	NaN	NaN	NaN	NaN	NaN
NaN	NaN	NaN	-4.562	-6.944	-2.339	-0.743	4.748	0.917	1.068	5.719	0.864	0.340	-1.157	-1.134	NaN	NaN	NaN	NaN	NaN	NaN
NaN	NaN	NaN	NaN	3.245	16.143	6.964	0.128	2.488	1.989	9.917	12.746	12.079	10.118	9.014	11.448	NaN	NaN	NaN	NaN	NaN
NaN	NaN	NaN	NaN	NaN	-6.350	-2.441	0.852	-3.533	-4.362	-0.282	-3.888	-1.248	-1.456	-2.446	-2.111	1.495	NaN	NaN	NaN	NaN
NaN	NaN	NaN	NaN	-6.699	0.432	2.240	-0.082	0.443	-8.634	-13.603	-13.767	-15.510	-15.712	-15.615	-18.138	NaN	NaN	NaN	NaN	NaN
NaN	NaN	-4.160	-2.340	-5.350	-4.142	-5.654	-7.151	-1.466	1.432	-2.495	-10.479	-5.669	6.334	NaN	NaN	NaN	NaN	NaN	NaN	NaN
NaN	NaN	NaN	NaN	-10.754	-9.941	-11.217	-7.890	-0.565	1.350	-3.078	-0.988	-1.189	-1.702	-0.988	-0.618	NaN	NaN	NaN	NaN	NaN
NaN	NaN	NaN	NaN	1.844	-3.817	-6.007	-0.555	1.741	4.891	4.010	3.479	-0.604	0.624	1.024	-4.029	NaN	NaN	NaN	NaN	NaN
NaN	NaN	-13.474	-10.963	-4.032	2.017	7.368	9.516	2.299	2.688	0.358	-2.422	-5.949	-6.918	NaN	NaN	NaN	NaN	NaN	NaN	NaN
NaN	NaN	-7.021	-6.065	-3.821	-6.061	0.086	9.501	10.752	1.749	-4.194	-4.072	0.561	-1.523	NaN	NaN	NaN	NaN	NaN	NaN	NaN
NaN	NaN	NaN	0.251	0.820	1.411	-1.636	4.934	3.929	-0.339	2.333	1.239	-1.630	-6.659	-6.990	NaN	NaN	NaN	NaN	NaN	NaN
NaN	NaN	NaN	-7.390	-7.300	-3.847	-1.707	4.160	2.038	0.453	-1.563	0.612	0.138	-3.015	NaN	NaN	NaN	NaN	NaN	NaN	NaN
NaN	NaN	-14.348	-6.776	-4.778	-4.997	-2.549	-2.021	-4.786	-1.452	-4.752	-8.678	-10.887	-11.396	NaN	NaN	NaN	NaN	NaN	NaN	NaN
NaN	NaN	-12.862	-6.498	-12.064	-7.148	1.511	3.432	-2.283	-3.571	-8.728	-8.078	-8.888	-12.421	NaN	NaN	NaN	NaN	NaN	NaN	NaN
NaN	1.448	3.086	2.179	6.668	12.501	3.372	3.160	1.813	-0.830	-2.901	-2.505	-2.271	NaN	NaN	NaN	NaN	NaN	NaN	NaN	NaN
NaN	NaN	-15.758	-10.561	-8.564	-1.843	-1.099	4.316	12.943	4.910	2.011	2.416	2.535	0.112	NaN	NaN	NaN	NaN	NaN	NaN	NaN
NaN	NaN	-3.026	0.203	0.019	-0.820	-0.567	-1.276	4.896	9.360	1.687	-2.279	-1.613	0.025	NaN	NaN	NaN	NaN	NaN	NaN	NaN
NaN	NaN	1.406	0.412	10.569	12.639	7.476	0.573	3.271	4.213	-7.317	-4.913	-1.780	-4.817	NaN	NaN	NaN	NaN	NaN	NaN	NaN
NaN	NaN	2.923	-0.715	-5.256	2.692	9.422	4.591	4.469	7.902	0.858	-2.542	-2.334	-3.214	NaN	NaN	NaN	NaN	NaN	NaN	NaN
NaN	NaN	-6.716	-3.985	-3.494	-4.162	3.581	4.832	0.315	2.119	0.536	-0.765	-3.670	-3.549	NaN	NaN	NaN	NaN	NaN	NaN	NaN
NaN	NaN	NaN	-2.138	-4.394	1.149	6.922	6.883	5.630	-1.525	-4.491	2.227	3.096	-1.494	-0.722	NaN	NaN	NaN	NaN	NaN	NaN
NaN	NaN	-0.281	-1.561	-0.303	-2.490	-2.971	-1.570	3.136	2.813	0.110	-3.730	1.984	7.404	NaN	NaN	NaN	NaN	NaN	NaN	NaN
NaN	NaN	-4.663	-7.379	-2.419	5.360	8.385	10.997	4.319	-0.507	0.751	2.601	0.778	-3.315	NaN	NaN	NaN	NaN	NaN	NaN	NaN
NaN	NaN	-4.414	3.464	3.781	1.808	3.105	0.540	0.390	0.682	-1.001	-4.354	-0.364	1.378	NaN	NaN	NaN	NaN	NaN	NaN	NaN
NaN	NaN	NaN	-5.789	-10.765	-4.893	13.928	16.143	5.315	-1.145	-2.512	-2.537	-3.285	-1.772	-2.830	NaN	NaN	NaN	NaN	NaN	NaN
NaN	NaN	4.259	4.263	-1.495	-2.185	6.531	8.479	3.693	-0.803	-5.039	-1.675	1.065	-0.965	NaN	NaN	NaN	NaN	NaN	NaN	NaN
NaN	NaN	0.110	-0.017	-3.187	0.889	8.381	3.945	-1.207	1.286	1.620	-0.198	-4.075	-6.552	NaN	NaN	NaN	NaN	NaN	NaN	NaN
NaN	NaN	6.339	12.142	8.729	4.658	4.149	4.980	-0.151	1.024	0.939	0.252	-1.880	-4.396	NaN	NaN	NaN	NaN	NaN	NaN	NaN
NaN	-3.063	1.350	0.762	3.208	12.425	9.320	7.451	6.766	1.293	-3.188	0.839	2.164	NaN	NaN	NaN	NaN	NaN	NaN	NaN	NaN
NaN	-7.412	-3.683	-2.973	-3.186	-0.584	3.237	8.627	6.784	1.509	0.403	NaN	NaN	NaN	NaN	NaN	NaN	NaN	NaN	NaN	NaN
NaN	NaN	NaN	-2.044	-3.220	0.828	3.527	1.749	2.694	3.211	-1.869	-0.837	-1.198	-3.359	-3.887	NaN	NaN	NaN	NaN	NaN	NaN
NaN	NaN	1.959	3.123	2.440	3.978	4.582	5.042	2.174	-3.992	-2.102	3.856	1.212	-2.623	NaN	NaN	NaN	NaN	NaN	NaN	NaN
NaN	NaN	NaN	-1.032	2.560	-1.911	6.574	4.010	0.829	2.425	-4.799	-5.267	-2.097	-4.569	-8.160	NaN	NaN	NaN	NaN	NaN	NaN
NaN	NaN	2.052	0.334	4.080	6.845	7.848	8.038	3.513	7.495	8.607	4.353	6.015	1.768	NaN	NaN	NaN	NaN	NaN	NaN	NaN
NaN	NaN	NaN	NaN	NaN	NaN	9.157	10.200	5.492	1.341	1.186	6.265	6.778	3.247	1.024	0.958	4.823	9.715	NaN	NaN	NaN
NaN	NaN	NaN	NaN	-8.106	-3.229	8.268	9.208	5.411	1.216	-1.413	-0.982	4.294	3.100	1.217	1.646	NaN	NaN	NaN	NaN	NaN
NaN	NaN	NaN	NaN	NaN	2.221	11.638	0.467	3.458	-7.725	-7.420	-3.512	2.972	13.164	24.782	27.552	15.932	NaN	NaN	NaN	NaN
NaN	NaN	NaN	NaN	16.018	8.057	8.686	9.545	10.098	0.449	-2.563	5.372	16.270	20.669	16.018	14.052	NaN	NaN	NaN	NaN	NaN
NaN	NaN	NaN	0.733	20.214	16.882	8.669	2.681	5.179	-4.254	2.232	8.545	17.403	20.052	11.924	NaN	NaN	NaN	NaN	NaN	NaN
NaN	NaN	NaN	18.528	20.788	19.658	22.941	25.285	13.213	5.080	4.739	7.996	15.900	24.104	31.840	NaN	NaN	NaN	NaN	NaN	NaN
NaN	NaN	-7.842	-10.392	-6.610	-8.556	-6.843	-3.337	-3.203	-5.950	-4.266	6.192	2.604	-1.189	NaN	NaN	NaN	NaN	NaN	NaN	NaN
NaN	NaN	NaN	-4.325	4.272	4.743	0.664	-1.810	4.930	-3.611	-9.404	-8.915	-0.106	-12.051	-15.629	NaN	NaN	NaN	NaN	NaN	NaN
NaN	NaN	NaN	NaN	NaN	-0.313	-0.670	9.017	3.968	-4.088	-4.467	-1.423	2.706	-0.187	0.922	-6.586	-4.776	NaN	NaN	NaN	NaN
NaN	NaN	-2.338	-4.176	1.869	3.343	0.946	4.493	2.747	3.292	1.525	-1.333	3.667	4.432	NaN	NaN	NaN	NaN	NaN	NaN	NaN
NaN	NaN	NaN	NaN	-10.522	-5.431	-4.840	-6.486	-3.349	-1.545	3.171	6.577	9.327	9.524	9.211	7.111	NaN	NaN	NaN	NaN	NaN
NaN	1.666	-2.381	-4.043	-4.216	2.823	-0.579	-1.972	1.993	0.391	-2.037	NaN	NaN	NaN	NaN	NaN	NaN	NaN	NaN	NaN	NaN
NaN	NaN	NaN	NaN	4.683	6.954	3.794	1.482	1.916	0.339	3.057	-0.767	-3.163	3.163	4.886	-2.438	NaN	NaN	NaN	NaN	NaN
NaN	NaN	NaN	-5.402	3.416	0.710	-3.418	-1.204	5.170	12.331	7.487	13.495	25.311	22.368	20.911	NaN	NaN	NaN	NaN	NaN	NaN
NaN	NaN	NaN	-0.789	1.901	7.117	0.731	-2.358	-1.833	7.299	7.840	3.434	5.802	5.503	NaN	NaN	NaN	NaN	NaN	NaN	NaN
NaN	NaN	NaN	0.867	3.089	6.104	1.925	4.306	3.449	4.223	6.887	5.498	3.474	10.650	27.354	NaN	NaN	NaN	NaN	NaN	NaN
NaN	NaN	NaN	NaN	1.853	1.988	3.313	4.482	3.654	4.746	5.577	7.220	7.860	18.255	38.433	42.311	NaN	NaN	NaN	NaN	NaN
NaN	NaN	NaN	NaN	10.344	6.154	5.605	5.873	9.121	6.603	2.739	7.510	20.565	28.683	41.472	NaN	NaN	NaN	NaN	NaN	NaN
NaN	NaN	NaN	NaN	2.286	5.150	-1.202	2.578	4.280	6.945	10.646	12.966	20.552	29.129	40.438	40.199	NaN	NaN	NaN	NaN	NaN
NaN	NaN	6.620	7.924	5.917	5.169	3.886	6.613	7.304	8.165	-0.764	-4.976	5.965	6.148	NaN	NaN	NaN	NaN	NaN	NaN	NaN
NaN	NaN	NaN	13.023	10.306	10.404	10.565	10.161	11.029	12.531	16.007	17.290	15.185	12.807	12.681	NaN	NaN	NaN	NaN	NaN	NaN
NaN	NaN	NaN	-1.850	0.782	4.421	4.100	1.493	1.531	3.700	3.763	3.023	2.892	1.334	0.423	NaN	NaN	NaN	NaN	NaN	NaN
NaN	NaN	1.849	-3.932	-1.515	3.155	3.440	2.033	-2.049	-2.412	-1.316	-3.137	-1.807	-1.840	NaN	NaN	NaN	NaN	NaN	NaN	NaN
NaN	NaN	2.157	3.021	2.614	5.232	3.187	0.241	-3.828	-3.800	-4.321	-3.601	-2.309	2.370	NaN	NaN	NaN	NaN	NaN	NaN	NaN
NaN	NaN	NaN	1.419	3.428	3.632	3.606	4.564	4.222	4.483	2.566	1.948	0.854	-0.893	0.181	NaN	NaN	NaN	NaN	NaN	NaN
NaN	NaN	NaN	2.130	6.378	6.254	0.898	-0.333	3.180	4.064	6.069	8.982	5.292	7.306	5.397	NaN	NaN	NaN	NaN	NaN	NaN
NaN	NaN	NaN	1.937	8.593	11.457	14.559	13.127	4.255	1.289	2.634	4.196	2.708	2.989	2.393	NaN	NaN	NaN	NaN	NaN	NaN
NaN	NaN	NaN	5.524	7.066	5.376	2.691	2.547	2.920	5.700	3.281	1.818	1.400	-0.999	-0.250	NaN	NaN	NaN	NaN	NaN	NaN
NaN	NaN	-0.982	3.234	4.157	3.021	0.796	-1.176	-2.362	-2.072	-3.831	-2.702	-2.001	-0.504	NaN	NaN	NaN	NaN	NaN	NaN	NaN
NaN	NaN	NaN	3.580	5.737	4.119	1.132	-0.810	0.236	1.978	3.237	2.406	1.521	1.215	1.053	NaN	NaN	NaN	NaN	NaN	NaN
NaN	NaN	4.343	2.330	0.076	2.180	-1.312	-3.531	-2.254	0.478	1.005	0.222	1.681	-0.263	NaN	NaN	NaN	NaN	NaN	NaN	NaN
NaN	NaN	6.485	4.843	3.895	0.617	-0.146	0.769	0.519	-2.245	-1.056	3.984	3.249	4.285	NaN	NaN	NaN	NaN	NaN	NaN	NaN
NaN	NaN	NaN	0.830	0.563	-0.086	0.392	-0.638	-0.047	1.769	1.967	2.872	2.571	0.649	1.265	NaN	NaN	NaN	NaN	NaN	NaN
NaN	NaN	NaN	2.998	0.563	-0.216	1.732	0.735	0.620	2.233	3.699	3.115	3.587	1.507	1.152	NaN	NaN	NaN	NaN	NaN	NaN
NaN	NaN	NaN	2.959	2.733	1.274	0.223	0.945	3.175	1.960	-1.436	-0.410	0.171	-2.139	-0.535	NaN	NaN	NaN	NaN	NaN	NaN
NaN	NaN	NaN	2.703	0.340	6.190	3.773	1.848	-0.964	-0.336	0.209	-0.827	5.899	7.080	5.876	NaN	NaN	NaN	NaN	NaN	NaN
NaN	NaN	NaN	-3.399	-1.097	2.747	-1.067	-1.213	-2.620	-1.445	-1.206	-2.560	3.451	5.354	2.724	NaN	NaN	NaN	NaN	NaN	NaN
NaN	NaN	NaN	NaN	NaN	NaN	-0.638	1.111	1.031	-0.715	2.376	3.199	4.527	4.910	2.636	1.415	0.862	0.891	NaN	NaN	NaN
dHpc-L [n=418]
-5.000	-4.000	-3.000	-2.000	-1.000	0.000	1.000	2.000	3.000	4.000	5.000	6.000	7.000	8.000	9.000	10.000	11.000	12.000	13.000	14.000	15.000
NaN	NaN	NaN	NaN	NaN	1.832	10.036	20.267	16.159	7.623	4.239	-1.215	-2.342	-3.030	-4.933	-1.825	-1.864	NaN	NaN	NaN	NaN
NaN	NaN	NaN	NaN	NaN	4.372	10.061	14.706	11.084	2.603	-1.104	-3.726	-4.528	-5.610	-5.585	-6.217	-8.113	NaN	NaN	NaN	NaN
NaN	NaN	NaN	NaN	NaN	NaN	2.459	7.671	7.366	3.311	-2.766	-5.257	-5.260	-7.755	-9.845	-9.015	-5.304	-6.191	NaN	NaN	NaN
NaN	NaN	NaN	NaN	NaN	-4.561	3.746	12.444	10.180	9.960	3.419	-4.116	-5.596	-5.321	-6.977	-7.561	-6.442	NaN	NaN	NaN	NaN
NaN	NaN	NaN	NaN	NaN	-5.941	5.362	12.479	8.164	4.599	1.628	4.262	1.240	-4.471	-3.756	-3.818	-3.794	NaN	NaN	NaN	NaN
NaN	NaN	NaN	NaN	-5.076	-3.100	1.565	7.977	11.697	9.374	3.264	1.804	-3.527	-6.267	-6.294	-4.436	NaN	NaN	NaN	NaN	NaN
NaN	NaN	NaN	NaN	NaN	-5.653	2.570	9.406	10.502	13.538	3.951	1.799	-0.570	-4.632	-5.771	-5.967	-7.460	NaN	NaN	NaN	NaN
NaN	NaN	NaN	NaN	-2.353	0.996	2.098	4.487	4.666	4.523	0.027	-4.820	-8.318	-9.278	-11.803	-10.280	NaN	NaN	NaN	NaN	NaN
NaN	NaN	NaN	NaN	NaN	4.662	8.924	4.382	9.114	8.252	14.767	8.224	0.198	-0.794	-3.221	-5.502	-6.904	NaN	NaN	NaN	NaN
NaN	NaN	NaN	NaN	NaN	-0.015	11.842	17.712	14.394	12.026	9.155	3.198	-1.795	-3.906	-5.040	-5.170	-5.562	NaN	NaN	NaN	NaN
NaN	NaN	NaN	NaN	-0.280	16.977	25.573	19.907	12.082	7.294	9.368	11.058	16.200	14.606	14.638	13.811	NaN	NaN	NaN	NaN	NaN
NaN	NaN	NaN	17.548	11.936	12.092	21.111	22.598	28.931	17.884	15.392	13.391	9.968	12.355	16.137	NaN	NaN	NaN	NaN	NaN	NaN
NaN	NaN	NaN	NaN	1.006	7.335	2.832	9.635	15.869	-1.570	1.172	16.472	14.102	-0.111	10.901	14.376	NaN	NaN	NaN	NaN	NaN
NaN	NaN	NaN	NaN	15.465	5.828	-0.060	2.559	2.438	-0.416	1.783	7.371	6.213	10.611	6.115	8.251	NaN	NaN	NaN	NaN	NaN
NaN	NaN	NaN	5.843	6.458	6.803	2.836	3.361	-2.619	3.125	-0.884	1.103	14.738	11.649	5.340	NaN	NaN	NaN	NaN	NaN	NaN
NaN	NaN	NaN	NaN	NaN	NaN	-4.218	0.239	-3.605	-2.575	0.168	2.978	2.908	8.882	5.302	-1.345	3.332	3.898	NaN	NaN	NaN
NaN	NaN	NaN	NaN	NaN	NaN	0.385	-3.891	-6.669	-3.786	11.600	9.106	5.013	2.776	3.953	0.341	5.223	2.032	NaN	NaN	NaN
NaN	NaN	NaN	NaN	NaN	NaN	-13.677	-5.865	-4.395	-2.371	12.693	8.598	8.167	4.465	-0.149	1.179	9.156	-5.017	NaN	NaN	NaN
NaN	NaN	NaN	NaN	10.882	6.018	-0.486	9.392	14.870	7.537	4.830	4.332	7.791	-0.249	6.011	3.213	NaN	NaN	NaN	NaN	NaN
NaN	NaN	NaN	6.560	-3.418	-10.496	-7.467	0.104	7.981	15.546	8.863	5.582	0.219	-5.131	-5.817	NaN	NaN	NaN	NaN	NaN	NaN
NaN	NaN	NaN	NaN	NaN	NaN	8.558	8.409	14.149	13.504	8.301	0.080	-3.943	-3.922	-1.594	-2.528	-7.135	NaN	NaN	NaN	NaN
NaN	NaN	NaN	NaN	NaN	NaN	3.912	7.025	7.132	12.732	13.263	4.267	-3.375	-8.599	-8.741	-3.536	8.477	11.466	NaN	NaN	NaN
NaN	NaN	NaN	NaN	NaN	NaN	2.839	11.768	8.142	-0.774	2.552	-3.198	-7.702	-7.103	-5.981	-6.674	-9.062	-10.325	NaN	NaN	NaN
NaN	NaN	NaN	NaN	NaN	NaN	-8.579	-1.750	14.222	16.735	1.107	-7.806	-7.787	-9.561	-8.316	-13.103	-7.354	-0.215	NaN	NaN	NaN
NaN	NaN	NaN	NaN	NaN	-9.215	-5.848	-3.215	-3.019	-1.770	2.328	2.461	-7.313	-8.248	-4.674	3.528	20.128	NaN	NaN	NaN	NaN
NaN	NaN	NaN	NaN	NaN	NaN	-9.803	-4.609	2.495	5.379	-1.082	-6.759	-7.949	-9.028	-9.750	-10.269	-11.474	-12.320	NaN	NaN	NaN
NaN	NaN	NaN	NaN	NaN	NaN	5.038	5.524	3.533	6.966	-2.947	-1.511	-6.080	-9.764	-10.753	-15.090	-14.258	-14.987	NaN	NaN	NaN
NaN	NaN	NaN	NaN	NaN	-4.908	-6.516	-0.582	3.967	-2.070	-10.133	-7.497	-8.987	-9.694	-12.747	-13.963	-15.548	NaN	NaN	NaN	NaN
NaN	NaN	NaN	NaN	NaN	1.980	-3.706	-10.173	-10.298	-4.267	-1.336	-5.406	-5.562	-11.420	-11.704	-14.646	-16.802	NaN	NaN	NaN	NaN
NaN	NaN	NaN	NaN	NaN	NaN	-11.969	-10.466	-6.242	-0.156	0.038	-4.460	-8.903	-14.232	-20.369	-9.648	2.860	NaN	NaN	NaN	NaN
NaN	NaN	NaN	NaN	NaN	1.385	-7.281	-6.698	-3.399	-4.981	4.283	6.743	0.641	-5.077	-7.931	-7.152	-7.588	NaN	NaN	NaN	NaN
NaN	NaN	NaN	NaN	NaN	NaN	1.150	-0.458	-5.603	-3.231	-2.576	-4.157	-6.801	-3.619	2.375	-8.035	-10.014	-14.040	NaN	NaN	NaN
NaN	NaN	NaN	NaN	NaN	-17.849	-10.552	-11.299	-9.720	-13.150	-15.124	-9.633	-5.273	-10.852	-9.974	-0.888	-9.075	NaN	NaN	NaN	NaN
NaN	NaN	NaN	NaN	NaN	NaN	-1.037	6.480	7.852	5.141	2.389	-1.670	-0.825	-2.353	1.139	4.996	0.718	1.433	NaN	NaN	NaN
NaN	NaN	NaN	NaN	NaN	NaN	-10.946	2.008	5.145	2.712	6.779	2.353	-2.782	-2.610	-6.433	0.713	11.374	18.054	NaN	NaN	NaN
NaN	NaN	NaN	NaN	-6.274	-3.805	-2.233	9.412	6.824	7.995	10.447	3.943	-0.114	-3.469	-3.866	-1.509	NaN	NaN	NaN	NaN	NaN
NaN	NaN	NaN	NaN	-1.927	2.366	0.272	0.404	9.888	10.798	16.414	12.356	6.299	3.794	-1.965	-4.449	NaN	NaN	NaN	NaN	NaN
NaN	NaN	NaN	NaN	NaN	NaN	-2.473	2.279	4.335	5.222	-0.084	-2.755	-4.176	-4.118	-5.003	-3.395	4.814	NaN	NaN	NaN	NaN
NaN	-3.241	-7.059	-11.438	-14.237	-13.119	-10.383	-1.923	4.496	-0.493	-3.608	NaN	NaN	NaN	NaN	NaN	NaN	NaN	NaN	NaN	NaN
NaN	NaN	NaN	NaN	NaN	-2.858	-3.794	2.285	5.152	7.863	2.065	0.888	-1.336	-1.625	-2.451	0.440	6.201	NaN	NaN	NaN	NaN
NaN	NaN	NaN	NaN	NaN	-1.328	2.639	4.127	0.767	7.379	8.061	0.327	0.735	2.453	7.816	1.953	-0.961	NaN	NaN	NaN	NaN
NaN	NaN	NaN	NaN	NaN	-2.463	0.071	2.117	7.255	8.525	8.326	2.211	1.692	3.628	5.261	7.064	3.488	NaN	NaN	NaN	NaN
NaN	NaN	NaN	NaN	NaN	NaN	-2.607	1.994	3.575	7.088	8.461	-0.044	0.959	-0.238	2.693	6.368	-0.507	NaN	NaN	NaN	NaN
NaN	NaN	NaN	NaN	NaN	NaN	2.702	7.181	11.378	6.082	-0.726	-0.843	-2.203	-2.608	2.179	2.160	2.963	4.732	NaN	NaN	NaN
NaN	NaN	NaN	NaN	NaN	10.088	16.219	19.351	16.680	17.675	16.207	4.095	2.872	5.014	8.382	14.041	16.794	NaN	NaN	NaN	NaN
NaN	NaN	NaN	NaN	NaN	NaN	3.734	2.237	4.125	6.959	11.694	14.782	4.993	2.444	2.335	2.518	6.965	10.185	NaN	NaN	NaN
NaN	NaN	NaN	NaN	0.944	-2.038	-0.139	-1.603	-0.151	7.680	14.386	13.379	4.951	4.299	0.460	5.569	NaN	NaN	NaN	NaN	NaN
NaN	NaN	NaN	NaN	NaN	NaN	5.853	14.121	11.723	6.612	8.324	6.862	6.167	1.727	2.881	3.640	1.657	NaN	NaN	NaN	NaN
NaN	NaN	NaN	NaN	NaN	NaN	4.895	15.386	11.661	10.996	2.428	1.081	0.612	-1.942	-2.526	-2.731	3.198	10.401	NaN	NaN	NaN
NaN	NaN	NaN	NaN	-8.376	-9.761	-6.311	2.251	8.685	8.422	-0.351	-0.301	-2.087	-1.034	2.482	1.879	NaN	NaN	NaN	NaN	NaN
NaN	NaN	NaN	NaN	NaN	9.060	12.155	15.053	17.907	14.518	13.105	2.806	-0.776	2.342	-0.311	3.175	5.795	NaN	NaN	NaN	NaN
NaN	NaN	NaN	NaN	NaN	NaN	3.517	7.564	12.269	14.515	5.977	-1.589	-1.111	-3.468	0.283	1.537	2.108	3.007	NaN	NaN	NaN
NaN	NaN	NaN	NaN	NaN	8.402	1.322	4.431	9.033	7.185	3.556	0.478	-0.861	-0.709	-3.390	-3.656	-0.596	NaN	NaN	NaN	NaN
NaN	NaN	NaN	NaN	NaN	NaN	4.301	5.586	7.903	14.120	5.892	0.328	-0.219	-3.598	-1.854	0.955	1.731	4.376	NaN	NaN	NaN
NaN	NaN	NaN	NaN	NaN	NaN	4.642	8.534	9.821	13.319	6.833	0.365	-1.684	-2.903	-4.588	-1.106	-2.512	-2.175	NaN	NaN	NaN
NaN	NaN	NaN	NaN	NaN	NaN	5.796	4.120	5.650	7.898	8.324	-1.392	1.560	1.243	3.266	4.696	6.797	6.744	NaN	NaN	NaN
NaN	NaN	NaN	NaN	NaN	7.596	6.816	1.559	2.694	6.911	11.137	3.236	-3.585	0.268	-0.184	-0.677	1.949	NaN	NaN	NaN	NaN
NaN	NaN	NaN	4.229	3.452	-3.764	-3.598	4.129	6.568	11.000	4.307	-2.812	-2.953	-2.159	-0.342	NaN	NaN	NaN	NaN	NaN	NaN
NaN	NaN	NaN	NaN	NaN	NaN	-2.745	6.541	8.649	-0.225	-0.604	1.907	3.291	8.257	1.631	-0.702	-1.021	-2.574	NaN	NaN	NaN
NaN	NaN	NaN	NaN	NaN	NaN	-4.660	-3.790	-6.630	-14.378	-10.240	-8.615	-3.390	8.779	11.833	11.375	7.196	0.436	NaN	NaN	NaN
NaN	NaN	NaN	NaN	NaN	NaN	-1.800	-3.086	-8.918	-10.641	-9.312	-10.960	-9.227	-3.479	6.163	6.682	-1.043	-2.838	NaN	NaN	NaN
NaN	NaN	NaN	NaN	NaN	NaN	1.448	5.100	7.429	12.539	13.412	1.752	0.244	0.168	-4.104	-1.212	2.426	NaN	NaN	NaN	NaN
NaN	NaN	NaN	NaN	NaN	NaN	-10.545	-7.461	-4.183	-7.248	-6.695	-1.029	1.922	2.112	-0.828	-4.289	-6.769	-2.548	NaN	NaN	NaN
NaN	NaN	NaN	NaN	NaN	NaN	-7.142	-3.323	0.775	0.068	-2.471	-5.534	-6.163	0.178	3.878	-3.009	-3.155	-5.333	NaN	NaN	NaN
NaN	NaN	NaN	NaN	NaN	-1.909	6.593	1.944	-0.926	-1.935	1.893	-0.755	-5.814	-8.767	-11.015	-10.639	-6.375	NaN	NaN	NaN	NaN
NaN	NaN	NaN	NaN	NaN	NaN	-16.051	-7.650	-1.676	3.785	5.833	-0.921	-5.532	-8.326	-8.759	-10.141	-11.479	-5.922	NaN	NaN	NaN
NaN	NaN	NaN	NaN	NaN	NaN	-8.027	-4.994	4.125	7.467	2.609	-1.849	-6.952	-7.414	-6.353	-7.319	-9.899	-13.781	NaN	NaN	NaN
NaN	NaN	NaN	NaN	NaN	NaN	-4.322	-1.449	2.583	7.666	1.523	-1.720	-3.759	-6.434	-2.217	-0.185	0.227	-0.517	NaN	NaN	NaN
NaN	NaN	NaN	NaN	NaN	NaN	-8.489	-3.887	0.903	-0.576	-3.052	-6.659	-7.813	-8.135	-8.048	-9.695	-7.646	-6.646	NaN	NaN	NaN
NaN	NaN	NaN	NaN	NaN	-0.762	1.345	1.538	1.255	0.435	1.678	-0.262	2.402	1.471	-2.094	-4.824	-8.719	NaN	NaN	NaN	NaN
NaN	NaN	NaN	NaN	NaN	NaN	-5.593	-3.653	2.172	7.213	1.431	-4.907	-6.357	-5.753	-5.844	-3.121	-1.467	-1.446	NaN	NaN	NaN
NaN	NaN	NaN	NaN	NaN	8.624	8.308	12.750	9.801	11.935	8.669	3.008	-1.885	-5.690	-6.104	-7.734	-5.967	NaN	NaN	NaN	NaN
NaN	NaN	NaN	NaN	NaN	-4.384	0.682	3.723	6.083	10.126	-0.431	-5.805	-6.393	-7.308	-3.121	1.659	1.239	NaN	NaN	NaN	NaN
NaN	NaN	NaN	NaN	NaN	NaN	-0.527	4.323	8.564	8.162	2.128	-1.289	-6.228	-3.510	-5.090	-5.340	-5.909	NaN	NaN	NaN	NaN
NaN	NaN	NaN	NaN	NaN	NaN	-8.314	3.508	10.522	13.190	7.175	2.648	0.721	-2.551	-2.620	-7.069	-2.583	1.086	NaN	NaN	NaN
NaN	NaN	NaN	NaN	NaN	-8.337	-4.269	7.970	14.113	20.812	14.223	3.433	1.483	0.608	0.651	-1.471	-6.340	NaN	NaN	NaN	NaN
NaN	NaN	NaN	NaN	NaN	NaN	-10.929	1.593	11.212	16.429	11.324	5.025	1.585	-1.512	-1.520	-3.020	-3.231	-4.594	NaN	NaN	NaN
NaN	NaN	NaN	NaN	NaN	NaN	-6.256	1.089	11.560	16.655	11.665	2.857	-0.988	-5.701	-4.974	-6.967	-7.113	NaN	NaN	NaN	NaN
NaN	NaN	NaN	NaN	NaN	-7.373	0.912	3.476	5.565	10.759	6.534	-0.999	-2.195	-2.307	-3.739	-3.384	-6.959	NaN	NaN	NaN	NaN
NaN	NaN	NaN	NaN	NaN	8.926	6.800	10.384	13.389	14.279	5.408	-1.865	-2.776	-0.236	-0.186	-0.236	-1.406	NaN	NaN	NaN	NaN
NaN	NaN	NaN	NaN	NaN	NaN	-0.090	-0.330	2.343	8.806	8.230	3.009	3.278	0.666	-0.288	-3.819	-7.034	-3.975	NaN	NaN	NaN
NaN	NaN	NaN	NaN	NaN	NaN	14.484	11.196	4.273	10.793	19.705	10.141	1.967	-2.022	-4.896	-3.657	-3.046	-5.607	NaN	NaN	NaN
NaN	NaN	NaN	NaN	NaN	NaN	-4.586	-0.806	8.398	18.399	7.250	1.367	-0.163	-1.919	-1.922	-4.518	-4.082	-8.211	NaN	NaN	NaN
NaN	NaN	NaN	NaN	NaN	11.331	10.961	13.721	20.743	20.290	15.558	11.235	7.833	2.866	0.797	-2.342	-3.719	NaN	NaN	NaN	NaN
NaN	NaN	NaN	NaN	NaN	NaN	7.121	6.520	11.277	14.630	4.169	-0.611	-3.988	-3.722	-1.758	-5.945	-5.253	-0.242	NaN	NaN	NaN
NaN	NaN	NaN	NaN	NaN	NaN	-4.513	6.258	17.820	14.681	5.076	0.398	-2.080	-3.512	-3.627	-7.310	-4.196	-3.231	NaN	NaN	NaN
NaN	NaN	NaN	NaN	NaN	NaN	0.322	7.618	19.878	18.798	5.000	1.300	0.265	-2.961	-6.404	-5.636	-4.909	-4.365	NaN	NaN	NaN
NaN	NaN	NaN	NaN	NaN	1.065	3.378	3.042	4.513	12.520	3.190	-4.855	-6.508	-6.022	-5.167	-6.080	-8.735	NaN	NaN	NaN	NaN
NaN	NaN	NaN	NaN	NaN	NaN	11.039	9.120	6.599	4.667	11.774	10.419	1.230	-0.594	-3.553	-4.568	-4.527	-4.859	NaN	NaN	NaN
NaN	NaN	NaN	NaN	NaN	NaN	-3.209	2.529	6.356	10.330	1.482	-3.615	-7.584	-7.392	-4.471	-7.265	-9.947	-11.624	NaN	NaN	NaN
NaN	NaN	NaN	NaN	NaN	NaN	-8.412	1.439	11.133	15.528	6.766	-1.307	-5.429	-6.432	-7.315	-5.045	-7.510	-7.117	NaN	NaN	NaN
NaN	NaN	NaN	NaN	NaN	NaN	-2.145	5.922	15.713	17.746	6.606	1.007	-3.172	-5.472	-7.837	-9.120	-8.758	-8.331	NaN	NaN	NaN
NaN	NaN	NaN	NaN	NaN	NaN	-2.292	8.563	21.159	27.031	16.751	5.485	-0.081	-0.866	-4.169	-6.971	-4.904	-2.596	NaN	NaN	NaN
NaN	NaN	NaN	NaN	NaN	-1.165	-2.390	-0.990	-1.830	-1.465	4.413	7.563	3.512	0.825	-0.518	-0.975	-2.603	NaN	NaN	NaN	NaN
NaN	NaN	NaN	NaN	NaN	-6.233	-6.837	1.579	0.717	-4.619	0.931	9.957	6.275	1.499	-2.481	-4.312	-6.182	NaN	NaN	NaN	NaN
NaN	NaN	NaN	NaN	NaN	NaN	0.937	-0.980	2.447	6.357	1.645	0.689	-3.123	-4.759	-8.484	-7.728	-7.182	NaN	NaN	NaN	NaN
NaN	NaN	NaN	NaN	NaN	NaN	-5.470	-3.461	3.635	5.025	-2.195	-5.348	-5.743	-6.952	-10.342	-8.861	-11.104	-15.277	NaN	NaN	NaN
NaN	NaN	NaN	NaN	NaN	7.268	5.293	6.984	5.462	3.422	3.062	-1.076	-2.658	-5.386	-7.345	-10.393	-9.364	NaN	NaN	NaN	NaN
NaN	NaN	NaN	NaN	NaN	NaN	6.603	8.488	7.458	10.893	5.627	0.508	-1.850	-4.639	-5.395	-4.335	-9.357	-12.022	NaN	NaN	NaN
NaN	NaN	NaN	NaN	NaN	NaN	-12.812	-7.367	5.148	5.365	-0.110	-1.495	-2.624	-5.480	-6.833	-5.056	-5.293	-8.209	NaN	NaN	NaN
NaN	3.149	11.104	15.729	11.118	6.616	4.392	5.245	1.266	5.049	2.183	-1.335	-2.306	NaN	NaN	NaN	NaN	NaN	NaN	NaN	NaN
NaN	NaN	NaN	NaN	NaN	NaN	-0.520	0.626	-1.724	1.987	4.452	1.046	-2.116	-4.482	-6.797	-7.922	-7.112	-6.378	NaN	NaN	NaN
NaN	NaN	NaN	NaN	NaN	NaN	10.704	12.424	5.581	5.850	6.635	2.267	0.454	-2.624	-4.191	-5.900	-7.089	-5.061	NaN	NaN	NaN
NaN	NaN	NaN	NaN	NaN	NaN	6.520	4.138	2.579	5.013	1.204	0.035	-1.015	-3.895	-7.251	-7.129	-6.691	-3.795	NaN	NaN	NaN
NaN	NaN	NaN	NaN	NaN	NaN	-1.132	0.482	9.755	8.530	0.840	-0.233	-1.887	-5.348	-1.448	-0.009	0.348	1.511	NaN	NaN	NaN
NaN	NaN	NaN	NaN	5.267	2.703	1.842	8.455	6.752	7.464	2.786	-2.939	-4.219	-7.423	-8.995	-6.623	NaN	NaN	NaN	NaN	NaN
NaN	NaN	NaN	NaN	NaN	NaN	2.857	1.910	7.087	7.303	-0.886	-2.634	-4.001	-5.797	-2.637	0.060	-1.272	NaN	NaN	NaN	NaN
NaN	NaN	NaN	NaN	NaN	NaN	-1.988	-0.065	4.816	6.301	-0.828	-3.394	-6.435	-9.453	-8.679	-7.826	-4.660	-2.072	NaN	NaN	NaN
NaN	NaN	NaN	NaN	NaN	NaN	0.666	6.669	10.144	13.275	5.161	1.889	-2.812	-7.321	-4.414	-2.220	-3.548	-4.357	NaN	NaN	NaN
NaN	NaN	NaN	NaN	NaN	NaN	-2.118	5.886	5.869	7.136	2.566	-3.024	-3.381	-4.628	-6.385	-1.796	-0.864	NaN	NaN	NaN	NaN
NaN	NaN	NaN	NaN	NaN	NaN	4.529	3.728	7.906	5.079	-2.967	-2.215	-2.378	-6.560	-5.023	-2.108	-2.913	-4.526	NaN	NaN	NaN
NaN	NaN	NaN	NaN	NaN	NaN	7.172	10.954	13.129	10.738	0.914	-3.552	-2.384	-4.096	-7.933	-5.274	-1.196	-1.213	NaN	NaN	NaN
NaN	NaN	NaN	NaN	NaN	-0.117	-0.150	-1.743	-5.373	0.505	5.974	3.615	-2.428	-3.032	-4.696	-9.481	-9.588	NaN	NaN	NaN	NaN
NaN	NaN	NaN	NaN	NaN	NaN	0.476	1.937	5.375	7.668	5.800	-1.018	-2.827	-5.311	-7.335	-6.395	-3.420	-1.671	NaN	NaN	NaN
NaN	NaN	NaN	NaN	NaN	NaN	0.135	6.012	6.224	6.539	1.043	-2.475	-5.356	-6.994	-3.449	-5.259	-7.387	NaN	NaN	NaN	NaN
NaN	NaN	NaN	NaN	NaN	NaN	-4.014	3.116	6.781	10.288	8.541	2.421	6.418	5.131	-1.708	-4.694	-6.735	-4.500	NaN	NaN	NaN
NaN	NaN	NaN	NaN	NaN	NaN	-5.288	-1.579	-5.128	-1.075	3.394	6.550	9.263	2.727	6.584	13.275	5.323	-0.074	NaN	NaN	NaN
NaN	NaN	NaN	NaN	NaN	NaN	-5.743	5.033	9.413	11.051	6.220	4.267	6.253	-0.650	-1.664	-2.474	-3.683	-2.805	NaN	NaN	NaN
NaN	NaN	NaN	NaN	NaN	NaN	-2.163	9.108	16.693	19.622	19.672	7.934	2.355	0.630	-1.406	-1.771	-1.214	-3.573	NaN	NaN	NaN
NaN	NaN	NaN	NaN	8.722	2.458	2.321	0.793	2.414	2.500	-0.741	7.060	12.890	2.190	-3.475	-5.330	NaN	NaN	NaN	NaN	NaN
NaN	NaN	NaN	NaN	NaN	NaN	5.692	12.328	14.228	10.749	5.587	4.641	7.057	4.667	-1.406	-1.926	-3.793	-5.384	NaN	NaN	NaN
NaN	NaN	NaN	-7.266	-0.804	-0.447	-0.621	5.426	3.141	5.164	6.960	4.441	6.419	2.396	2.660	NaN	NaN	NaN	NaN	NaN	NaN
NaN	NaN	NaN	NaN	-9.956	-11.696	-14.574	-10.508	-2.956	-0.482	0.030	-2.604	-6.133	-7.496	-9.887	NaN	NaN	NaN	NaN	NaN	NaN
NaN	NaN	NaN	NaN	-8.557	-7.613	-6.501	-4.928	2.673	-0.180	-2.209	-5.649	-6.870	-4.912	-5.406	-5.376	NaN	NaN	NaN	NaN	NaN
NaN	NaN	NaN	NaN	NaN	-3.005	-5.854	-8.004	-4.036	-5.248	-7.785	-9.487	-9.508	-6.239	-3.936	-7.616	-8.922	NaN	NaN	NaN	NaN
NaN	NaN	NaN	NaN	-6.786	-6.053	-8.045	-3.174	-1.685	0.306	-4.042	-3.040	-7.258	-7.768	-5.374	-1.104	NaN	NaN	NaN	NaN	NaN
NaN	NaN	NaN	NaN	NaN	-1.209	-3.124	-4.280	-5.104	-3.473	-2.273	-3.604	-3.874	-2.125	1.126	-1.887	-3.102	NaN	NaN	NaN	NaN
NaN	-1.775	-3.083	-0.436	2.452	-0.035	-0.518	1.694	3.180	-1.254	-3.519	-4.208	NaN	NaN	NaN	NaN	NaN	NaN	NaN	NaN	NaN
NaN	NaN	NaN	NaN	NaN	2.337	2.754	3.512	5.124	5.083	1.254	-0.738	0.140	0.065	-0.179	-2.027	-4.173	NaN	NaN	NaN	NaN
NaN	NaN	NaN	NaN	-1.030	1.614	-0.463	3.133	7.191	2.873	-0.365	-2.406	-1.759	0.570	2.621	4.446	NaN	NaN	NaN	NaN	NaN
NaN	NaN	NaN	NaN	-2.813	-0.788	-1.026	-1.344	1.859	2.488	-1.428	0.299	2.379	0.839	-0.072	0.635	NaN	NaN	NaN	NaN	NaN
NaN	NaN	NaN	NaN	NaN	-6.692	-1.254	4.033	7.019	8.825	7.922	7.543	5.975	4.723	3.394	-1.025	1.400	NaN	NaN	NaN	NaN
NaN	NaN	NaN	NaN	NaN	-4.379	0.843	4.425	9.418	12.203	8.935	7.031	2.206	0.902	1.088	3.520	4.202	NaN	NaN	NaN	NaN
NaN	NaN	NaN	NaN	NaN	NaN	3.166	8.197	9.141	4.905	10.766	12.768	11.260	12.858	6.217	6.598	6.216	6.596	NaN	NaN	NaN
NaN	NaN	NaN	NaN	12.861	9.759	5.999	13.988	20.043	22.947	23.256	15.528	15.835	12.038	12.163	16.245	NaN	NaN	NaN	NaN	NaN
NaN	NaN	NaN	NaN	8.354	8.410	8.793	11.035	12.786	15.925	12.915	9.554	5.704	6.575	9.206	7.116	NaN	NaN	NaN	NaN	NaN
NaN	NaN	NaN	NaN	NaN	NaN	4.144	12.204	17.685	15.735	10.529	7.240	6.169	4.524	6.587	10.114	10.329	7.112	NaN	NaN	NaN
NaN	NaN	NaN	NaN	NaN	NaN	2.698	8.462	12.911	16.601	15.240	13.406	12.437	9.680	9.085	6.248	11.093	12.846	NaN	NaN	NaN
NaN	NaN	NaN	NaN	8.475	8.169	10.327	16.266	14.736	14.074	22.668	19.401	15.171	12.997	12.178	10.561	NaN	NaN	NaN	NaN	NaN
NaN	NaN	NaN	NaN	NaN	16.265	12.507	5.358	11.642	18.908	17.848	14.849	12.813	10.533	10.321	7.681	6.493	NaN	NaN	NaN	NaN
NaN	NaN	NaN	NaN	13.217	11.967	12.102	13.805	15.061	17.953	19.702	15.106	13.745	12.820	9.508	8.525	NaN	NaN	NaN	NaN	NaN
NaN	NaN	NaN	NaN	NaN	NaN	4.982	11.155	22.128	24.807	21.937	17.144	11.670	11.646	10.440	10.550	12.873	15.898	NaN	NaN	NaN
NaN	NaN	NaN	3.336	-3.505	-2.608	-0.041	13.618	18.756	17.463	22.990	19.178	12.939	9.282	7.126	NaN	NaN	NaN	NaN	NaN	NaN
NaN	NaN	NaN	NaN	NaN	-0.156	1.630	9.387	12.032	9.079	6.237	1.021	-1.499	-1.749	-2.672	-5.856	0.871	NaN	NaN	NaN	NaN
NaN	NaN	NaN	NaN	NaN	-3.884	-1.506	11.063	19.064	19.389	21.791	12.206	3.627	0.626	-3.797	-2.097	-2.815	NaN	NaN	NaN	NaN
NaN	NaN	NaN	4.894	7.687	10.865	5.601	8.043	8.721	10.245	5.277	-0.667	-4.656	-5.712	-3.697	NaN	NaN	NaN	NaN	NaN	NaN
NaN	NaN	NaN	NaN	NaN	0.376	3.913	10.301	16.113	15.525	9.682	0.452	-3.239	-3.517	-3.730	-2.393	-2.970	NaN	NaN	NaN	NaN
NaN	NaN	NaN	NaN	NaN	NaN	2.918	15.226	21.484	21.316	11.858	3.818	-1.800	-4.065	-3.264	-2.571	-2.112	-3.123	NaN	NaN	NaN
NaN	NaN	NaN	NaN	NaN	-8.395	2.503	8.683	9.787	9.116	8.582	0.463	-5.099	-7.909	-8.973	-4.256	-7.591	NaN	NaN	NaN	NaN
NaN	NaN	-8.038	-3.407	1.462	-0.478	0.036	7.583	9.957	6.328	1.568	-1.435	-5.638	-6.096	NaN	NaN	NaN	NaN	NaN	NaN	NaN
NaN	NaN	NaN	NaN	NaN	8.272	15.921	17.486	18.902	19.567	15.259	16.704	12.233	7.672	3.553	1.748	2.325	NaN	NaN	NaN	NaN
NaN	NaN	NaN	NaN	NaN	4.378	5.202	11.000	13.677	11.011	15.165	13.078	4.533	2.405	-2.337	-1.225	-0.628	NaN	NaN	NaN	NaN
NaN	NaN	NaN	NaN	NaN	19.334	12.704	11.338	16.597	14.782	13.323	10.260	2.937	1.833	0.448	1.375	6.070	NaN	NaN	NaN	NaN
NaN	NaN	NaN	NaN	NaN	12.222	13.579	14.513	13.242	16.782	21.338	16.865	10.416	7.519	6.593	7.672	5.771	NaN	NaN	NaN	NaN
NaN	NaN	NaN	NaN	NaN	7.953	8.581	13.277	14.609	10.255	8.720	7.243	1.016	-2.180	-3.553	0.847	0.647	NaN	NaN	NaN	NaN
NaN	NaN	NaN	NaN	NaN	13.047	12.433	18.724	18.183	13.220	9.445	3.452	-0.079	-1.593	1.859	-1.228	-4.963	NaN	NaN	NaN	NaN
NaN	NaN	NaN	NaN	NaN	10.764	18.672	13.557	10.468	8.148	11.229	13.607	7.643	1.503	2.863	2.294	-2.046	NaN	NaN	NaN	NaN
NaN	NaN	NaN	11.029	17.267	8.955	8.106	9.640	8.144	9.748	12.216	4.641	4.637	10.129	8.276	NaN	NaN	NaN	NaN	NaN	NaN
NaN	NaN	NaN	NaN	NaN	13.088	11.876	14.965	14.670	14.154	9.024	0.166	-1.467	-0.760	3.360	0.768	1.633	NaN	NaN	NaN	NaN
NaN	NaN	NaN	NaN	-10.399	-10.283	-9.040	-7.163	-7.017	-6.147	-7.002	-5.945	-4.919	-7.180	-8.438	-7.319	NaN	NaN	NaN	NaN	NaN
NaN	NaN	-6.869	-5.913	-4.357	-5.998	-3.600	-4.643	-1.862	0.406	-1.844	-3.195	-4.411	-6.188	NaN	NaN	NaN	NaN	NaN	NaN	NaN
NaN	NaN	NaN	NaN	NaN	0.703	-4.454	-6.771	-6.483	-2.470	-1.171	0.859	2.868	-2.418	-4.110	-6.214	-6.360	NaN	NaN	NaN	NaN
NaN	-4.798	-4.736	-7.773	-9.188	-5.587	-1.508	-1.237	-0.244	-4.772	NaN	NaN	NaN	NaN	NaN	NaN	NaN	NaN	NaN	NaN	NaN
NaN	NaN	NaN	NaN	NaN	-5.947	-1.952	1.258	2.058	2.279	1.988	-2.683	-5.346	-4.207	-6.021	-5.232	-5.892	NaN	NaN	NaN	NaN
NaN	NaN	NaN	NaN	-2.938	-2.556	-0.627	1.706	2.609	0.370	-0.146	-3.961	-3.817	-4.370	-4.265	NaN	NaN	NaN	NaN	NaN	NaN
NaN	NaN	NaN	NaN	NaN	-3.413	-0.617	3.594	2.436	4.553	0.574	-2.315	-2.898	-4.129	-3.561	-2.954	-3.687	NaN	NaN	NaN	NaN
NaN	NaN	NaN	NaN	-6.081	-2.648	0.579	2.362	1.957	3.680	9.631	5.151	0.386	-2.534	-2.444	0.039	NaN	NaN	NaN	NaN	NaN
NaN	-1.072	-1.920	-2.224	-2.903	1.462	6.027	7.778	5.881	9.087	7.703	3.643	NaN	NaN	NaN	NaN	NaN	NaN	NaN	NaN	NaN
NaN	NaN	NaN	NaN	NaN	-2.694	2.231	2.146	9.105	11.353	11.839	13.852	7.762	4.650	6.806	5.657	3.164	NaN	NaN	NaN	NaN
NaN	NaN	NaN	NaN	-1.432	-0.331	5.043	10.879	12.528	10.427	7.800	3.802	2.909	3.960	4.429	7.540	NaN	NaN	NaN	NaN	NaN
NaN	NaN	NaN	NaN	NaN	5.149	10.316	13.811	9.912	9.502	12.823	12.297	8.090	6.208	6.456	6.540	5.085	NaN	NaN	NaN	NaN
NaN	NaN	NaN	-0.792	1.208	2.438	4.378	8.863	15.111	15.021	17.028	11.641	8.723	5.176	5.407	NaN	NaN	NaN	NaN	NaN	NaN
NaN	NaN	NaN	NaN	-16.997	-11.806	-14.943	-14.437	-13.403	-10.273	-5.956	-6.266	-8.174	-10.968	-13.810	-13.907	NaN	NaN	NaN	NaN	NaN
NaN	NaN	NaN	NaN	NaN	-15.521	-13.911	-11.547	-8.326	-8.328	-11.268	-12.982	-11.361	-9.704	-8.555	-13.313	-15.471	NaN	NaN	NaN	NaN
NaN	NaN	NaN	NaN	NaN	-17.438	-12.058	-6.509	-7.427	-7.801	-9.524	-11.624	-12.064	-12.564	-14.788	-15.754	-15.054	NaN	NaN	NaN	NaN
NaN	NaN	NaN	NaN	-4.534	-2.491	-5.110	-5.270	-4.942	-7.141	-3.034	-4.260	-4.207	-0.878	0.169	-2.515	NaN	NaN	NaN	NaN	NaN
NaN	NaN	NaN	NaN	NaN	-7.663	-3.875	0.930	2.058	2.613	1.078	1.445	-1.422	-2.412	-2.854	-4.543	-3.270	NaN	NaN	NaN	NaN
NaN	-11.618	-8.518	-5.756	-4.411	-5.663	-2.456	0.693	-0.091	-2.079	3.121	1.291	-0.626	NaN	NaN	NaN	NaN	NaN	NaN	NaN	NaN
NaN	NaN	NaN	NaN	NaN	-5.086	-0.481	4.045	-0.094	-0.015	-2.049	-2.566	-3.288	-4.487	-3.353	-4.486	-1.228	NaN	NaN	NaN	NaN
NaN	NaN	NaN	-3.228	-2.196	-0.093	-0.690	0.134	0.546	1.356	3.287	0.858	1.827	1.392	2.703	NaN	NaN	NaN	NaN	NaN	NaN
NaN	NaN	NaN	NaN	-1.693	0.334	1.171	2.736	4.592	9.934	9.805	5.572	3.090	3.236	3.459	6.499	NaN	NaN	NaN	NaN	NaN
NaN	NaN	NaN	NaN	NaN	NaN	1.276	6.097	10.399	9.015	10.235	10.242	10.348	9.700	6.600	7.838	7.988	7.562	NaN	NaN	NaN
NaN	NaN	NaN	NaN	NaN	NaN	5.259	10.863	10.799	9.897	9.827	7.591	6.699	7.194	6.554	3.870	6.426	NaN	NaN	NaN	NaN
NaN	NaN	6.470	6.977	8.310	11.233	12.063	11.835	7.848	4.743	6.624	12.668	15.137	10.662	NaN	NaN	NaN	NaN	NaN	NaN	NaN
NaN	NaN	NaN	NaN	NaN	-7.266	1.238	5.620	7.725	12.060	10.045	7.324	5.788	9.376	7.564	4.314	4.167	NaN	NaN	NaN	NaN
NaN	NaN	-1.474	-0.775	2.360	4.031	3.870	8.686	10.383	10.298	11.863	13.005	12.162	8.277	NaN	NaN	NaN	NaN	NaN	NaN	NaN
NaN	NaN	NaN	NaN	-1.483	-1.096	3.795	11.226	10.309	9.835	12.273	8.906	7.015	5.165	3.142	3.773	NaN	NaN	NaN	NaN	NaN
NaN	NaN	NaN	NaN	NaN	NaN	3.023	8.820	10.466	14.207	12.161	14.710	15.539	10.317	7.688	5.699	3.121	0.081	NaN	NaN	NaN
NaN	0.957	2.447	7.276	4.461	3.645	7.821	11.806	14.874	15.894	15.035	11.261	11.079	NaN	NaN	NaN	NaN	NaN	NaN	NaN	NaN
NaN	0.889	6.168	-2.047	-3.575	3.299	2.921	8.740	8.863	12.167	13.435	11.088	NaN	NaN	NaN	NaN	NaN	NaN	NaN	NaN	NaN
NaN	NaN	NaN	NaN	NaN	NaN	-7.647	-4.452	-0.737	-2.520	3.059	3.596	1.298	-0.134	-3.278	-1.955	-1.897	-3.646	NaN	NaN	NaN
NaN	NaN	NaN	NaN	NaN	NaN	-7.480	-0.103	0.776	3.033	3.343	-1.528	-4.807	-5.295	-5.080	-4.443	-2.985	-11.430	NaN	NaN	NaN
NaN	NaN	NaN	NaN	NaN	-14.182	-10.306	-5.709	-2.319	2.630	3.645	-0.034	-2.977	-6.305	-6.340	-6.312	-8.781	NaN	NaN	NaN	NaN
NaN	NaN	NaN	NaN	NaN	-12.675	-7.492	5.291	3.507	-1.513	-2.112	1.212	-0.466	-2.048	-3.872	-4.213	-6.264	NaN	NaN	NaN	NaN
NaN	NaN	NaN	NaN	NaN	-6.918	-6.206	-3.969	-3.845	4.169	6.872	2.394	-0.950	-3.638	-3.034	-2.990	-4.923	NaN	NaN	NaN	NaN
NaN	NaN	NaN	NaN	NaN	NaN	-6.037	-3.901	-1.634	-1.604	-1.258	3.919	4.365	0.700	-0.730	-1.791	-0.458	-1.889	NaN	NaN	NaN
NaN	NaN	NaN	NaN	NaN	-1.575	1.434	0.569	-2.346	-0.951	1.943	3.691	3.373	-0.026	-0.952	-2.584	-1.367	NaN	NaN	NaN	NaN
NaN	NaN	NaN	NaN	NaN	-6.181	-3.529	-0.385	1.644	5.340	1.943	-0.475	-1.484	-1.965	-3.775	-8.093	-5.749	NaN	NaN	NaN	NaN
NaN	NaN	NaN	NaN	NaN	NaN	-7.214	2.193	4.063	3.447	-0.003	-3.419	-7.307	-6.741	-1.455	0.051	-6.083	-8.010	NaN	NaN	NaN
NaN	NaN	NaN	NaN	NaN	-4.633	-5.155	-5.917	-4.008	2.088	5.124	4.207	6.240	2.265	-1.121	-3.335	-4.240	NaN	NaN	NaN	NaN
NaN	NaN	NaN	NaN	NaN	-7.002	0.926	3.614	3.889	4.500	3.232	-1.459	-2.666	-2.508	-1.299	-2.636	-1.650	NaN	NaN	NaN	NaN
NaN	NaN	NaN	NaN	NaN	NaN	1.838	8.846	6.562	5.214	2.383	-1.179	-2.066	-2.694	-7.353	-7.322	-1.484	-1.068	NaN	NaN	NaN
NaN	NaN	NaN	NaN	NaN	NaN	0.776	6.777	6.402	6.688	7.308	3.375	2.867	-0.891	-2.022	-4.065	-4.051	-5.318	NaN	NaN	NaN
NaN	NaN	NaN	NaN	NaN	-4.305	3.846	10.314	12.137	6.509	4.169	1.716	1.317	-2.830	-1.557	0.428	-2.450	NaN	NaN	NaN	NaN
NaN	NaN	NaN	-6.836	1.082	-0.889	-1.817	0.019	2.635	4.181	5.816	7.257	3.363	2.604	0.099	NaN	NaN	NaN	NaN	NaN	NaN
NaN	NaN	8.134	5.102	-2.258	-2.888	2.335	8.516	6.934	9.179	5.635	6.157	3.575	2.026	NaN	NaN	NaN	NaN	NaN	NaN	NaN
NaN	NaN	NaN	NaN	NaN	NaN	1.597	11.270	13.245	0.609	-3.927	-2.584	1.559	1.879	0.779	-1.164	-1.220	-0.568	NaN	NaN	NaN
NaN	-10.814	-8.942	-9.320	-8.346	-6.809	-8.865	-1.640	-2.739	0.107	0.268	-6.440	-7.079	NaN	NaN	NaN	NaN	NaN	NaN	NaN	NaN
NaN	NaN	-5.062	-5.448	-7.419	-6.213	-5.731	-0.971	-1.039	-2.843	-5.387	-7.053	-7.116	-4.056	NaN	NaN	NaN	NaN	NaN	NaN	NaN
NaN	NaN	NaN	NaN	NaN	-11.014	-6.573	-2.784	-3.257	-5.763	-2.791	-1.867	-3.487	-9.084	-9.223	-7.130	NaN	NaN	NaN	NaN	NaN
NaN	NaN	NaN	NaN	NaN	-8.827	-8.481	-7.470	-6.577	-5.570	-5.281	-8.978	-7.959	-8.172	-8.868	-10.805	-13.610	NaN	NaN	NaN	NaN
NaN	NaN	NaN	NaN	-13.318	-11.509	-10.053	-5.220	-5.693	-5.743	-5.350	-6.379	-6.657	-8.102	-9.944	-11.335	NaN	NaN	NaN	NaN	NaN
NaN	NaN	NaN	NaN	-12.147	-9.641	-3.878	2.444	-0.065	-2.056	-4.469	-7.267	-5.175	-7.012	-7.914	-10.286	NaN	NaN	NaN	NaN	NaN
NaN	NaN	NaN	NaN	NaN	-7.762	-5.387	-1.172	-4.527	0.334	2.911	-1.804	-3.405	-6.788	-5.860	-5.237	-2.565	NaN	NaN	NaN	NaN
NaN	NaN	NaN	NaN	NaN	-1.823	0.962	3.472	-0.384	-0.459	-1.940	-5.476	-6.734	-4.436	-3.763	-6.744	-8.092	NaN	NaN	NaN	NaN
NaN	NaN	NaN	NaN	NaN	-6.163	-5.487	-9.452	-7.197	-1.616	0.978	0.788	1.116	0.353	-2.200	-2.327	-2.419	NaN	NaN	NaN	NaN
NaN	NaN	NaN	NaN	NaN	-2.563	0.420	2.319	1.822	1.699	0.089	-2.109	-4.346	-5.212	-6.272	-8.840	-7.309	NaN	NaN	NaN	NaN
NaN	NaN	NaN	NaN	NaN	-7.311	-2.379	0.900	1.618	1.281	-0.207	-0.299	-3.476	-4.901	-5.046	-2.722	-4.148	NaN	NaN	NaN	NaN
NaN	NaN	NaN	NaN	NaN	5.904	7.506	9.382	8.571	3.128	0.310	-0.379	-0.507	-0.268	2.019	-3.064	-6.484	NaN	NaN	NaN	NaN
NaN	NaN	NaN	NaN	NaN	NaN	1.820	13.172	10.795	4.994	2.151	2.187	-0.215	-1.299	-0.219	-1.175	-1.069	-1.420	NaN	NaN	NaN
NaN	NaN	NaN	NaN	NaN	1.221	8.167	12.844	11.046	7.377	4.932	2.681	1.463	2.485	2.569	-0.954	NaN	NaN	NaN	NaN	NaN
NaN	NaN	NaN	-6.011	-3.443	0.896	6.066	9.197	7.799	5.237	2.754	3.871	2.047	0.752	-1.801	NaN	NaN	NaN	NaN	NaN	NaN
NaN	NaN	NaN	NaN	NaN	3.522	8.130	12.858	14.105	9.747	3.891	4.575	7.409	6.541	3.828	-0.536	-2.609	NaN	NaN	NaN	NaN
NaN	NaN	NaN	NaN	NaN	3.490	9.209	14.598	12.469	8.922	3.653	2.051	2.495	2.474	3.762	3.425	4.339	NaN	NaN	NaN	NaN
NaN	NaN	NaN	NaN	NaN	0.469	10.425	14.773	15.832	15.703	10.074	4.998	2.144	0.884	-0.167	-1.646	1.790	NaN	NaN	NaN	NaN
NaN	NaN	NaN	NaN	NaN	NaN	4.750	10.698	13.234	14.781	10.237	7.539	8.314	3.832	2.754	1.050	0.206	-2.031	NaN	NaN	NaN
NaN	NaN	NaN	NaN	-6.424	3.529	7.829	3.162	5.849	17.675	19.094	14.702	12.080	9.453	7.655	4.789	NaN	NaN	NaN	NaN	NaN
NaN	NaN	1.930	2.342	1.483	2.522	5.714	13.405	13.043	12.937	8.495	3.837	3.356	4.711	NaN	NaN	NaN	NaN	NaN	NaN	NaN
NaN	NaN	NaN	NaN	NaN	2.980	6.658	10.688	6.039	9.507	14.927	13.818	11.027	7.238	4.474	1.118	-1.109	NaN	NaN	NaN	NaN
NaN	NaN	NaN	NaN	-3.112	8.319	12.691	18.650	15.962	12.858	7.948	2.294	1.177	3.032	2.656	-1.769	NaN	NaN	NaN	NaN	NaN
NaN	NaN	NaN	-0.569	-3.677	2.627	9.459	15.363	15.383	12.157	12.143	8.221	7.612	8.987	2.676	NaN	NaN	NaN	NaN	NaN	NaN
NaN	NaN	NaN	NaN	NaN	NaN	5.915	8.488	15.071	13.463	10.332	6.979	4.975	2.358	1.490	-0.323	-0.296	5.320	NaN	NaN	NaN
NaN	7.888	7.888	0.366	1.445	4.242	5.105	11.598	8.218	7.445	7.878	NaN	NaN	NaN	NaN	NaN	NaN	NaN	NaN	NaN	NaN
NaN	NaN	NaN	NaN	NaN	-4.292	-0.840	8.104	10.072	7.693	4.829	1.091	-1.348	-1.932	-1.217	-1.400	-2.356	NaN	NaN	NaN	NaN
NaN	NaN	NaN	NaN	NaN	5.575	3.741	8.187	10.968	5.778	-0.342	-1.321	-3.879	-0.677	-1.211	0.270	-4.296	NaN	NaN	NaN	NaN
NaN	NaN	NaN	NaN	-4.591	1.479	7.149	12.501	8.064	9.020	5.659	5.728	6.027	5.201	2.698	1.713	NaN	NaN	NaN	NaN	NaN
NaN	NaN	NaN	5.285	4.338	4.654	4.610	9.127	10.108	5.593	1.500	-0.700	-1.466	-2.028	-5.643	NaN	NaN	NaN	NaN	NaN	NaN
NaN	7.730	7.930	5.899	-1.627	-2.376	-1.052	3.332	2.385	1.803	1.143	1.307	NaN	NaN	NaN	NaN	NaN	NaN	NaN	NaN	NaN
NaN	NaN	NaN	NaN	NaN	-4.187	1.585	11.461	11.638	7.895	3.762	0.589	-0.659	-3.348	-1.902	-1.724	-0.786	NaN	NaN	NaN	NaN
NaN	NaN	NaN	NaN	NaN	1.381	4.038	12.569	12.487	9.272	2.375	0.474	-4.190	-8.263	-8.382	-8.126	-8.077	NaN	NaN	NaN	NaN
NaN	NaN	NaN	NaN	NaN	0.225	0.502	8.843	10.998	7.439	0.124	-1.447	-3.782	-2.970	-4.791	-2.749	1.871	NaN	NaN	NaN	NaN
NaN	NaN	1.281	2.148	-0.039	-0.355	4.700	6.153	9.269	6.763	-0.564	-3.006	-6.688	-8.367	NaN	NaN	NaN	NaN	NaN	NaN	NaN
NaN	NaN	NaN	-3.886	0.616	3.971	4.004	8.757	10.422	8.019	3.367	-1.037	-3.150	-5.295	NaN	NaN	NaN	NaN	NaN	NaN	NaN
NaN	NaN	NaN	NaN	NaN	2.990	5.450	14.724	15.229	9.966	2.879	1.235	-2.789	-2.188	-2.691	-3.874	-2.228	NaN	NaN	NaN	NaN
NaN	4.037	8.125	11.314	13.547	11.573	9.321	8.166	18.502	16.880	14.361	NaN	NaN	NaN	NaN	NaN	NaN	NaN	NaN	NaN	NaN
NaN	NaN	2.021	2.628	2.086	1.373	-1.281	7.735	11.955	10.688	3.642	-1.173	-1.596	-2.163	NaN	NaN	NaN	NaN	NaN	NaN	NaN
NaN	NaN	NaN	NaN	NaN	2.311	6.377	9.203	7.232	4.093	-1.827	-0.562	-4.099	-3.671	-7.393	-8.292	-5.719	NaN	NaN	NaN	NaN
NaN	NaN	NaN	NaN	NaN	5.883	9.220	18.471	11.807	5.963	1.273	-2.034	-5.662	-5.096	-1.764	-1.531	-4.746	NaN	NaN	NaN	NaN
NaN	13.888	-2.172	-8.576	-1.270	-4.724	-3.875	8.938	15.025	12.494	7.017	NaN	NaN	NaN	NaN	NaN	NaN	NaN	NaN	NaN	NaN
NaN	-2.736	-3.194	-0.764	1.300	3.242	5.152	9.495	10.344	11.563	7.101	-0.234	-0.868	NaN	NaN	NaN	NaN	NaN	NaN	NaN	NaN
NaN	NaN	NaN	NaN	NaN	1.669	1.100	7.633	8.959	6.035	-1.642	-2.961	-3.916	-5.327	-6.924	-8.951	-8.571	NaN	NaN	NaN	NaN
NaN	NaN	NaN	0.248	2.850	2.269	4.514	10.940	7.570	3.137	-0.769	-0.446	-3.108	-4.633	-7.778	NaN	NaN	NaN	NaN	NaN	NaN
NaN	NaN	NaN	NaN	NaN	5.787	4.765	12.547	9.237	6.287	-0.471	-4.938	-7.484	-4.719	-5.985	-3.379	NaN	NaN	NaN	NaN	NaN
NaN	-8.216	-10.833	-11.760	-12.190	-11.366	-3.415	9.198	14.110	15.353	10.092	NaN	NaN	NaN	NaN	NaN	NaN	NaN	NaN	NaN	NaN
NaN	NaN	NaN	NaN	NaN	-0.409	7.331	13.934	11.602	10.956	2.676	-3.058	-5.020	-3.090	-4.174	-5.919	-4.938	NaN	NaN	NaN	NaN
NaN	NaN	NaN	NaN	NaN	5.585	9.830	15.541	11.791	8.443	1.883	0.092	-2.765	-5.163	-2.950	-3.625	-1.835	NaN	NaN	NaN	NaN
NaN	NaN	NaN	0.104	0.012	0.006	0.003	0.175	0.099	0.048	0.027	-0.031	0.011	-0.073	NaN	NaN	NaN	NaN	NaN	NaN	NaN
NaN	NaN	NaN	-0.067	-0.039	-0.011	0.101	0.090	0.107	0.079	0.114	-0.020	0.010	-0.015	-0.022	NaN	NaN	NaN	NaN	NaN	NaN
NaN	NaN	NaN	0.078	0.010	0.056	0.048	0.245	0.153	0.138	0.024	0.046	-0.045	-0.021	-0.037	NaN	NaN	NaN	NaN	NaN	NaN
NaN	NaN	NaN	NaN	0.032	0.071	0.067	0.155	0.104	-0.001	-0.006	-0.010	-0.011	-0.029	-0.055	0.112	NaN	NaN	NaN	NaN	NaN
NaN	0.149	0.090	0.060	0.029	0.056	0.063	0.077	0.160	0.075	-0.025	NaN	NaN	NaN	NaN	NaN	NaN	NaN	NaN	NaN	NaN
NaN	NaN	NaN	NaN	0.044	0.029	-0.012	0.098	-0.024	0.041	-0.007	-0.045	-0.086	-0.076	-0.068	-0.069	NaN	NaN	NaN	NaN	NaN
NaN	NaN	NaN	-0.078	-0.101	0.049	-0.055	0.095	0.046	0.094	-0.005	-0.029	-0.054	-0.081	-0.046	NaN	NaN	NaN	NaN	NaN	NaN
NaN	-0.200	-0.168	-0.090	0.005	-0.086	0.030	0.092	0.141	0.099	0.031	-0.028	-0.010	NaN	NaN	NaN	NaN	NaN	NaN	NaN	NaN
NaN	NaN	NaN	NaN	NaN	-0.057	-0.069	0.114	0.102	0.046	-0.023	-0.018	-0.008	-0.032	-0.027	-0.036	-0.014	NaN	NaN	NaN	NaN
NaN	NaN	NaN	0.007	0.023	0.053	0.025	0.195	0.170	0.173	-0.010	-0.025	-0.007	-0.047	-0.034	NaN	NaN	NaN	NaN	NaN	NaN
NaN	NaN	NaN	NaN	NaN	-0.019	0.012	0.111	0.091	0.022	-0.011	-0.074	-0.037	-0.046	-0.063	-0.082	-0.109	NaN	NaN	NaN	NaN
NaN	NaN	NaN	NaN	-0.037	0.008	-0.018	0.139	0.068	0.108	0.010	-0.014	-0.078	-0.025	-0.077	-0.094	NaN	NaN	NaN	NaN	NaN
NaN	NaN	NaN	NaN	NaN	-0.073	-0.017	0.240	0.242	0.205	0.079	0.016	0.016	-0.025	-0.099	-0.056	-0.032	NaN	NaN	NaN	NaN
NaN	NaN	NaN	NaN	NaN	0.003	0.062	0.134	0.052	0.053	-0.028	-0.007	-0.091	-0.037	-0.064	-0.116	0.001	NaN	NaN	NaN	NaN
NaN	NaN	NaN	NaN	NaN	0.043	-0.013	0.185	0.064	0.128	0.011	0.042	-0.043	-0.048	-0.076	-0.059	-0.041	NaN	NaN	NaN	NaN
NaN	NaN	NaN	NaN	NaN	0.079	0.067	0.125	0.089	0.066	0.008	-0.053	-0.017	-0.080	-0.049	-0.065	-0.049	NaN	NaN	NaN	NaN
NaN	-0.019	0.009	0.010	-0.026	-0.035	-0.026	0.049	0.013	0.107	0.021	-0.063	NaN	NaN	NaN	NaN	NaN	NaN	NaN	NaN	NaN
NaN	NaN	NaN	NaN	0.041	0.034	0.063	0.209	0.092	0.120	0.049	0.009	-0.029	-0.031	-0.093	-0.026	NaN	NaN	NaN	NaN	NaN
NaN	NaN	NaN	NaN	NaN	-0.046	-0.040	0.160	0.073	0.058	0.003	-0.020	-0.065	-0.098	-0.069	-0.046	-0.030	NaN	NaN	NaN	NaN
NaN	NaN	NaN	NaN	4.750	8.703	11.071	7.530	5.591	12.125	13.087	3.453	4.266	-0.801	-1.574	-0.815	NaN	NaN	NaN	NaN	NaN
NaN	NaN	NaN	NaN	NaN	16.003	18.467	18.454	12.247	10.213	10.996	10.287	4.757	2.190	1.212	-0.283	-0.512	NaN	NaN	NaN	NaN
NaN	NaN	NaN	NaN	NaN	8.891	3.690	9.542	11.080	7.853	9.901	5.499	4.325	0.253	-2.652	-1.457	1.723	NaN	NaN	NaN	NaN
NaN	-0.770	-0.125	-3.473	-3.610	-1.072	8.055	18.793	16.055	10.109	2.397	1.216	NaN	NaN	NaN	NaN	NaN	NaN	NaN	NaN	NaN
NaN	NaN	NaN	NaN	NaN	8.399	10.283	13.534	10.168	8.962	5.747	5.414	1.363	3.391	0.048	0.086	NaN	NaN	NaN	NaN	NaN
NaN	-4.607	-6.691	-7.789	-4.892	6.180	15.369	11.446	8.222	6.470	-0.315	NaN	NaN	NaN	NaN	NaN	NaN	NaN	NaN	NaN	NaN
NaN	NaN	-11.153	-5.265	-0.654	0.190	5.688	16.056	18.591	16.994	7.578	2.191	-1.092	-5.028	NaN	NaN	NaN	NaN	NaN	NaN	NaN
NaN	NaN	NaN	NaN	NaN	6.360	9.583	12.843	11.853	8.451	3.829	0.503	-1.435	-4.310	-0.011	1.120	-3.296	NaN	NaN	NaN	NaN
NaN	NaN	10.769	8.920	8.612	3.229	6.795	9.758	9.092	8.313	8.420	2.760	-2.432	-5.673	NaN	NaN	NaN	NaN	NaN	NaN	NaN
NaN	NaN	NaN	NaN	NaN	10.122	12.568	13.258	9.889	6.360	1.380	0.445	-2.016	-3.756	-3.306	3.219	8.373	NaN	NaN	NaN	NaN
NaN	NaN	NaN	NaN	NaN	7.210	12.639	15.749	9.276	8.196	2.763	1.645	-3.101	-1.962	1.560	2.093	3.703	NaN	NaN	NaN	NaN
NaN	NaN	NaN	NaN	NaN	18.391	17.695	18.361	9.425	5.304	6.387	-0.975	-2.009	-3.293	-1.284	-0.029	-0.150	NaN	NaN	NaN	NaN
NaN	NaN	NaN	NaN	3.538	1.505	4.064	11.943	9.901	7.267	2.698	-2.810	-3.840	-5.862	-0.044	-1.645	NaN	NaN	NaN	NaN	NaN
NaN	NaN	-14.505	-10.009	-4.805	-2.783	1.587	5.421	2.562	2.449	-1.122	-5.828	-6.893	-8.800	NaN	NaN	NaN	NaN	NaN	NaN	NaN
NaN	NaN	NaN	NaN	NaN	-9.831	-0.822	10.908	7.295	4.885	-1.974	-5.837	-7.216	-8.439	-6.666	-2.401	-0.329	NaN	NaN	NaN	NaN
NaN	NaN	NaN	NaN	NaN	-5.530	4.473	12.906	11.042	8.569	0.867	-1.070	-2.401	-5.113	-3.430	-0.150	-0.568	NaN	NaN	NaN	NaN
NaN	NaN	NaN	NaN	NaN	6.374	11.200	13.454	9.788	6.054	1.617	-0.404	-2.431	-3.455	-2.903	-3.954	-5.331	NaN	NaN	NaN	NaN
NaN	NaN	NaN	-8.674	-5.875	-5.265	7.453	16.875	13.950	6.751	-0.768	-0.822	-1.926	-0.390	-1.173	NaN	NaN	NaN	NaN	NaN	NaN
NaN	NaN	NaN	0.241	2.768	2.460	3.092	10.006	9.578	5.510	2.142	-0.842	-4.034	-4.950	-1.227	NaN	NaN	NaN	NaN	NaN	NaN
NaN	NaN	NaN	NaN	NaN	NaN	7.352	12.294	10.231	6.155	-1.525	-3.133	-5.434	-5.949	-3.281	-1.271	-2.170	-3.439	NaN	NaN	NaN
NaN	NaN	NaN	NaN	NaN	NaN	3.174	8.768	5.873	10.463	18.081	12.513	3.957	-1.522	-5.258	-4.523	-0.646	2.776	NaN	NaN	NaN
NaN	-5.164	-11.911	-15.236	-15.360	-9.183	-0.339	12.318	17.362	8.610	-0.870	-6.551	NaN	NaN	NaN	NaN	NaN	NaN	NaN	NaN	NaN
NaN	-17.634	-19.044	-14.965	-7.810	0.968	7.707	17.714	17.387	11.955	6.169	NaN	NaN	NaN	NaN	NaN	NaN	NaN	NaN	NaN	NaN
NaN	NaN	NaN	NaN	NaN	-4.486	3.679	9.865	8.631	5.872	2.933	-1.052	-3.602	-4.940	-4.224	-3.145	-3.351	NaN	NaN	NaN	NaN
NaN	NaN	NaN	NaN	NaN	1.176	0.436	0.724	7.271	9.192	9.904	1.167	-4.252	-6.787	-6.952	-6.805	-5.486	NaN	NaN	NaN	NaN
NaN	NaN	-10.645	-8.696	-7.646	-3.575	3.214	10.202	8.620	3.085	-2.717	-7.369	-6.885	-6.302	NaN	NaN	NaN	NaN	NaN	NaN	NaN
NaN	NaN	NaN	NaN	-11.934	-3.762	8.799	17.753	15.476	8.561	6.085	9.102	8.315	0.758	-5.589	-7.636	NaN	NaN	NaN	NaN	NaN
NaN	NaN	NaN	NaN	NaN	-4.045	1.243	8.241	16.366	16.950	4.375	-4.298	-5.040	-6.729	-5.903	-5.652	-6.301	NaN	NaN	NaN	NaN
NaN	NaN	NaN	NaN	NaN	0.517	1.452	9.452	7.792	9.331	7.334	6.648	1.951	-0.063	-0.684	1.413	2.437	NaN	NaN	NaN	NaN
NaN	NaN	-3.298	-6.831	-5.545	-5.061	-0.259	-2.060	-4.317	-2.171	2.150	3.452	-4.030	-8.237	NaN	NaN	NaN	NaN	NaN	NaN	NaN
NaN	NaN	NaN	7.589	3.077	1.022	-0.759	-0.733	2.517	0.857	-6.023	-5.638	-8.567	-10.253	-6.853	NaN	NaN	NaN	NaN	NaN	NaN
NaN	NaN	-3.273	0.520	2.008	2.330	9.224	8.127	1.915	-0.442	-5.526	-6.108	-6.772	-9.071	NaN	NaN	NaN	NaN	NaN	NaN	NaN
NaN	NaN	NaN	NaN	-6.788	5.589	10.451	12.741	5.720	-4.771	-9.151	-9.275	-11.634	-7.931	-7.043	-5.278	NaN	NaN	NaN	NaN	NaN
NaN	NaN	6.334	5.307	-1.220	-5.059	-6.645	0.981	4.743	0.170	-6.315	-7.057	-8.530	-4.557	NaN	NaN	NaN	NaN	NaN	NaN	NaN
NaN	NaN	NaN	NaN	NaN	NaN	-1.665	-2.353	-1.596	-2.106	-7.009	-5.869	-2.376	-5.191	-10.090	-14.574	-9.825	-2.297	NaN	NaN	NaN
NaN	NaN	NaN	NaN	NaN	10.119	8.082	5.984	0.228	-3.519	-6.877	-7.417	-12.191	-7.402	1.201	1.890	NaN	NaN	NaN	NaN	NaN
NaN	NaN	-9.670	-10.367	0.699	3.647	2.666	3.232	1.756	-3.108	-6.398	-8.272	-8.245	-4.475	NaN	NaN	NaN	NaN	NaN	NaN	NaN
NaN	NaN	0.407	-1.959	-5.497	-0.996	5.799	10.757	10.047	5.258	-0.743	-6.043	-6.047	-6.162	NaN	NaN	NaN	NaN	NaN	NaN	NaN
NaN	NaN	-9.099	-3.482	2.739	4.778	0.633	4.208	1.795	-2.204	-5.971	-5.250	-6.581	-4.159	NaN	NaN	NaN	NaN	NaN	NaN	NaN
NaN	NaN	-14.576	-3.771	5.281	2.707	0.191	6.068	4.251	-0.933	-3.164	-2.850	-0.201	6.506	NaN	NaN	NaN	NaN	NaN	NaN	NaN
NaN	NaN	-15.553	-11.622	-6.004	-2.016	-1.034	4.890	5.057	0.277	-1.900	-2.809	-3.281	1.367	NaN	NaN	NaN	NaN	NaN	NaN	NaN
NaN	NaN	-5.379	-3.932	-1.695	3.399	3.312	4.799	5.462	3.374	-2.480	-3.164	-4.715	3.565	NaN	NaN	NaN	NaN	NaN	NaN	NaN
NaN	NaN	-4.854	2.675	4.713	4.301	1.800	2.585	1.864	-1.331	-4.088	-6.406	-7.047	-4.628	NaN	NaN	NaN	NaN	NaN	NaN	NaN
NaN	NaN	-24.406	-23.497	-18.613	-14.787	-6.536	1.350	0.343	-1.695	-4.286	-3.549	0.088	6.667	NaN	NaN	NaN	NaN	NaN	NaN	NaN
NaN	NaN	-1.217	3.512	3.104	3.230	3.089	6.388	4.440	1.871	1.180	1.041	3.711	11.622	NaN	NaN	NaN	NaN	NaN	NaN	NaN
NaN	NaN	-10.311	-10.970	-9.364	-2.604	4.057	10.691	8.556	4.427	-0.426	-3.031	-4.544	0.358	NaN	NaN	NaN	NaN	NaN	NaN	NaN
NaN	NaN	-10.591	-12.560	-14.445	-7.198	-2.550	5.791	10.274	6.339	1.021	-1.635	4.930	8.092	NaN	NaN	NaN	NaN	NaN	NaN	NaN
NaN	NaN	NaN	8.877	14.780	2.704	-0.457	4.203	6.827	2.865	-0.126	-2.848	-5.323	-1.560	13.420	NaN	NaN	NaN	NaN	NaN	NaN
NaN	NaN	-10.558	-6.710	-2.009	2.261	4.346	5.340	4.936	1.724	-2.766	-4.966	-4.470	1.581	NaN	NaN	NaN	NaN	NaN	NaN	NaN
NaN	NaN	NaN	-9.906	-5.902	-1.143	2.332	5.058	5.268	1.420	-3.276	-4.626	-4.334	3.724	7.779	NaN	NaN	NaN	NaN	NaN	NaN
NaN	NaN	-6.627	-7.168	-4.069	-0.088	4.629	10.535	8.308	5.253	1.395	-1.443	-3.575	4.760	NaN	NaN	NaN	NaN	NaN	NaN	NaN
NaN	NaN	NaN	6.659	7.546	6.998	5.636	6.365	6.844	6.144	-0.168	-1.607	-1.088	-0.124	6.662	NaN	NaN	NaN	NaN	NaN	NaN
NaN	NaN	NaN	14.629	13.367	11.381	13.759	12.022	8.700	9.083	5.192	7.159	3.328	3.811	3.169	NaN	NaN	NaN	NaN	NaN	NaN
NaN	NaN	NaN	18.362	16.732	8.923	7.442	16.378	17.070	14.301	21.988	28.768	19.019	12.822	NaN	NaN	NaN	NaN	NaN	NaN	NaN
NaN	NaN	NaN	NaN	13.686	12.158	8.181	11.454	11.237	9.996	16.232	19.899	21.282	22.574	31.720	29.085	NaN	NaN	NaN	NaN	NaN
NaN	NaN	NaN	3.112	6.374	7.243	16.799	23.270	24.589	23.319	20.246	18.006	12.776	12.190	12.837	NaN	NaN	NaN	NaN	NaN	NaN
NaN	NaN	NaN	NaN	15.649	11.336	11.200	9.514	14.124	22.894	25.316	14.220	8.009	6.279	7.280	9.837	NaN	NaN	NaN	NaN	NaN
NaN	NaN	3.644	8.209	10.602	11.011	19.938	25.455	28.080	32.376	26.070	20.649	20.106	18.535	NaN	NaN	NaN	NaN	NaN	NaN	NaN
NaN	NaN	12.554	21.572	22.609	20.750	15.581	19.648	27.012	21.559	15.808	12.908	9.042	7.038	NaN	NaN	NaN	NaN	NaN	NaN	NaN
NaN	NaN	NaN	5.349	9.089	9.714	11.731	23.071	18.542	4.193	3.555	6.371	0.582	9.796	12.521	NaN	NaN	NaN	NaN	NaN	NaN
NaN	-2.003	4.391	3.752	-1.565	0.437	5.022	8.529	3.134	5.028	NaN	NaN	NaN	NaN	NaN	NaN	NaN	NaN	NaN	NaN	NaN
NaN	NaN	-6.610	0.992	4.384	4.689	5.115	3.524	9.844	9.285	2.393	3.447	-0.487	-3.329	NaN	NaN	NaN	NaN	NaN	NaN	NaN
NaN	NaN	-8.368	-8.054	-3.335	1.350	9.465	10.096	6.980	6.879	6.196	-2.145	-6.300	-6.293	NaN	NaN	NaN	NaN	NaN	NaN	NaN
NaN	NaN	NaN	-4.183	-6.212	-1.928	5.689	16.115	13.333	11.480	10.860	-1.698	-1.858	-3.549	-5.777	NaN	NaN	NaN	NaN	NaN	NaN
NaN	NaN	NaN	-10.322	-6.610	-7.024	-3.597	3.782	3.941	6.164	8.922	3.889	-2.921	-5.794	-6.740	NaN	NaN	NaN	NaN	NaN	NaN
NaN	NaN	NaN	0.466	2.595	7.209	10.119	9.605	7.227	11.098	11.451	0.903	2.412	1.652	-2.145	NaN	NaN	NaN	NaN	NaN	NaN
NaN	NaN	-2.941	-0.223	-4.375	-5.669	-0.040	13.703	17.216	13.239	16.304	6.866	3.286	3.246	NaN	NaN	NaN	NaN	NaN	NaN	NaN
NaN	10.832	18.663	14.706	3.580	0.410	3.313	17.744	26.630	NaN	NaN	NaN	NaN	NaN	NaN	NaN	NaN	NaN	NaN	NaN	NaN
NaN	NaN	7.468	10.998	15.176	15.228	14.015	14.455	9.841	14.373	17.627	7.412	6.045	12.799	NaN	NaN	NaN	NaN	NaN	NaN	NaN
NaN	NaN	-5.846	-6.536	-7.911	-7.529	-1.701	4.592	3.026	2.896	10.297	11.382	5.390	1.727	NaN	NaN	NaN	NaN	NaN	NaN	NaN
NaN	NaN	NaN	-1.918	3.426	3.141	6.899	12.675	15.127	7.494	9.846	9.941	6.016	5.976	5.832	NaN	NaN	NaN	NaN	NaN	NaN
NaN	4.771	11.108	10.219	4.665	11.407	5.973	13.761	13.410	13.194	NaN	NaN	NaN	NaN	NaN	NaN	NaN	NaN	NaN	NaN	NaN
NaN	NaN	NaN	-1.027	-4.485	-1.085	4.587	13.854	11.767	14.707	19.277	8.342	2.391	-1.730	-1.078	NaN	NaN	NaN	NaN	NaN	NaN
NaN	NaN	NaN	NaN	-3.603	0.352	-4.997	-2.261	7.922	10.106	16.242	13.780	4.682	1.211	-0.302	-1.955	NaN	NaN	NaN	NaN	NaN
NaN	NaN	NaN	NaN	NaN	-3.747	-2.583	2.495	2.072	2.428	1.915	-0.252	3.703	1.580	5.477	5.528	2.875	NaN	NaN	NaN	NaN
NaN	NaN	NaN	NaN	-2.103	2.605	0.712	1.316	8.636	1.084	-5.907	-7.013	-10.761	-11.128	-11.071	-12.950	NaN	NaN	NaN	NaN	NaN
NaN	NaN	0.848	1.008	-2.349	0.073	0.895	1.295	7.351	6.666	-0.127	0.404	7.471	11.089	NaN	NaN	NaN	NaN	NaN	NaN	NaN
NaN	NaN	NaN	NaN	-10.714	-11.036	-9.079	-3.638	7.493	8.058	-2.746	-6.543	-8.897	-9.851	-9.414	-8.475	NaN	NaN	NaN	NaN	NaN
NaN	NaN	NaN	NaN	-5.630	-9.290	-7.600	-0.429	1.031	1.696	-2.406	-4.503	-8.674	-8.100	-6.060	-8.966	NaN	NaN	NaN	NaN	NaN
NaN	NaN	-11.096	-10.158	-6.444	-1.793	8.478	15.700	9.734	6.518	0.726	-3.553	-6.552	-7.089	NaN	NaN	NaN	NaN	NaN	NaN	NaN
NaN	NaN	-7.548	-6.385	-6.264	-6.846	2.407	13.866	15.598	5.577	-1.575	-6.016	-5.555	-6.800	NaN	NaN	NaN	NaN	NaN	NaN	NaN
NaN	NaN	NaN	-4.545	-2.571	1.890	3.974	9.459	8.521	5.180	7.705	2.843	-1.241	-6.093	-6.779	NaN	NaN	NaN	NaN	NaN	NaN
NaN	NaN	NaN	-8.195	-5.813	-3.265	-0.126	10.388	9.146	8.118	1.699	-2.944	-4.238	-6.090	NaN	NaN	NaN	NaN	NaN	NaN	NaN
NaN	NaN	-12.083	-6.125	-3.577	-4.170	4.960	6.800	0.033	0.471	-2.571	-3.617	-3.279	-7.824	NaN	NaN	NaN	NaN	NaN	NaN	NaN
NaN	NaN	-14.653	-7.449	-10.021	-6.009	3.347	9.208	6.024	5.500	-3.046	-6.719	-8.527	-11.588	NaN	NaN	NaN	NaN	NaN	NaN	NaN
NaN	-0.056	1.941	2.800	3.319	8.930	2.394	4.801	7.682	8.116	2.158	-1.564	-1.493	NaN	NaN	NaN	NaN	NaN	NaN	NaN	NaN
NaN	NaN	-12.571	-8.019	-5.979	-1.166	-2.052	1.163	8.660	10.435	9.040	4.455	0.739	-1.402	NaN	NaN	NaN	NaN	NaN	NaN	NaN
NaN	NaN	-3.983	-0.644	-1.508	-2.382	-0.656	-0.382	5.840	12.405	3.997	-0.391	-2.459	-3.298	NaN	NaN	NaN	NaN	NaN	NaN	NaN
NaN	NaN	1.896	0.623	8.161	11.092	9.390	4.069	8.746	12.098	-1.133	-1.798	1.596	-2.333	NaN	NaN	NaN	NaN	NaN	NaN	NaN
NaN	NaN	0.880	-2.613	-5.050	1.744	8.499	5.860	6.302	8.397	3.997	3.510	-0.911	-5.298	NaN	NaN	NaN	NaN	NaN	NaN	NaN
NaN	NaN	-10.577	-6.739	-3.138	-1.764	6.437	9.378	6.187	7.877	5.816	1.593	-3.152	-5.135	NaN	NaN	NaN	NaN	NaN	NaN	NaN
NaN	NaN	NaN	2.339	-0.595	1.749	5.523	7.929	10.092	4.126	-2.711	-4.320	-3.132	-6.013	-5.877	NaN	NaN	NaN	NaN	NaN	NaN
NaN	NaN	-5.132	-3.964	-0.146	-1.001	-0.580	1.050	6.177	6.480	3.253	-2.850	-2.623	-1.360	NaN	NaN	NaN	NaN	NaN	NaN	NaN
NaN	NaN	-0.144	-2.235	1.153	1.687	7.013	15.672	11.351	3.740	-0.580	-0.501	0.018	-4.370	NaN	NaN	NaN	NaN	NaN	NaN	NaN
NaN	NaN	-8.248	-1.388	0.818	-0.748	1.576	1.106	0.940	3.318	0.353	-5.922	-3.361	-1.306	NaN	NaN	NaN	NaN	NaN	NaN	NaN
NaN	NaN	NaN	-4.222	-8.383	-3.643	12.855	18.876	10.769	3.140	-1.826	-2.477	-3.352	-1.426	-1.745	NaN	NaN	NaN	NaN	NaN	NaN
NaN	NaN	4.964	3.377	-2.747	-5.861	2.450	7.344	5.540	6.176	-0.384	-4.233	-5.403	-7.236	NaN	NaN	NaN	NaN	NaN	NaN	NaN
NaN	NaN	-1.436	-0.575	-4.288	1.378	7.353	3.748	2.772	6.666	2.452	-1.085	-4.386	-7.960	NaN	NaN	NaN	NaN	NaN	NaN	NaN
NaN	NaN	3.026	5.288	2.602	0.235	1.421	8.220	8.051	6.797	-1.447	-5.244	-6.546	-8.496	NaN	NaN	NaN	NaN	NaN	NaN	NaN
NaN	-6.806	-5.088	-6.020	-3.886	5.932	5.239	5.516	5.833	4.107	4.050	4.746	1.311	NaN	NaN	NaN	NaN	NaN	NaN	NaN	NaN
NaN	-5.119	-4.076	-3.673	-2.859	-1.981	2.341	13.676	11.899	0.727	-6.714	NaN	NaN	NaN	NaN	NaN	NaN	NaN	NaN	NaN	NaN
NaN	NaN	NaN	-1.221	2.014	6.322	7.437	6.997	7.427	4.755	-4.585	-6.400	-5.949	-6.498	-6.345	NaN	NaN	NaN	NaN	NaN	NaN
NaN	NaN	6.420	4.392	2.745	3.990	5.689	7.011	6.374	1.230	-4.308	-4.033	-4.545	-5.604	NaN	NaN	NaN	NaN	NaN	NaN	NaN
NaN	NaN	NaN	-1.582	-1.335	-2.866	5.885	7.195	4.481	9.911	1.216	-6.699	-8.196	-9.496	-13.243	NaN	NaN	NaN	NaN	NaN	NaN
NaN	NaN	1.435	0.394	4.595	5.432	4.728	4.763	0.017	3.355	4.475	8.514	11.131	-0.020	NaN	NaN	NaN	NaN	NaN	NaN	NaN
NaN	NaN	NaN	NaN	NaN	NaN	-1.057	3.522	-0.093	-2.511	-2.974	-0.481	3.693	4.505	7.137	8.633	2.642	-1.047	NaN	NaN	NaN
NaN	NaN	NaN	NaN	-8.475	-2.726	4.717	4.414	3.412	2.413	0.914	0.087	-1.872	-4.117	-5.114	-5.497	NaN	NaN	NaN	NaN	NaN
NaN	NaN	NaN	NaN	NaN	-6.112	-5.768	-3.739	-3.254	-5.597	-7.127	-7.574	-9.599	-9.445	-9.809	-10.958	-7.746	NaN	NaN	NaN	NaN
NaN	NaN	NaN	NaN	-7.282	-5.418	-2.072	-3.502	-4.146	0.365	-1.931	0.637	-1.316	-5.762	-3.597	-6.388	NaN	NaN	NaN	NaN	NaN
NaN	NaN	NaN	-4.815	-3.240	0.437	-2.906	1.152	3.236	-0.768	0.401	-3.991	-7.407	-8.827	-6.268	NaN	NaN	NaN	NaN	NaN	NaN
NaN	NaN	NaN	-5.601	-7.789	-3.267	-2.521	0.679	3.421	0.481	0.891	-1.417	-4.465	-7.565	-8.147	NaN	NaN	NaN	NaN	NaN	NaN
NaN	NaN	-5.207	-3.984	-1.922	1.408	0.074	6.672	11.666	5.886	-0.108	-1.814	-0.480	3.406	NaN	NaN	NaN	NaN	NaN	NaN	NaN
NaN	NaN	NaN	2.621	-2.804	-4.153	-6.492	-1.914	3.585	4.428	4.665	3.640	3.373	7.485	5.908	NaN	NaN	NaN	NaN	NaN	NaN
NaN	NaN	NaN	NaN	NaN	0.822	3.209	0.121	-0.708	3.455	0.210	-0.967	0.567	-0.660	0.391	3.335	4.791	NaN	NaN	NaN	NaN
NaN	NaN	-5.982	-8.526	-6.579	-3.271	-1.833	2.284	1.416	-0.211	2.648	-1.180	-3.367	-4.215	NaN	NaN	NaN	NaN	NaN	NaN	NaN
NaN	NaN	NaN	NaN	-0.230	-4.258	-9.791	-9.767	-1.111	1.226	6.200	6.733	5.695	2.432	0.760	-0.840	NaN	NaN	NaN	NaN	NaN
NaN	5.753	2.901	8.575	2.208	1.673	4.426	6.757	3.165	4.513	8.612	NaN	NaN	NaN	NaN	NaN	NaN	NaN	NaN	NaN	NaN
NaN	NaN	NaN	NaN	2.791	1.608	4.664	3.627	8.388	17.453	15.121	8.530	7.274	5.947	7.517	8.740	NaN	NaN	NaN	NaN	NaN
NaN	NaN	NaN	-2.254	0.573	1.683	2.571	11.428	14.310	11.870	8.229	10.820	9.170	7.354	5.000	NaN	NaN	NaN	NaN	NaN	NaN
NaN	NaN	NaN	-0.318	3.128	6.010	6.560	8.399	5.861	6.125	5.454	4.849	9.656	7.004	NaN	NaN	NaN	NaN	NaN	NaN	NaN
NaN	NaN	NaN	3.649	3.860	4.722	7.232	5.285	18.101	22.573	11.245	1.671	2.827	9.843	12.737	NaN	NaN	NaN	NaN	NaN	NaN
NaN	NaN	NaN	NaN	1.104	1.742	4.602	7.923	14.658	16.904	8.741	11.590	9.472	9.416	9.045	9.316	NaN	NaN	NaN	NaN	NaN
NaN	NaN	NaN	NaN	6.764	7.681	3.720	9.456	16.616	12.795	11.294	9.229	10.602	7.804	11.987	NaN	NaN	NaN	NaN	NaN	NaN
NaN	NaN	NaN	NaN	-6.260	-7.508	1.518	7.093	10.181	10.713	7.923	12.456	24.622	23.105	18.214	17.158	NaN	NaN	NaN	NaN	NaN
NaN	NaN	2.224	2.430	1.337	0.113	2.989	13.202	17.986	13.580	12.963	5.126	0.245	7.709	NaN	NaN	NaN	NaN	NaN	NaN	NaN
NaN	NaN	NaN	6.983	4.151	6.384	10.180	9.787	13.419	15.063	9.485	8.497	4.531	2.014	0.981	NaN	NaN	NaN	NaN	NaN	NaN
NaN	NaN	NaN	-5.610	-3.008	0.992	3.677	6.601	4.962	1.448	0.469	-1.612	-2.210	-3.676	-5.706	NaN	NaN	NaN	NaN	NaN	NaN
NaN	NaN	-0.098	-3.945	0.171	5.291	6.030	5.545	-2.458	-2.977	0.030	-0.743	2.367	0.359	NaN	NaN	NaN	NaN	NaN	NaN	NaN
NaN	NaN	-3.827	0.648	1.700	4.413	1.061	-2.103	-1.423	0.332	-1.365	-0.177	-0.733	-1.843	NaN	NaN	NaN	NaN	NaN	NaN	NaN
NaN	NaN	NaN	-4.817	-1.609	4.146	8.592	10.185	3.144	1.572	-0.777	-3.351	-2.985	-4.521	-4.630	NaN	NaN	NaN	NaN	NaN	NaN
NaN	NaN	NaN	-4.597	0.866	6.349	1.715	2.603	9.575	8.210	7.376	10.304	5.427	5.567	2.524	NaN	NaN	NaN	NaN	NaN	NaN
NaN	NaN	NaN	0.820	10.848	14.013	18.025	18.201	8.510	2.927	2.332	1.899	-1.364	-2.256	-3.054	NaN	NaN	NaN	NaN	NaN	NaN
NaN	NaN	NaN	5.262	7.667	9.235	7.813	9.245	5.711	6.888	2.204	-1.119	-1.450	-4.435	-2.703	NaN	NaN	NaN	NaN	NaN	NaN
NaN	NaN	-1.355	6.616	4.293	1.137	-0.151	0.895	-1.325	-1.790	-1.486	2.182	-2.319	-3.688	NaN	NaN	NaN	NaN	NaN	NaN	NaN
NaN	NaN	NaN	4.974	7.748	7.357	6.069	4.237	1.845	2.597	5.367	2.965	0.084	-0.852	-0.954	NaN	NaN	NaN	NaN	NaN	NaN
NaN	NaN	1.271	3.266	4.044	4.972	2.340	3.594	4.380	-0.010	-0.760	-3.316	-0.993	-4.592	NaN	NaN	NaN	NaN	NaN	NaN	NaN
NaN	NaN	2.288	0.449	1.630	0.777	2.988	8.092	6.079	0.705	0.056	0.413	-3.821	-3.383	NaN	NaN	NaN	NaN	NaN	NaN	NaN
NaN	NaN	NaN	-2.449	-2.932	-0.770	5.625	6.776	6.304	4.644	1.916	-0.068	-0.906	-3.457	-2.690	NaN	NaN	NaN	NaN	NaN	NaN
NaN	NaN	NaN	-3.551	-3.218	1.696	7.924	6.477	1.833	-0.705	0.334	-1.785	-1.403	-3.211	-2.834	NaN	NaN	NaN	NaN	NaN	NaN
NaN	NaN	NaN	-1.745	-0.222	3.921	3.587	3.656	7.857	5.172	1.763	3.926	5.691	2.315	1.013	NaN	NaN	NaN	NaN	NaN	NaN
NaN	NaN	NaN	3.359	-3.554	4.678	4.000	4.316	1.658	2.596	1.460	0.519	6.745	5.179	3.533	NaN	NaN	NaN	NaN	NaN	NaN
NaN	NaN	NaN	-4.311	-1.491	5.300	1.568	5.151	3.088	5.385	5.376	-2.125	4.549	5.581	-0.093	NaN	NaN	NaN	NaN	NaN	NaN
NaN	NaN	NaN	NaN	NaN	NaN	4.037	8.778	6.123	1.086	9.709	12.469	8.759	5.405	1.946	0.650	-0.617	-2.037	NaN	NaN	NaN
dHpc-R [n=418]
-5.000	-4.000	-3.000	-2.000	-1.000	0.000	1.000	2.000	3.000	4.000	5.000	6.000	7.000	8.000	9.000	10.000	11.000	12.000	13.000	14.000	15.000
NaN	NaN	NaN	NaN	NaN	0.550	2.799	11.622	9.839	5.428	5.623	-0.724	-1.980	-2.754	-4.990	-1.508	-0.226	NaN	NaN	NaN	NaN
NaN	NaN	NaN	NaN	NaN	4.712	5.537	11.804	9.070	4.855	1.400	-2.332	-2.452	-3.316	-4.022	-4.843	-7.764	NaN	NaN	NaN	NaN
NaN	NaN	NaN	NaN	NaN	NaN	-1.291	1.853	1.148	1.573	-0.470	-2.874	-3.055	-5.342	-8.717	-5.098	-2.303	-5.005	NaN	NaN	NaN
NaN	NaN	NaN	NaN	NaN	-3.015	5.042	8.293	2.820	5.942	2.747	-4.175	-5.369	-4.413	-5.708	-4.871	-4.606	NaN	NaN	NaN	NaN
NaN	NaN	NaN	NaN	NaN	-6.148	2.049	5.439	2.308	2.594	1.379	1.326	-3.367	-4.549	-3.309	-4.555	-4.052	NaN	NaN	NaN	NaN
NaN	NaN	NaN	NaN	-2.932	-2.423	3.525	5.149	5.539	5.838	2.165	2.112	-2.181	-5.757	-6.115	-4.830	NaN	NaN	NaN	NaN	NaN
NaN	NaN	NaN	NaN	NaN	-4.958	1.145	4.143	3.056	7.559	2.844	-2.121	-3.282	-5.098	-7.227	-8.239	-8.612	NaN	NaN	NaN	NaN
NaN	NaN	NaN	NaN	-0.648	2.922	2.767	3.272	1.906	1.215	1.165	-2.878	-7.387	-6.384	-9.553	-7.297	NaN	NaN	NaN	NaN	NaN
NaN	NaN	NaN	NaN	NaN	5.378	7.930	5.205	12.210	10.897	18.679	10.401	4.570	4.179	-1.095	-3.845	-4.817	NaN	NaN	NaN	NaN
NaN	NaN	NaN	NaN	NaN	1.686	10.943	15.574	11.525	9.294	9.553	2.191	-2.881	-3.766	-5.648	-5.941	-5.395	NaN	NaN	NaN	NaN
NaN	NaN	NaN	NaN	-2.739	11.294	21.236	16.439	7.639	3.077	5.870	7.827	11.697	10.725	11.684	12.427	NaN	NaN	NaN	NaN	NaN
NaN	NaN	NaN	15.943	12.017	12.168	18.593	20.668	27.959	16.524	15.116	12.749	8.856	9.849	15.167	NaN	NaN	NaN	NaN	NaN	NaN
NaN	NaN	NaN	NaN	6.418	8.787	4.418	8.355	12.971	-2.273	2.410	15.499	13.840	-0.604	8.469	10.513	NaN	NaN	NaN	NaN	NaN
NaN	NaN	NaN	NaN	9.881	2.249	0.414	3.339	2.609	-1.220	0.007	3.445	4.412	8.013	2.853	5.190	NaN	NaN	NaN	NaN	NaN
NaN	NaN	NaN	6.279	7.576	7.977	4.502	2.924	-1.799	5.025	-1.763	-0.964	13.931	9.020	2.148	NaN	NaN	NaN	NaN	NaN	NaN
NaN	NaN	NaN	NaN	NaN	NaN	-4.642	-0.665	-4.449	-4.092	-3.077	0.069	1.218	5.924	2.071	-3.380	0.877	0.942	NaN	NaN	NaN
NaN	NaN	NaN	NaN	NaN	NaN	0.089	-4.130	-6.417	-5.329	10.075	7.281	4.067	1.647	1.849	-1.746	2.079	-1.062	NaN	NaN	NaN
NaN	NaN	NaN	NaN	NaN	NaN	-14.027	-8.186	-6.312	-3.710	11.999	9.498	7.295	2.602	-1.627	-0.653	5.108	-7.033	NaN	NaN	NaN
NaN	NaN	NaN	NaN	10.802	4.746	-0.838	10.635	15.695	8.053	4.782	4.096	5.163	-1.363	2.350	-0.876	NaN	NaN	NaN	NaN	NaN
NaN	NaN	NaN	2.912	-4.738	-9.860	-6.819	1.648	8.802	14.616	5.770	3.145	-1.746	-6.478	-7.111	NaN	NaN	NaN	NaN	NaN	NaN
NaN	NaN	NaN	NaN	NaN	NaN	11.537	10.637	11.950	9.642	4.752	-2.665	-5.721	-5.653	-3.197	-4.093	-9.672	NaN	NaN	NaN	NaN
NaN	NaN	NaN	NaN	NaN	NaN	4.588	8.006	5.389	9.151	9.312	1.060	-6.536	-11.368	-10.896	-5.639	5.197	8.026	NaN	NaN	NaN
NaN	NaN	NaN	NaN	NaN	NaN	0.620	8.883	6.192	-2.502	-1.148	-5.411	-8.137	-7.940	-6.562	-7.107	-10.136	-11.832	NaN	NaN	NaN
NaN	NaN	NaN	NaN	NaN	NaN	-5.361	0.371	14.122	14.681	-0.542	-8.444	-8.835	-10.363	-9.111	-14.122	-9.292	-3.443	NaN	NaN	NaN
NaN	NaN	NaN	NaN	NaN	-11.751	-7.579	-3.699	-3.284	-4.083	-2.743	-1.665	-9.639	-10.736	-7.611	-3.480	4.633	NaN	NaN	NaN	NaN
NaN	NaN	NaN	NaN	NaN	NaN	-5.679	-1.297	1.058	1.325	-3.529	-8.598	-9.703	-10.277	-10.407	-9.783	-11.763	-13.096	NaN	NaN	NaN
NaN	NaN	NaN	NaN	NaN	NaN	5.003	5.565	3.811	5.694	-3.486	-0.990	-6.474	-9.091	-9.767	-14.678	-13.644	-13.697	NaN	NaN	NaN
NaN	NaN	NaN	NaN	NaN	-4.820	-6.577	-1.751	3.644	-1.862	-9.004	-7.114	-9.305	-10.010	-13.470	-14.893	-16.100	NaN	NaN	NaN	NaN
NaN	NaN	NaN	NaN	NaN	1.608	-1.906	-7.555	-9.016	-1.839	-0.417	-5.700	-5.800	-10.771	-11.027	-14.086	-15.764	NaN	NaN	NaN	NaN
NaN	NaN	NaN	NaN	NaN	NaN	-6.518	-5.641	-2.619	2.164	1.584	-2.336	-6.226	-12.298	-17.547	-7.918	3.923	NaN	NaN	NaN	NaN
NaN	NaN	NaN	NaN	NaN	7.817	-5.400	-4.310	0.100	-1.896	8.193	9.375	3.162	-2.553	-4.503	-3.306	-4.410	NaN	NaN	NaN	NaN
NaN	NaN	NaN	NaN	NaN	NaN	8.135	5.123	-0.386	0.823	-0.479	-2.201	-4.311	-0.782	4.818	-5.421	-8.949	-12.492	NaN	NaN	NaN
NaN	NaN	NaN	NaN	NaN	-12.664	-4.574	-6.443	-6.024	-9.290	-10.934	-5.584	-2.748	-8.477	-5.483	3.893	-4.101	NaN	NaN	NaN	NaN
NaN	NaN	NaN	NaN	NaN	NaN	-2.225	4.315	6.374	4.700	3.675	0.207	0.590	-2.017	1.305	3.809	-0.476	1.741	NaN	NaN	NaN
NaN	NaN	NaN	NaN	NaN	NaN	-9.992	1.718	4.146	2.427	6.616	2.144	-3.796	-2.845	-6.402	1.319	10.938	16.273	NaN	NaN	NaN
NaN	NaN	NaN	NaN	-5.717	-4.330	-2.398	10.949	9.470	9.545	11.411	3.810	-1.171	-4.521	-4.733	-2.941	NaN	NaN	NaN	NaN	NaN
NaN	NaN	NaN	NaN	-0.745	3.116	-0.787	-0.888	9.266	10.306	14.366	9.941	3.912	1.008	-4.297	-6.820	NaN	NaN	NaN	NaN	NaN
NaN	NaN	NaN	NaN	NaN	NaN	-3.904	0.857	4.442	4.710	-0.653	-3.652	-5.219	-5.437	-5.989	-4.263	3.385	NaN	NaN	NaN	NaN
NaN	-1.944	-7.661	-12.288	-14.960	-13.147	-12.127	-2.449	6.006	0.700	-3.312	NaN	NaN	NaN	NaN	NaN	NaN	NaN	NaN	NaN	NaN
NaN	NaN	NaN	NaN	NaN	-3.234	-4.093	2.229	6.769	9.165	3.052	1.233	-0.703	-1.198	-2.697	-0.465	4.731	NaN	NaN	NaN	NaN
NaN	NaN	NaN	NaN	NaN	0.094	1.001	0.774	-1.039	5.413	6.447	-1.343	-1.184	0.438	6.444	0.454	-1.026	NaN	NaN	NaN	NaN
NaN	NaN	NaN	NaN	NaN	-2.069	0.596	1.779	6.867	8.221	6.916	1.079	0.625	3.336	4.625	5.412	2.297	NaN	NaN	NaN	NaN
NaN	NaN	NaN	NaN	NaN	NaN	-3.366	1.275	3.352	6.032	7.225	-0.842	-0.059	-1.521	2.119	5.939	-0.953	NaN	NaN	NaN	NaN
NaN	NaN	NaN	NaN	NaN	NaN	3.302	7.388	12.589	7.291	0.338	-0.336	-2.469	-2.604	2.320	2.628	4.469	6.628	NaN	NaN	NaN
NaN	NaN	NaN	NaN	NaN	9.417	14.538	18.317	16.745	19.178	14.839	2.433	1.897	3.978	7.146	11.621	15.572	NaN	NaN	NaN	NaN
NaN	NaN	NaN	NaN	NaN	NaN	4.625	2.854	4.488	4.979	8.085	10.051	0.559	-1.419	-0.718	0.249	4.437	7.764	NaN	NaN	NaN
NaN	NaN	NaN	NaN	1.246	-2.550	-0.335	-1.487	-0.008	6.475	10.038	9.219	1.593	0.471	-1.590	5.052	NaN	NaN	NaN	NaN	NaN
NaN	NaN	NaN	NaN	NaN	NaN	5.774	13.726	12.346	5.853	6.963	6.245	4.493	0.011	1.544	1.849	0.031	NaN	NaN	NaN	NaN
NaN	NaN	NaN	NaN	NaN	NaN	1.420	12.488	11.822	11.065	2.656	1.914	2.031	-0.873	-2.124	-2.630	2.474	8.822	NaN	NaN	NaN
NaN	NaN	NaN	NaN	-5.979	-8.294	-6.168	0.260	5.153	5.755	-2.392	-0.884	-1.588	-1.514	1.979	2.006	NaN	NaN	NaN	NaN	NaN
NaN	NaN	NaN	NaN	NaN	13.303	13.240	11.896	14.532	13.532	12.260	2.321	-0.230	2.159	-0.215	2.165	2.809	NaN	NaN	NaN	NaN
NaN	NaN	NaN	NaN	NaN	NaN	3.509	9.536	13.786	14.570	6.560	-0.479	1.138	-1.183	0.872	1.379	2.289	3.508	NaN	NaN	NaN
NaN	NaN	NaN	NaN	NaN	7.722	2.085	6.751	11.368	9.311	4.067	0.120	-1.522	-1.220	-3.498	-3.201	0.095	NaN	NaN	NaN	NaN
NaN	NaN	NaN	NaN	NaN	NaN	4.722	5.957	7.971	15.355	8.161	1.752	0.757	-2.395	-1.800	0.826	2.443	5.299	NaN	NaN	NaN
NaN	NaN	NaN	NaN	NaN	NaN	7.438	11.002	10.814	14.540	9.151	1.681	-0.788	-1.720	-3.480	-0.874	-2.067	-0.423	NaN	NaN	NaN
NaN	NaN	NaN	NaN	NaN	NaN	6.669	5.715	8.497	9.753	8.323	-0.871	1.190	1.345	4.260	6.413	9.529	10.438	NaN	NaN	NaN
NaN	NaN	NaN	NaN	NaN	9.614	10.839	4.212	4.855	7.652	10.535	4.819	-1.774	0.633	-1.005	-0.683	2.419	NaN	NaN	NaN	NaN
NaN	NaN	NaN	4.879	3.902	-2.832	-1.331	8.578	10.819	13.953	5.512	-1.685	-2.424	-1.487	1.297	NaN	NaN	NaN	NaN	NaN	NaN
NaN	NaN	NaN	NaN	NaN	NaN	0.005	7.676	6.406	-3.555	-3.465	0.429	3.667	8.759	1.913	0.148	-0.146	-1.332	NaN	NaN	NaN
NaN	NaN	NaN	NaN	NaN	NaN	-5.412	-4.223	-6.530	-13.321	-8.963	-7.032	-4.790	4.751	9.237	8.983	4.159	-2.842	NaN	NaN	NaN
NaN	NaN	NaN	NaN	NaN	NaN	-3.207	-1.336	-6.728	-9.985	-9.427	-11.251	-8.547	-1.385	8.038	6.927	-1.007	-2.488	NaN	NaN	NaN
NaN	NaN	NaN	NaN	NaN	NaN	1.719	7.735	13.171	19.817	17.454	2.725	0.356	0.163	-4.652	-1.810	1.744	NaN	NaN	NaN	NaN
NaN	NaN	NaN	NaN	NaN	NaN	-9.626	-6.420	-1.702	-4.817	-4.168	0.542	2.508	1.056	-2.644	-5.568	-8.294	-4.576	NaN	NaN	NaN
NaN	NaN	NaN	NaN	NaN	NaN	-5.837	-1.597	1.919	-1.277	-2.384	-4.820	-6.899	-0.746	2.352	-4.233	-4.406	-7.438	NaN	NaN	NaN
NaN	NaN	NaN	NaN	NaN	-0.165	6.512	1.784	1.025	-0.739	2.338	-0.881	-5.243	-8.264	-10.889	-10.585	-6.265	NaN	NaN	NaN	NaN
NaN	NaN	NaN	NaN	NaN	NaN	-12.977	-4.400	0.326	3.561	3.189	-2.978	-6.028	-8.690	-9.683	-11.658	-12.587	-7.069	NaN	NaN	NaN
NaN	NaN	NaN	NaN	NaN	NaN	-4.018	-1.971	5.009	6.952	2.059	-2.469	-6.917	-6.443	-5.057	-3.727	-4.770	-7.846	NaN	NaN	NaN
NaN	NaN	NaN	NaN	NaN	NaN	-0.465	1.566	3.297	6.127	-0.330	-3.246	-5.619	-8.107	-4.997	-3.320	-2.489	-3.453	NaN	NaN	NaN
NaN	NaN	NaN	NaN	NaN	NaN	-6.317	1.051	8.240	4.616	-0.134	-4.442	-6.743	-8.053	-8.381	-9.927	-7.948	-8.320	NaN	NaN	NaN
NaN	NaN	NaN	NaN	NaN	0.836	1.861	2.348	2.682	2.323	2.680	1.008	2.646	1.199	-1.768	-4.527	-7.991	NaN	NaN	NaN	NaN
NaN	NaN	NaN	NaN	NaN	NaN	-1.783	0.488	5.332	7.266	0.675	-5.388	-6.936	-7.252	-6.410	-3.269	-0.791	0.154	NaN	NaN	NaN
NaN	NaN	NaN	NaN	NaN	10.585	9.933	14.553	9.834	11.377	7.204	1.806	-2.387	-6.023	-6.736	-8.598	-7.622	NaN	NaN	NaN	NaN
NaN	NaN	NaN	NaN	NaN	-5.760	-1.466	2.589	5.008	8.662	-0.678	-5.829	-6.521	-6.656	-3.165	1.720	2.998	NaN	NaN	NaN	NaN
NaN	NaN	NaN	NaN	NaN	NaN	3.428	9.753	11.618	10.102	2.253	-2.009	-6.455	-4.306	-6.449	-5.171	-4.566	NaN	NaN	NaN	NaN
NaN	NaN	NaN	NaN	NaN	NaN	-6.115	4.202	11.709	11.942	5.248	1.585	-0.490	-3.243	-3.519	-7.720	-3.547	0.260	NaN	NaN	NaN
NaN	NaN	NaN	NaN	NaN	-4.820	-0.723	7.147	11.565	17.496	10.401	1.050	0.392	0.304	1.054	0.671	-1.921	NaN	NaN	NaN	NaN
NaN	NaN	NaN	NaN	NaN	NaN	-6.724	4.315	11.066	13.670	7.096	1.697	-0.649	-3.038	-2.694	-5.300	-4.600	-5.023	NaN	NaN	NaN
NaN	NaN	NaN	NaN	NaN	NaN	-5.417	2.529	12.917	15.482	9.180	0.502	-2.741	-6.560	-6.931	-8.346	-7.334	NaN	NaN	NaN	NaN
NaN	NaN	NaN	NaN	NaN	-5.442	1.545	3.540	7.185	12.991	7.456	-0.539	-2.237	-2.997	-5.251	-5.563	-8.738	NaN	NaN	NaN	NaN
NaN	NaN	NaN	NaN	NaN	11.090	8.437	11.813	13.170	12.010	6.134	-0.597	-1.438	1.032	-0.042	-0.982	-1.440	NaN	NaN	NaN	NaN
NaN	NaN	NaN	NaN	NaN	NaN	2.828	3.236	4.879	8.880	6.578	0.465	0.071	-1.452	-1.979	-5.377	-7.353	-4.999	NaN	NaN	NaN
NaN	NaN	NaN	NaN	NaN	NaN	16.785	12.586	7.626	12.083	18.064	8.784	1.329	-3.273	-5.440	-3.876	-4.246	-6.996	NaN	NaN	NaN
NaN	NaN	NaN	NaN	NaN	NaN	-1.377	3.989	11.117	15.220	3.710	-1.435	-2.456	-4.146	-4.022	-5.227	-4.564	-7.186	NaN	NaN	NaN
NaN	NaN	NaN	NaN	NaN	12.770	13.653	17.117	23.597	22.408	18.229	13.969	9.676	2.619	-0.818	-4.038	-4.715	NaN	NaN	NaN	NaN
NaN	NaN	NaN	NaN	NaN	NaN	7.267	7.512	12.240	14.342	3.705	-0.903	-3.490	-3.388	-3.129	-7.426	-6.006	-0.813	NaN	NaN	NaN
NaN	NaN	NaN	NaN	NaN	NaN	-2.579	8.127	18.852	14.766	5.058	0.205	-1.058	-3.341	-5.243	-8.724	-6.433	-5.199	NaN	NaN	NaN
NaN	NaN	NaN	NaN	NaN	NaN	1.892	10.207	19.388	14.865	1.881	-1.042	-0.672	-3.492	-6.854	-4.535	-4.619	-4.482	NaN	NaN	NaN
NaN	NaN	NaN	NaN	NaN	3.671	4.141	2.185	6.297	13.852	3.314	-4.692	-7.363	-7.295	-6.379	-7.210	-9.691	NaN	NaN	NaN	NaN
NaN	NaN	NaN	NaN	NaN	NaN	13.075	10.789	7.228	5.359	10.376	5.264	-2.763	-2.907	-3.836	-2.535	-3.641	-5.432	NaN	NaN	NaN
NaN	NaN	NaN	NaN	NaN	NaN	-2.726	4.378	9.184	10.993	1.768	-4.156	-7.258	-6.838	-5.411	-8.403	-9.616	-10.886	NaN	NaN	NaN
NaN	NaN	NaN	NaN	NaN	NaN	-4.626	3.856	9.650	11.557	3.670	-3.341	-6.029	-6.368	-7.672	-6.342	-9.124	-7.808	NaN	NaN	NaN
NaN	NaN	NaN	NaN	NaN	NaN	-0.037	7.076	15.547	14.614	3.352	-1.953	-5.192	-6.581	-8.122	-8.736	-8.481	-8.432	NaN	NaN	NaN
NaN	NaN	NaN	NaN	NaN	NaN	-1.881	7.775	18.637	19.695	8.097	-2.282	-6.676	-6.806	-9.126	-10.213	-7.578	-5.390	NaN	NaN	NaN
NaN	NaN	NaN	NaN	NaN	-0.110	-1.283	0.077	0.317	-0.040	3.174	6.296	2.629	-0.419	-2.237	-1.996	-3.916	NaN	NaN	NaN	NaN
NaN	NaN	NaN	NaN	NaN	-2.821	-3.913	3.368	2.127	-2.168	2.449	8.914	5.657	0.938	-3.168	-5.398	-6.717	NaN	NaN	NaN	NaN
NaN	NaN	NaN	NaN	NaN	NaN	2.931	1.925	5.246	6.916	2.158	0.763	-2.904	-5.086	-8.727	-7.998	-8.028	NaN	NaN	NaN	NaN
NaN	NaN	NaN	NaN	NaN	NaN	-2.796	-1.296	5.471	6.235	-1.695	-5.327	-6.973	-7.513	-10.143	-9.632	-11.594	-14.952	NaN	NaN	NaN
NaN	NaN	NaN	NaN	NaN	9.321	7.300	8.117	4.886	3.003	3.464	0.543	-1.680	-4.241	-5.706	-8.525	-8.704	NaN	NaN	NaN	NaN
NaN	NaN	NaN	NaN	NaN	NaN	6.636	6.003	5.687	9.403	4.511	-0.385	-3.014	-6.177	-6.836	-5.339	-10.107	-12.757	NaN	NaN	NaN
NaN	NaN	NaN	NaN	NaN	NaN	-9.552	-6.190	3.661	3.960	-1.616	-2.991	-4.124	-5.804	-7.284	-5.265	-4.783	-6.989	NaN	NaN	NaN
NaN	6.619	11.665	16.120	11.686	7.358	4.726	5.897	3.771	6.336	1.737	-1.970	-2.722	NaN	NaN	NaN	NaN	NaN	NaN	NaN	NaN
NaN	NaN	NaN	NaN	NaN	NaN	-0.940	1.389	-0.080	2.075	2.382	-1.149	-4.236	-6.542	-8.003	-8.678	-7.904	-6.708	NaN	NaN	NaN
NaN	NaN	NaN	NaN	NaN	NaN	12.221	11.200	4.458	3.958	2.241	-1.814	-3.032	-4.904	-5.679	-6.754	-7.573	-6.244	NaN	NaN	NaN
NaN	NaN	NaN	NaN	NaN	NaN	4.849	4.288	4.338	5.310	1.023	-1.992	-4.127	-6.079	-8.161	-7.084	-6.611	-2.108	NaN	NaN	NaN
NaN	NaN	NaN	NaN	NaN	NaN	0.645	4.435	13.071	8.988	0.084	-1.736	-3.614	-6.602	-3.020	-0.849	0.142	1.036	NaN	NaN	NaN
NaN	NaN	NaN	NaN	6.348	2.921	1.973	7.604	6.829	8.332	3.941	-1.407	-2.558	-5.714	-7.538	-4.346	NaN	NaN	NaN	NaN	NaN
NaN	NaN	NaN	NaN	NaN	NaN	1.630	2.292	8.007	7.060	-1.394	-3.740	-5.246	-7.169	-3.986	-0.609	-0.637	NaN	NaN	NaN	NaN
NaN	NaN	NaN	NaN	NaN	NaN	-1.198	0.931	6.240	7.661	1.394	-1.944	-5.051	-7.587	-7.686	-5.978	-2.466	0.223	NaN	NaN	NaN
NaN	NaN	NaN	NaN	NaN	NaN	5.381	8.609	8.515	11.477	4.385	1.307	-2.416	-4.715	-2.036	-1.188	-2.188	-2.475	NaN	NaN	NaN
NaN	NaN	NaN	NaN	NaN	NaN	-1.598	6.011	6.529	8.968	3.643	-2.334	-3.582	-5.461	-6.756	-2.982	-3.354	NaN	NaN	NaN	NaN
NaN	NaN	NaN	NaN	NaN	NaN	5.062	5.309	8.136	4.145	-3.746	-3.711	-3.874	-6.884	-4.787	-1.494	-2.818	-5.215	NaN	NaN	NaN
NaN	NaN	NaN	NaN	NaN	NaN	7.234	12.566	16.601	12.247	1.794	-3.416	-3.056	-5.403	-8.658	-5.896	-0.151	0.084	NaN	NaN	NaN
NaN	NaN	NaN	NaN	NaN	1.416	3.819	4.589	-0.007	0.978	4.294	2.315	-3.472	-4.627	-5.890	-9.675	-9.869	NaN	NaN	NaN	NaN
NaN	NaN	NaN	NaN	NaN	NaN	3.182	2.371	5.184	6.851	4.872	-2.043	-3.528	-5.279	-6.793	-6.699	-4.486	-2.570	NaN	NaN	NaN
NaN	NaN	NaN	NaN	NaN	NaN	2.697	9.722	9.305	8.714	2.891	-1.786	-5.657	-6.448	-3.032	-3.735	-5.015	NaN	NaN	NaN	NaN
NaN	NaN	NaN	NaN	NaN	NaN	-2.659	6.155	9.628	9.166	6.124	0.480	4.364	3.259	-2.572	-5.589	-7.027	-4.767	NaN	NaN	NaN
NaN	NaN	NaN	NaN	NaN	NaN	-1.900	0.637	-4.236	-0.975	3.575	6.424	8.162	0.972	3.723	9.733	3.098	-1.495	NaN	NaN	NaN
NaN	NaN	NaN	NaN	NaN	NaN	-4.663	6.017	9.940	9.726	5.171	1.298	4.782	-1.737	-2.793	-4.298	-4.800	-4.045	NaN	NaN	NaN
NaN	NaN	NaN	NaN	NaN	NaN	-2.296	8.607	15.829	18.384	18.930	7.683	1.546	0.787	-0.424	-1.972	-2.483	-3.828	NaN	NaN	NaN
NaN	NaN	NaN	NaN	9.175	2.551	1.960	1.535	1.326	0.430	-1.823	6.597	12.539	2.979	-3.822	-5.746	NaN	NaN	NaN	NaN	NaN
NaN	NaN	NaN	NaN	NaN	NaN	4.357	10.370	12.103	9.271	4.718	3.519	4.939	2.537	-3.215	-3.152	-3.824	-5.040	NaN	NaN	NaN
NaN	NaN	NaN	-9.919	-3.319	-2.838	-1.675	6.545	6.745	7.394	7.379	3.797	2.638	-2.326	-1.176	NaN	NaN	NaN	NaN	NaN	NaN
NaN	NaN	NaN	NaN	-8.898	-11.195	-14.441	-9.124	-0.995	1.635	3.991	-0.301	-4.876	-7.088	-9.167	NaN	NaN	NaN	NaN	NaN	NaN
NaN	NaN	NaN	NaN	-8.059	-6.298	-4.633	-2.875	3.964	0.761	-2.120	-5.658	-6.702	-5.442	-5.155	-3.891	NaN	NaN	NaN	NaN	NaN
NaN	NaN	NaN	NaN	NaN	-3.622	-5.707	-7.019	-2.144	-3.331	-6.341	-8.492	-9.179	-6.321	-2.711	-6.185	-8.728	NaN	NaN	NaN	NaN
NaN	NaN	NaN	NaN	-4.900	-3.777	-6.902	0.056	1.228	1.969	-2.754	-1.317	-6.224	-7.597	-6.184	-0.298	NaN	NaN	NaN	NaN	NaN
NaN	NaN	NaN	NaN	NaN	-1.694	-1.359	-1.683	-3.822	-2.948	-0.639	-1.540	-2.699	-3.357	-0.389	-2.887	-2.325	NaN	NaN	NaN	NaN
NaN	-0.718	-3.069	-1.808	1.013	-1.652	-0.713	2.109	3.602	0.499	-2.417	-2.932	NaN	NaN	NaN	NaN	NaN	NaN	NaN	NaN	NaN
NaN	NaN	NaN	NaN	NaN	2.135	4.684	5.992	6.768	6.948	2.845	-0.553	-0.649	-0.017	2.086	1.506	-1.658	NaN	NaN	NaN	NaN
NaN	NaN	NaN	NaN	-2.273	0.234	-1.572	3.214	8.212	4.653	0.722	-1.636	-2.310	-1.433	-1.168	2.594	NaN	NaN	NaN	NaN	NaN
NaN	NaN	NaN	NaN	-2.544	0.406	0.448	1.092	4.966	5.273	1.321	1.491	2.726	0.573	-0.999	-0.129	NaN	NaN	NaN	NaN	NaN
NaN	NaN	NaN	NaN	NaN	-8.347	-4.564	0.768	6.352	7.835	6.498	7.696	4.956	3.381	1.093	-1.700	1.210	NaN	NaN	NaN	NaN
NaN	NaN	NaN	NaN	NaN	-3.824	0.835	5.022	8.694	13.101	10.306	7.377	2.208	0.198	0.461	1.625	1.263	NaN	NaN	NaN	NaN
NaN	NaN	NaN	NaN	NaN	NaN	2.734	9.055	10.401	4.163	9.586	11.348	13.120	16.509	7.577	6.397	6.145	6.592	NaN	NaN	NaN
NaN	NaN	NaN	NaN	14.042	12.551	7.148	16.143	18.754	20.609	25.301	16.788	16.378	10.442	11.080	14.131	NaN	NaN	NaN	NaN	NaN
NaN	NaN	NaN	NaN	7.330	5.430	7.778	13.714	15.136	18.352	16.419	11.695	6.426	6.888	8.313	5.219	NaN	NaN	NaN	NaN	NaN
NaN	NaN	NaN	NaN	NaN	NaN	2.299	11.033	15.032	15.585	11.005	6.968	5.618	2.831	4.467	9.263	9.298	5.855	NaN	NaN	NaN
NaN	NaN	NaN	NaN	NaN	NaN	1.392	8.469	10.794	13.000	13.443	12.928	11.973	7.981	8.210	5.571	8.163	11.377	NaN	NaN	NaN
NaN	NaN	NaN	NaN	7.183	6.370	7.373	14.622	17.275	16.233	20.786	16.445	12.557	11.098	9.711	8.042	NaN	NaN	NaN	NaN	NaN
NaN	NaN	NaN	NaN	NaN	11.513	7.221	1.044	11.845	24.317	23.111	18.383	15.039	11.029	10.489	6.518	4.931	NaN	NaN	NaN	NaN
NaN	NaN	NaN	NaN	6.401	5.488	6.081	11.521	13.230	13.851	17.485	13.597	11.148	9.227	6.000	5.042	NaN	NaN	NaN	NaN	NaN
NaN	NaN	NaN	NaN	NaN	NaN	3.702	10.093	23.119	28.526	25.378	19.244	12.922	11.425	8.819	8.116	10.945	13.338	NaN	NaN	NaN
NaN	NaN	NaN	-0.883	-7.158	-5.867	-3.446	9.039	13.779	13.265	17.834	14.135	7.793	4.333	2.122	NaN	NaN	NaN	NaN	NaN	NaN
NaN	NaN	NaN	NaN	NaN	-4.665	-0.735	8.349	9.847	5.962	2.063	-2.904	-5.718	-5.142	-5.784	-7.702	-0.915	NaN	NaN	NaN	NaN
NaN	NaN	NaN	NaN	NaN	-4.799	-2.761	8.155	14.745	14.897	16.087	5.716	-1.373	-3.798	-7.582	-6.021	-6.476	NaN	NaN	NaN	NaN
NaN	NaN	NaN	1.680	5.582	8.686	3.191	4.509	5.739	5.672	0.309	-5.112	-8.536	-9.144	-7.927	NaN	NaN	NaN	NaN	NaN	NaN
NaN	NaN	NaN	NaN	NaN	-2.737	2.487	10.464	13.983	10.311	3.061	-4.506	-8.019	-8.247	-7.476	-5.547	-5.517	NaN	NaN	NaN	NaN
NaN	NaN	NaN	NaN	NaN	NaN	0.825	12.076	17.755	16.128	5.390	-1.453	-5.556	-7.331	-5.394	-4.986	-5.189	-5.976	NaN	NaN	NaN
NaN	NaN	NaN	NaN	NaN	-10.114	-2.252	1.703	2.626	3.030	2.222	-4.999	-8.514	-9.852	-10.276	-6.377	-10.071	NaN	NaN	NaN	NaN
NaN	NaN	-9.058	-5.252	-2.257	-3.256	-0.955	5.450	8.148	3.111	-2.555	-4.436	-7.782	-7.427	NaN	NaN	NaN	NaN	NaN	NaN	NaN
NaN	NaN	NaN	NaN	NaN	10.415	19.899	23.479	26.826	26.140	20.702	18.435	12.334	7.296	4.875	4.045	3.129	NaN	NaN	NaN	NaN
NaN	NaN	NaN	NaN	NaN	5.073	8.844	15.207	17.572	16.104	20.622	16.709	8.836	6.078	2.568	4.004	4.218	NaN	NaN	NaN	NaN
NaN	NaN	NaN	NaN	NaN	21.120	13.783	16.450	22.346	18.630	18.237	13.884	6.992	6.378	5.726	6.048	6.689	NaN	NaN	NaN	NaN
NaN	NaN	NaN	NaN	NaN	24.665	16.477	18.047	18.168	21.486	19.174	11.875	6.010	3.653	4.173	5.840	3.888	NaN	NaN	NaN	NaN
NaN	NaN	NaN	NaN	NaN	16.767	12.332	15.035	16.165	13.747	12.086	8.886	4.235	2.020	0.872	4.634	3.245	NaN	NaN	NaN	NaN
NaN	NaN	NaN	NaN	NaN	10.872	14.519	22.811	23.315	18.022	12.472	6.492	2.305	0.573	3.696	0.976	-0.867	NaN	NaN	NaN	NaN
NaN	NaN	NaN	NaN	NaN	12.432	17.786	12.379	10.974	13.459	18.899	17.774	9.212	2.977	3.568	3.998	1.374	NaN	NaN	NaN	NaN
NaN	NaN	NaN	11.367	18.256	9.946	9.331	12.511	13.693	12.189	12.821	5.924	6.072	9.264	7.131	NaN	NaN	NaN	NaN	NaN	NaN
NaN	NaN	NaN	NaN	NaN	28.756	16.856	18.548	18.051	17.130	11.635	3.627	0.840	1.520	5.269	4.858	3.900	NaN	NaN	NaN	NaN
NaN	NaN	NaN	NaN	-9.126	-8.899	-6.673	-2.896	-3.856	-4.012	-3.084	-2.702	-1.260	-2.548	-4.450	-3.726	NaN	NaN	NaN	NaN	NaN
NaN	NaN	-4.583	-3.066	-1.414	-5.422	-3.044	-3.771	-0.339	2.685	1.388	-0.778	-3.692	-3.858	NaN	NaN	NaN	NaN	NaN	NaN	NaN
NaN	NaN	NaN	NaN	NaN	4.911	0.915	-3.456	-5.000	-2.180	2.056	6.207	11.180	5.564	1.381	-3.394	-3.652	NaN	NaN	NaN	NaN
NaN	-8.158	-5.613	-5.450	-8.295	-4.387	-0.933	-0.684	2.823	0.507	NaN	NaN	NaN	NaN	NaN	NaN	NaN	NaN	NaN	NaN	NaN
NaN	NaN	NaN	NaN	NaN	-5.112	-0.903	1.717	6.089	6.160	2.051	-3.990	-6.590	-5.747	-5.426	-3.481	-4.276	NaN	NaN	NaN	NaN
NaN	NaN	NaN	NaN	0.733	-1.241	-2.818	0.264	4.574	5.159	3.750	-1.520	-4.069	-5.593	-5.459	NaN	NaN	NaN	NaN	NaN	NaN
NaN	NaN	NaN	NaN	NaN	-3.536	-1.718	2.073	1.546	1.791	-2.999	-4.196	-2.364	-3.295	-3.898	-4.705	-4.742	NaN	NaN	NaN	NaN
NaN	NaN	NaN	NaN	-4.842	-1.768	-0.247	0.533	1.472	4.652	11.464	9.923	2.823	-1.891	-3.082	-1.333	NaN	NaN	NaN	NaN	NaN
NaN	1.998	0.967	-0.628	-4.279	-1.782	3.012	6.690	4.931	8.742	10.863	5.824	NaN	NaN	NaN	NaN	NaN	NaN	NaN	NaN	NaN
NaN	NaN	NaN	NaN	NaN	-0.882	2.690	3.094	9.766	10.681	14.872	23.989	17.107	9.837	8.064	6.766	3.246	NaN	NaN	NaN	NaN
NaN	NaN	NaN	NaN	0.328	1.396	4.233	7.094	10.989	11.898	7.789	5.520	4.308	4.212	3.711	4.513	NaN	NaN	NaN	NaN	NaN
NaN	NaN	NaN	NaN	NaN	4.030	5.767	7.168	8.941	16.560	17.730	15.054	9.693	7.483	5.866	5.197	3.822	NaN	NaN	NaN	NaN
NaN	NaN	NaN	1.475	2.643	4.937	7.606	10.610	16.714	18.223	21.571	14.158	7.993	3.535	3.553	NaN	NaN	NaN	NaN	NaN	NaN
NaN	NaN	NaN	NaN	-13.917	-8.996	-12.133	-12.219	-13.020	-7.738	-2.753	-4.826	-8.409	-13.290	-15.737	-14.164	NaN	NaN	NaN	NaN	NaN
NaN	NaN	NaN	NaN	NaN	-14.004	-13.121	-10.567	-6.756	-6.050	-9.999	-12.295	-11.022	-9.529	-9.496	-13.658	-15.095	NaN	NaN	NaN	NaN
NaN	NaN	NaN	NaN	NaN	-17.547	-9.839	-1.861	-0.634	-2.467	-6.645	-8.959	-11.370	-12.920	-15.438	-17.192	-18.070	NaN	NaN	NaN	NaN
NaN	NaN	NaN	NaN	-3.236	-0.989	-3.057	-4.723	-6.018	-5.061	-0.150	-5.289	-5.697	1.706	2.007	-3.270	NaN	NaN	NaN	NaN	NaN
NaN	NaN	NaN	NaN	NaN	-6.766	-4.183	-0.376	3.207	5.018	2.061	-1.116	-4.474	-6.599	-7.744	-8.231	-7.435	NaN	NaN	NaN	NaN
NaN	-8.161	-8.291	-4.675	-4.707	-6.463	-0.779	1.586	3.529	1.434	3.661	-0.606	-1.755	NaN	NaN	NaN	NaN	NaN	NaN	NaN	NaN
NaN	NaN	NaN	NaN	NaN	-4.868	-2.907	2.836	3.046	3.661	-1.220	-5.270	-7.831	-8.712	-7.615	-8.379	-5.418	NaN	NaN	NaN	NaN
NaN	NaN	NaN	-3.206	-4.067	-1.758	-1.811	2.042	5.203	7.442	6.393	0.817	-1.465	-4.745	-4.696	NaN	NaN	NaN	NaN	NaN	NaN
NaN	NaN	NaN	NaN	-0.026	-0.444	-0.437	3.215	8.809	13.216	10.509	3.581	0.134	0.530	0.159	0.433	NaN	NaN	NaN	NaN	NaN
NaN	NaN	NaN	NaN	NaN	NaN	3.068	6.239	9.361	7.366	8.935	7.903	7.218	3.431	0.866	1.861	4.020	3.669	NaN	NaN	NaN
NaN	NaN	NaN	NaN	NaN	NaN	5.975	11.862	14.628	12.272	11.696	4.546	2.418	2.284	2.865	-0.087	0.813	NaN	NaN	NaN	NaN
NaN	NaN	6.928	7.907	6.659	8.994	11.861	8.700	8.880	6.246	12.114	21.931	21.764	13.580	NaN	NaN	NaN	NaN	NaN	NaN	NaN
NaN	NaN	NaN	NaN	NaN	-10.215	0.949	9.928	13.305	16.459	9.633	5.109	1.938	5.595	3.593	-0.331	-2.199	NaN	NaN	NaN	NaN
NaN	NaN	0.902	1.557	4.625	2.644	4.173	9.560	10.772	13.696	16.736	10.671	4.569	2.460	NaN	NaN	NaN	NaN	NaN	NaN	NaN
NaN	NaN	NaN	NaN	2.122	-0.386	4.371	14.023	15.917	15.780	16.106	8.545	5.790	3.544	2.973	3.782	NaN	NaN	NaN	NaN	NaN
NaN	NaN	NaN	NaN	NaN	NaN	2.784	12.174	17.707	18.028	16.065	18.102	14.449	9.673	5.218	4.066	1.844	0.030	NaN	NaN	NaN
NaN	4.767	5.604	8.096	8.668	6.731	9.026	14.294	19.844	22.892	22.761	12.667	8.144	NaN	NaN	NaN	NaN	NaN	NaN	NaN	NaN
NaN	5.862	11.698	3.210	0.790	8.666	10.697	13.311	15.782	17.632	14.270	10.076	NaN	NaN	NaN	NaN	NaN	NaN	NaN	NaN	NaN
NaN	NaN	NaN	NaN	NaN	NaN	-3.301	-1.229	2.349	-0.155	5.530	5.117	1.299	-1.397	-5.535	-3.510	-3.768	-5.521	NaN	NaN	NaN
NaN	NaN	NaN	NaN	NaN	NaN	-5.948	2.548	5.183	9.653	7.298	-0.021	-4.907	-5.804	-6.564	-5.882	-2.780	-11.463	NaN	NaN	NaN
NaN	NaN	NaN	NaN	NaN	-12.475	-6.467	-0.688	3.498	8.892	5.637	-0.214	-3.018	-6.284	-6.035	-6.521	-9.828	NaN	NaN	NaN	NaN
NaN	NaN	NaN	NaN	NaN	-11.073	-3.854	10.678	10.201	5.818	4.660	5.390	2.717	-0.700	-3.965	-5.127	-8.261	NaN	NaN	NaN	NaN
NaN	NaN	NaN	NaN	NaN	-6.668	-4.733	1.127	0.591	6.259	8.324	2.384	-0.769	-2.684	-1.316	-2.976	-4.659	NaN	NaN	NaN	NaN
NaN	NaN	NaN	NaN	NaN	NaN	-5.828	-2.995	-3.016	-1.427	0.471	8.288	10.711	4.700	0.539	-2.753	-2.314	-1.876	NaN	NaN	NaN
NaN	NaN	NaN	NaN	NaN	-0.323	1.617	0.808	-0.455	2.232	6.445	8.586	5.746	0.223	-2.441	-2.826	-0.832	NaN	NaN	NaN	NaN
NaN	NaN	NaN	NaN	NaN	-7.462	-4.524	0.605	6.519	9.889	3.197	-0.655	-1.683	-3.065	-5.511	-9.069	-7.802	NaN	NaN	NaN	NaN
NaN	NaN	NaN	NaN	NaN	NaN	-7.140	6.198	10.566	6.587	0.213	-5.447	-9.866	-8.800	-3.685	-1.539	-8.115	-13.307	NaN	NaN	NaN
NaN	NaN	NaN	NaN	NaN	-6.866	-6.766	-5.737	-2.161	1.223	4.624	3.833	8.537	6.177	0.380	-4.659	-6.587	NaN	NaN	NaN	NaN
NaN	NaN	NaN	NaN	NaN	-6.254	7.187	12.032	10.286	7.784	4.437	-2.513	-4.734	-5.413	-4.781	-5.563	-3.838	NaN	NaN	NaN	NaN
NaN	NaN	NaN	NaN	NaN	NaN	0.320	8.103	9.094	5.907	1.764	-3.064	-4.037	-4.556	-9.770	-8.562	-1.434	-0.683	NaN	NaN	NaN
NaN	NaN	NaN	NaN	NaN	NaN	3.077	8.558	9.148	8.297	3.831	-0.944	0.469	-3.252	-3.445	-5.416	-5.058	-5.366	NaN	NaN	NaN
NaN	NaN	NaN	NaN	NaN	-3.721	5.240	12.428	11.923	7.546	3.633	0.097	-0.084	-5.213	-3.714	-1.568	-4.648	NaN	NaN	NaN	NaN
NaN	NaN	NaN	-5.406	3.555	2.204	0.688	2.621	6.502	6.592	8.132	11.688	8.037	4.472	1.063	NaN	NaN	NaN	NaN	NaN	NaN
NaN	NaN	6.816	5.598	-2.520	-2.497	3.904	13.021	12.738	15.059	7.889	7.068	3.543	1.139	NaN	NaN	NaN	NaN	NaN	NaN	NaN
NaN	NaN	NaN	NaN	NaN	NaN	-3.169	7.552	17.548	12.991	4.755	2.143	3.117	1.796	-0.672	-3.831	-3.972	-3.417	NaN	NaN	NaN
NaN	-8.833	-5.610	-6.914	-5.862	-4.044	-6.233	0.130	0.608	4.563	4.317	-2.995	-5.056	NaN	NaN	NaN	NaN	NaN	NaN	NaN	NaN
NaN	NaN	-0.072	0.814	-3.753	-4.078	-3.268	1.614	3.338	2.100	-1.687	-4.649	-6.299	-3.589	NaN	NaN	NaN	NaN	NaN	NaN	NaN
NaN	NaN	NaN	NaN	NaN	-8.885	-3.370	1.597	2.483	-0.558	1.267	-0.224	-3.953	-9.602	-9.637	-8.348	NaN	NaN	NaN	NaN	NaN
NaN	NaN	NaN	NaN	NaN	-6.942	-4.757	-1.997	-1.684	-2.378	-2.416	-6.064	-7.339	-7.838	-8.204	-10.292	-14.052	NaN	NaN	NaN	NaN
NaN	NaN	NaN	NaN	-12.640	-8.445	-7.249	-2.233	-0.493	-1.177	-3.264	-4.802	-6.058	-8.073	-10.290	-12.190	NaN	NaN	NaN	NaN	NaN
NaN	NaN	NaN	NaN	-10.529	-8.798	-0.736	10.307	8.814	4.081	-1.055	-5.123	-5.590	-6.578	-8.424	-10.485	NaN	NaN	NaN	NaN	NaN
NaN	NaN	NaN	NaN	NaN	-9.821	-6.396	1.044	-0.089	3.206	5.173	-1.564	-4.660	-6.881	-5.397	-4.186	-3.386	NaN	NaN	NaN	NaN
NaN	NaN	NaN	NaN	NaN	0.202	2.290	5.591	1.544	1.381	0.108	-4.499	-5.446	-4.238	-3.182	-6.886	-9.113	NaN	NaN	NaN	NaN
NaN	NaN	NaN	NaN	NaN	-2.475	-1.506	-5.629	-4.664	-1.089	0.536	1.824	1.032	0.230	-1.834	-2.909	-3.816	NaN	NaN	NaN	NaN
NaN	NaN	NaN	NaN	NaN	-0.593	3.516	5.371	4.929	3.385	0.377	-2.605	-3.997	-4.691	-6.084	-9.096	-7.753	NaN	NaN	NaN	NaN
NaN	NaN	NaN	NaN	NaN	-8.176	-0.305	1.651	1.912	0.086	-2.339	-1.674	-3.022	-4.150	-4.203	-0.550	-2.937	NaN	NaN	NaN	NaN
NaN	NaN	NaN	NaN	NaN	6.066	4.875	7.913	8.831	5.524	0.210	-1.740	-1.523	-1.797	-1.797	-4.767	-7.436	NaN	NaN	NaN	NaN
NaN	NaN	NaN	NaN	NaN	NaN	0.235	11.696	9.736	5.016	1.285	0.784	-1.711	-2.895	-4.012	-3.588	-2.565	-3.287	NaN	NaN	NaN
NaN	NaN	NaN	NaN	NaN	1.936	9.376	12.737	9.670	7.522	5.421	0.891	-0.092	0.712	-0.012	-3.232	NaN	NaN	NaN	NaN	NaN
NaN	NaN	NaN	-4.522	-3.347	2.869	9.268	10.216	8.623	4.986	0.344	-0.454	-2.291	-1.611	-1.313	NaN	NaN	NaN	NaN	NaN	NaN
NaN	NaN	NaN	NaN	NaN	2.711	10.366	15.600	14.061	9.786	5.944	3.112	3.545	3.212	0.258	-2.146	-2.016	NaN	NaN	NaN	NaN
NaN	NaN	NaN	NaN	NaN	0.237	2.814	8.602	10.535	10.038	3.532	2.303	1.910	-0.640	-1.234	0.447	-1.677	NaN	NaN	NaN	NaN
NaN	NaN	NaN	NaN	NaN	-3.670	6.922	18.559	18.924	17.472	9.886	3.339	-0.607	-1.784	0.751	-0.392	2.539	NaN	NaN	NaN	NaN
NaN	NaN	NaN	NaN	NaN	NaN	3.041	8.435	14.306	18.888	12.006	5.185	4.118	0.296	-1.535	-1.977	-0.715	-2.970	NaN	NaN	NaN
NaN	NaN	NaN	NaN	-5.327	4.348	8.859	3.637	5.863	18.516	21.692	16.295	12.487	7.108	6.325	3.141	NaN	NaN	NaN	NaN	NaN
NaN	NaN	-1.380	2.940	3.318	5.204	8.728	13.580	12.174	13.071	7.599	2.599	1.413	1.952	NaN	NaN	NaN	NaN	NaN	NaN	NaN
NaN	NaN	NaN	NaN	NaN	-2.820	5.171	12.950	3.910	6.972	14.409	14.046	10.730	5.420	3.103	0.362	-1.814	NaN	NaN	NaN	NaN
NaN	NaN	NaN	NaN	-1.627	2.869	7.185	16.648	22.508	19.677	9.539	2.919	1.245	0.743	-0.303	-3.449	NaN	NaN	NaN	NaN	NaN
NaN	NaN	NaN	2.749	-2.796	2.032	8.350	18.638	22.524	18.055	15.777	10.121	7.718	12.510	7.018	NaN	NaN	NaN	NaN	NaN	NaN
NaN	NaN	NaN	NaN	NaN	NaN	10.913	12.217	14.748	9.619	6.144	6.899	6.274	2.044	1.105	-0.369	-0.155	4.994	NaN	NaN	NaN
NaN	7.286	7.205	-0.419	1.116	4.886	4.211	10.602	8.788	8.013	8.137	NaN	NaN	NaN	NaN	NaN	NaN	NaN	NaN	NaN	NaN
NaN	NaN	NaN	NaN	NaN	-5.309	-2.767	7.140	10.230	8.685	4.941	-0.561	-2.998	-3.595	-3.187	-3.377	-4.066	NaN	NaN	NaN	NaN
NaN	NaN	NaN	NaN	NaN	6.605	6.127	10.917	12.674	7.153	0.205	-0.922	-2.514	1.640	0.817	1.683	-2.278	NaN	NaN	NaN	NaN
NaN	NaN	NaN	NaN	-4.473	1.968	8.583	14.956	10.672	10.863	7.163	7.313	7.370	6.345	2.537	1.923	NaN	NaN	NaN	NaN	NaN
NaN	NaN	NaN	5.406	3.695	4.245	5.968	11.862	13.340	7.674	3.537	0.310	-1.021	-1.505	-5.200	NaN	NaN	NaN	NaN	NaN	NaN
NaN	11.202	12.426	10.788	1.634	-0.792	-0.494	3.943	4.702	3.655	2.124	1.939	NaN	NaN	NaN	NaN	NaN	NaN	NaN	NaN	NaN
NaN	NaN	NaN	NaN	NaN	-2.279	3.256	14.033	14.704	8.545	2.716	-0.739	-1.998	-4.705	-3.485	-3.043	-2.312	NaN	NaN	NaN	NaN
NaN	NaN	NaN	NaN	NaN	1.527	6.433	17.249	16.644	12.395	5.198	3.114	-3.346	-6.965	-6.945	-7.326	-8.011	NaN	NaN	NaN	NaN
NaN	NaN	NaN	NaN	NaN	1.269	1.921	8.872	9.531	5.577	-2.452	-2.414	-4.637	-3.797	-6.341	-4.701	-0.282	NaN	NaN	NaN	NaN
NaN	NaN	-0.041	0.370	-1.685	-1.447	4.373	6.861	12.000	8.525	-0.519	-3.405	-6.999	-9.144	NaN	NaN	NaN	NaN	NaN	NaN	NaN
NaN	NaN	NaN	-5.580	-1.566	1.054	2.766	8.293	13.253	10.800	3.761	-1.403	-3.231	-5.414	NaN	NaN	NaN	NaN	NaN	NaN	NaN
NaN	NaN	NaN	NaN	NaN	3.029	8.860	19.749	18.586	11.887	4.868	3.799	-0.888	-0.648	-1.619	-2.647	-1.625	NaN	NaN	NaN	NaN
NaN	2.061	5.594	9.499	13.876	10.245	7.886	7.392	15.868	13.751	8.900	NaN	NaN	NaN	NaN	NaN	NaN	NaN	NaN	NaN	NaN
NaN	NaN	2.045	3.997	5.143	4.590	1.466	8.422	10.622	8.577	1.139	-3.655	-2.968	-3.217	NaN	NaN	NaN	NaN	NaN	NaN	NaN
NaN	NaN	NaN	NaN	NaN	-1.007	4.541	9.449	8.652	4.567	-2.499	-1.941	-5.042	-4.856	-8.204	-8.976	-6.630	NaN	NaN	NaN	NaN
NaN	NaN	NaN	NaN	NaN	3.907	8.152	17.660	10.590	5.064	0.225	-3.135	-6.426	-5.623	-3.574	-4.110	-6.440	NaN	NaN	NaN	NaN
NaN	12.957	-2.007	-9.552	-3.851	-7.469	-6.564	6.974	12.775	10.308	5.799	NaN	NaN	NaN	NaN	NaN	NaN	NaN	NaN	NaN	NaN
NaN	-4.988	-4.047	-2.353	-1.740	-0.495	2.879	10.329	13.846	12.596	6.946	-1.363	-2.270	NaN	NaN	NaN	NaN	NaN	NaN	NaN	NaN
NaN	NaN	NaN	NaN	NaN	1.488	3.247	9.146	8.787	4.879	-2.685	-5.361	-6.496	-6.864	-8.618	-10.977	-10.403	NaN	NaN	NaN	NaN
NaN	NaN	NaN	1.327	3.224	3.124	5.989	11.272	8.129	4.897	0.240	0.739	-2.344	-4.155	-7.491	NaN	NaN	NaN	NaN	NaN	NaN
NaN	NaN	NaN	NaN	NaN	4.803	5.562	13.331	8.547	4.035	-2.850	-7.247	-9.572	-6.591	-7.359	-4.013	NaN	NaN	NaN	NaN	NaN
NaN	-7.389	-12.193	-13.429	-14.793	-14.177	-5.805	8.975	16.217	14.646	6.891	NaN	NaN	NaN	NaN	NaN	NaN	NaN	NaN	NaN	NaN
NaN	NaN	NaN	NaN	NaN	0.159	8.012	14.794	12.121	9.226	0.486	-4.919	-6.685	-5.119	-5.945	-7.539	-5.465	NaN	NaN	NaN	NaN
NaN	NaN	NaN	NaN	NaN	5.672	9.123	15.291	11.553	5.838	-0.682	-1.508	-3.978	-6.293	-4.110	-4.838	-3.611	NaN	NaN	NaN	NaN
NaN	NaN	NaN	0.118	0.001	0.018	0.012	0.186	0.125	0.060	0.034	-0.054	0.000	-0.061	NaN	NaN	NaN	NaN	NaN	NaN	NaN
NaN	NaN	NaN	-0.086	-0.045	0.014	0.132	0.095	0.111	0.135	0.118	-0.027	-0.007	-0.004	-0.012	NaN	NaN	NaN	NaN	NaN	NaN
NaN	NaN	NaN	0.079	-0.001	0.051	0.053	0.297	0.265	0.159	0.069	0.042	-0.021	0.018	0.000	NaN	NaN	NaN	NaN	NaN	NaN
NaN	NaN	NaN	NaN	0.059	0.120	0.105	0.163	0.115	-0.003	-0.012	-0.013	-0.039	-0.052	-0.055	0.135	NaN	NaN	NaN	NaN	NaN
NaN	0.163	0.091	0.038	0.010	0.068	0.072	0.086	0.191	0.085	-0.037	NaN	NaN	NaN	NaN	NaN	NaN	NaN	NaN	NaN	NaN
NaN	NaN	NaN	NaN	0.016	0.040	-0.016	0.102	0.002	0.030	-0.026	-0.058	-0.072	-0.080	-0.064	-0.066	NaN	NaN	NaN	NaN	NaN
NaN	NaN	NaN	-0.091	-0.125	0.065	-0.071	0.097	0.087	0.091	-0.010	-0.038	-0.049	-0.067	-0.038	NaN	NaN	NaN	NaN	NaN	NaN
NaN	-0.212	-0.127	-0.071	0.007	-0.080	0.018	0.119	0.231	0.140	0.061	-0.014	-0.011	NaN	NaN	NaN	NaN	NaN	NaN	NaN	NaN
NaN	NaN	NaN	NaN	NaN	-0.058	-0.080	0.081	0.072	0.012	-0.060	-0.057	-0.047	-0.073	-0.063	-0.071	-0.074	NaN	NaN	NaN	NaN
NaN	NaN	NaN	0.016	-0.002	0.084	0.053	0.226	0.193	0.180	0.005	-0.049	-0.010	-0.076	-0.027	NaN	NaN	NaN	NaN	NaN	NaN
NaN	NaN	NaN	NaN	NaN	-0.014	0.016	0.107	0.101	0.023	-0.026	-0.082	-0.054	-0.052	-0.079	-0.106	-0.136	NaN	NaN	NaN	NaN
NaN	NaN	NaN	NaN	-0.050	0.003	-0.028	0.135	0.078	0.107	0.012	-0.002	-0.059	-0.012	-0.048	-0.099	NaN	NaN	NaN	NaN	NaN
NaN	NaN	NaN	NaN	NaN	-0.107	-0.034	0.202	0.272	0.184	0.078	-0.018	-0.008	-0.051	-0.117	-0.068	-0.034	NaN	NaN	NaN	NaN
NaN	NaN	NaN	NaN	NaN	0.037	0.053	0.136	0.043	0.048	-0.031	-0.004	-0.087	-0.046	-0.067	-0.122	-0.000	NaN	NaN	NaN	NaN
NaN	NaN	NaN	NaN	NaN	0.040	0.051	0.261	0.097	0.172	0.053	0.098	0.022	0.005	-0.004	-0.007	0.030	NaN	NaN	NaN	NaN
NaN	NaN	NaN	NaN	NaN	0.042	0.046	0.108	0.090	0.041	-0.011	-0.052	-0.035	-0.090	-0.056	-0.061	-0.068	NaN	NaN	NaN	NaN
NaN	-0.042	0.033	0.040	-0.011	-0.022	-0.031	0.058	0.058	0.123	0.039	-0.084	NaN	NaN	NaN	NaN	NaN	NaN	NaN	NaN	NaN
NaN	NaN	NaN	NaN	0.052	0.035	0.051	0.167	0.081	0.159	0.074	0.012	-0.043	-0.010	-0.104	-0.044	NaN	NaN	NaN	NaN	NaN
NaN	NaN	NaN	NaN	NaN	-0.058	-0.034	0.178	0.103	0.078	-0.020	-0.021	-0.063	-0.099	-0.084	-0.057	-0.031	NaN	NaN	NaN	NaN
NaN	NaN	NaN	NaN	3.511	6.676	10.790	9.034	7.392	11.187	9.984	0.962	0.085	-3.512	-3.582	-2.340	NaN	NaN	NaN	NaN	NaN
NaN	NaN	NaN	NaN	NaN	7.406	11.792	13.864	11.856	10.764	10.667	10.174	3.848	0.728	-1.191	-3.512	-3.175	NaN	NaN	NaN	NaN
NaN	NaN	NaN	NaN	NaN	6.367	2.916	11.462	13.141	9.493	8.790	2.912	1.205	-2.729	-4.747	-2.591	1.427	NaN	NaN	NaN	NaN
NaN	-0.153	0.753	-2.372	-3.714	-1.756	7.775	17.009	12.755	7.030	1.115	0.021	NaN	NaN	NaN	NaN	NaN	NaN	NaN	NaN	NaN
NaN	NaN	NaN	NaN	NaN	5.972	9.046	14.067	11.516	11.500	8.118	6.665	1.844	0.800	-2.368	-1.838	NaN	NaN	NaN	NaN	NaN
NaN	-4.926	-7.084	-7.107	-2.931	6.512	14.111	11.474	7.055	3.781	-2.059	NaN	NaN	NaN	NaN	NaN	NaN	NaN	NaN	NaN	NaN
NaN	NaN	-8.671	-3.231	0.669	1.985	7.652	18.777	19.944	17.475	7.126	0.720	-2.781	-5.144	NaN	NaN	NaN	NaN	NaN	NaN	NaN
NaN	NaN	NaN	NaN	NaN	6.577	8.650	13.457	11.806	8.988	4.925	1.583	-0.836	-3.665	0.611	2.491	-0.488	NaN	NaN	NaN	NaN
NaN	NaN	7.169	6.899	5.444	3.270	7.466	10.538	10.334	9.910	9.029	3.007	-0.945	-3.743	NaN	NaN	NaN	NaN	NaN	NaN	NaN
NaN	NaN	NaN	NaN	NaN	10.082	13.056	14.534	12.357	7.903	2.385	0.374	-2.618	-3.958	-2.612	4.408	9.252	NaN	NaN	NaN	NaN
NaN	NaN	NaN	NaN	NaN	10.078	14.258	17.718	11.724	9.411	4.089	2.337	-3.045	-2.588	1.253	2.181	2.265	NaN	NaN	NaN	NaN
NaN	NaN	NaN	NaN	NaN	12.813	11.662	14.216	11.029	9.039	9.534	2.045	-0.683	-3.482	-0.324	1.806	2.733	NaN	NaN	NaN	NaN
NaN	NaN	NaN	NaN	3.671	3.209	5.729	11.620	8.540	6.308	3.120	0.018	-2.323	-4.847	-0.502	0.248	NaN	NaN	NaN	NaN	NaN
NaN	NaN	-13.458	-8.957	-3.633	-0.874	3.071	6.736	4.749	4.526	-0.088	-4.132	-5.820	-7.882	NaN	NaN	NaN	NaN	NaN	NaN	NaN
NaN	NaN	NaN	NaN	NaN	-8.338	0.194	11.037	8.404	6.256	0.568	-4.066	-6.541	-8.245	-6.803	-2.084	2.349	NaN	NaN	NaN	NaN
NaN	NaN	NaN	NaN	NaN	-5.630	4.606	13.898	13.819	10.104	0.931	-2.391	-5.184	-6.489	-4.310	-0.027	1.155	NaN	NaN	NaN	NaN
NaN	NaN	NaN	NaN	NaN	8.018	11.881	14.005	10.788	7.631	3.088	0.193	-1.977	-2.661	-0.839	-1.253	-1.595	NaN	NaN	NaN	NaN
NaN	NaN	NaN	-6.717	-4.169	-2.877	7.575	14.127	11.778	6.852	-0.560	-1.805	-1.874	-0.563	-0.113	NaN	NaN	NaN	NaN	NaN	NaN
NaN	NaN	NaN	2.759	6.067	4.252	4.098	10.093	10.154	5.660	1.807	-0.666	-2.258	-3.284	-0.516	NaN	NaN	NaN	NaN	NaN	NaN
NaN	NaN	NaN	NaN	NaN	NaN	8.473	13.889	10.678	5.439	-2.044	-3.125	-6.000	-5.787	-2.644	-0.413	-0.390	0.113	NaN	NaN	NaN
NaN	NaN	NaN	NaN	NaN	NaN	5.293	11.864	8.735	11.691	16.454	10.671	2.690	-1.754	-5.694	-5.349	-0.899	3.102	NaN	NaN	NaN
NaN	-6.721	-12.444	-14.843	-14.267	-7.693	0.450	13.903	18.667	9.881	1.375	-3.548	NaN	NaN	NaN	NaN	NaN	NaN	NaN	NaN	NaN
NaN	-17.089	-18.987	-15.644	-9.375	-2.093	8.024	17.645	16.499	13.069	8.086	NaN	NaN	NaN	NaN	NaN	NaN	NaN	NaN	NaN	NaN
NaN	NaN	NaN	NaN	NaN	-6.025	2.652	10.475	10.397	8.309	3.526	-1.579	-4.645	-5.540	-3.967	-2.872	-2.034	NaN	NaN	NaN	NaN
NaN	NaN	NaN	NaN	NaN	2.427	2.342	3.643	9.837	7.684	7.168	-0.016	-4.268	-6.531	-6.503	-6.084	-4.752	NaN	NaN	NaN	NaN
NaN	NaN	-9.902	-7.910	-5.127	-2.657	2.847	8.913	7.548	3.267	-2.471	-7.369	-7.699	-7.139	NaN	NaN	NaN	NaN	NaN	NaN	NaN
NaN	NaN	NaN	NaN	-12.903	-4.700	6.130	13.284	10.873	6.760	6.972	11.316	9.502	1.819	-5.082	-7.792	NaN	NaN	NaN	NaN	NaN
NaN	NaN	NaN	NaN	NaN	-2.017	2.364	9.551	14.757	14.436	2.685	-5.624	-6.305	-7.926	-6.282	-5.326	-4.956	NaN	NaN	NaN	NaN
NaN	NaN	NaN	NaN	NaN	-2.383	-0.322	5.348	5.751	11.808	13.157	9.869	2.741	-1.766	-5.495	-4.006	-4.333	NaN	NaN	NaN	NaN
NaN	NaN	2.925	-2.379	-3.672	-0.154	6.982	5.610	3.267	5.946	10.938	13.737	4.070	-1.493	NaN	NaN	NaN	NaN	NaN	NaN	NaN
NaN	NaN	NaN	12.692	9.755	5.197	1.465	5.444	9.892	7.698	-1.653	-1.630	-5.892	-7.136	-4.140	NaN	NaN	NaN	NaN	NaN	NaN
NaN	NaN	-2.228	5.523	7.453	5.537	12.497	11.660	7.686	4.661	-1.522	-2.338	-3.812	-6.876	NaN	NaN	NaN	NaN	NaN	NaN	NaN
NaN	NaN	NaN	NaN	5.559	8.935	10.640	14.483	6.847	-2.952	-5.691	-6.591	-9.676	-6.474	-3.625	0.293	NaN	NaN	NaN	NaN	NaN
NaN	NaN	5.241	9.204	5.037	0.944	0.113	7.688	10.654	3.840	-2.685	-3.674	-6.474	-4.921	NaN	NaN	NaN	NaN	NaN	NaN	NaN
NaN	NaN	NaN	NaN	NaN	NaN	-0.430	-0.666	3.899	5.946	-2.113	-3.809	-3.720	-3.456	-5.022	-8.197	-7.471	-5.428	NaN	NaN	NaN
NaN	NaN	NaN	NaN	NaN	14.174	6.460	4.763	0.983	-1.248	-4.000	-5.845	-10.587	-8.392	-2.605	2.418	NaN	NaN	NaN	NaN	NaN
NaN	NaN	-7.482	-9.083	-1.321	-1.216	2.466	5.134	4.179	-0.910	-3.870	-5.770	-5.689	-3.977	NaN	NaN	NaN	NaN	NaN	NaN	NaN
NaN	NaN	-1.684	-0.480	-1.207	0.197	6.578	10.331	9.855	11.549	5.663	-1.380	-1.961	-3.159	NaN	NaN	NaN	NaN	NaN	NaN	NaN
NaN	NaN	-5.873	-3.449	-0.794	3.799	5.827	10.800	7.220	2.312	-3.157	-3.645	-7.223	-6.942	NaN	NaN	NaN	NaN	NaN	NaN	NaN
NaN	NaN	-5.855	1.939	9.472	7.578	7.158	15.087	11.669	4.677	0.363	-0.599	-0.117	3.872	NaN	NaN	NaN	NaN	NaN	NaN	NaN
NaN	NaN	-12.978	-9.894	-5.640	-1.155	4.718	11.046	8.922	1.553	-1.857	-5.258	-5.047	4.465	NaN	NaN	NaN	NaN	NaN	NaN	NaN
NaN	NaN	-6.376	-5.969	-2.139	6.093	7.654	7.070	4.769	1.562	-1.968	-4.121	-6.872	1.403	NaN	NaN	NaN	NaN	NaN	NaN	NaN
NaN	NaN	-5.306	1.159	3.255	2.484	2.555	7.373	6.595	1.553	-4.426	-6.372	-7.871	-8.402	NaN	NaN	NaN	NaN	NaN	NaN	NaN
NaN	NaN	-25.025	-23.445	-19.615	-15.485	-6.275	2.996	2.412	-0.651	-4.786	-3.403	-4.339	1.191	NaN	NaN	NaN	NaN	NaN	NaN	NaN
NaN	NaN	2.664	5.399	3.092	1.879	5.412	10.584	6.883	3.074	-1.149	-3.030	-2.224	4.587	NaN	NaN	NaN	NaN	NaN	NaN	NaN
NaN	NaN	-13.110	-13.932	-10.517	-4.058	3.485	11.912	9.921	7.282	-0.434	-2.514	-2.256	2.769	NaN	NaN	NaN	NaN	NaN	NaN	NaN
NaN	NaN	-12.216	-14.145	-13.465	-4.111	2.303	9.954	12.245	3.997	-2.297	-4.557	0.388	6.003	NaN	NaN	NaN	NaN	NaN	NaN	NaN
NaN	NaN	NaN	8.400	12.298	5.988	3.125	4.685	5.384	1.651	-2.560	-4.520	-7.055	-4.690	6.949	NaN	NaN	NaN	NaN	NaN	NaN
NaN	NaN	-11.004	-9.404	-3.943	3.888	7.608	8.395	4.947	-0.768	-6.717	-7.789	-9.404	-6.012	NaN	NaN	NaN	NaN	NaN	NaN	NaN
NaN	NaN	NaN	-10.793	-4.034	1.685	2.148	6.866	6.254	1.173	-4.773	-7.202	-8.124	-3.461	-2.656	NaN	NaN	NaN	NaN	NaN	NaN
NaN	NaN	-9.000	-8.799	-7.168	-3.030	6.382	12.268	8.142	2.649	-2.521	-5.637	-8.075	2.209	NaN	NaN	NaN	NaN	NaN	NaN	NaN
NaN	NaN	NaN	3.542	3.156	3.623	4.951	8.273	8.443	2.633	-3.470	-4.815	-4.447	-5.450	-3.384	NaN	NaN	NaN	NaN	NaN	NaN
NaN	NaN	NaN	8.205	9.921	7.776	10.469	9.849	8.674	5.532	1.283	-0.458	-3.187	0.379	1.584	NaN	NaN	NaN	NaN	NaN	NaN
NaN	NaN	NaN	10.387	10.779	6.637	7.300	15.517	10.866	8.120	17.084	24.145	13.132	5.337	NaN	NaN	NaN	NaN	NaN	NaN	NaN
NaN	NaN	NaN	NaN	5.777	10.222	5.664	9.304	9.065	6.893	15.181	18.537	15.158	19.042	29.644	28.890	NaN	NaN	NaN	NaN	NaN
NaN	NaN	NaN	-5.569	-0.957	4.347	14.239	18.987	20.311	21.877	18.273	12.216	5.041	3.615	3.799	NaN	NaN	NaN	NaN	NaN	NaN
NaN	NaN	NaN	NaN	12.089	8.404	7.496	7.585	9.865	17.529	17.671	7.860	3.971	1.632	2.387	6.170	NaN	NaN	NaN	NaN	NaN
NaN	NaN	-9.906	-6.131	-2.211	0.910	13.426	18.998	18.459	21.912	13.522	7.189	4.160	2.880	NaN	NaN	NaN	NaN	NaN	NaN	NaN
NaN	NaN	4.611	15.245	18.007	14.073	8.876	14.674	27.152	29.481	24.189	20.046	12.197	7.074	NaN	NaN	NaN	NaN	NaN	NaN	NaN
NaN	NaN	NaN	3.400	12.150	13.192	14.652	27.897	21.230	4.759	5.044	6.398	1.044	14.820	19.906	NaN	NaN	NaN	NaN	NaN	NaN
NaN	0.063	7.033	6.105	-0.089	0.412	3.926	6.151	4.415	10.173	NaN	NaN	NaN	NaN	NaN	NaN	NaN	NaN	NaN	NaN	NaN
NaN	NaN	-7.319	2.173	3.937	5.503	6.634	2.942	8.018	8.469	2.662	5.626	-0.768	-3.326	NaN	NaN	NaN	NaN	NaN	NaN	NaN
NaN	NaN	-9.361	-10.074	-5.141	-2.259	4.110	6.100	5.611	3.890	5.985	-3.223	-7.927	-7.051	NaN	NaN	NaN	NaN	NaN	NaN	NaN
NaN	NaN	NaN	-6.230	-9.978	-6.096	1.536	13.011	10.787	8.820	5.977	-5.321	-5.429	-5.646	-6.822	NaN	NaN	NaN	NaN	NaN	NaN
NaN	NaN	NaN	-12.455	-7.842	-8.955	-6.039	0.691	-0.556	4.059	11.344	8.069	-0.357	-2.868	-4.978	NaN	NaN	NaN	NaN	NaN	NaN
NaN	NaN	NaN	4.660	6.180	7.404	7.190	8.319	7.057	9.949	8.982	-0.755	1.153	0.532	-2.715	NaN	NaN	NaN	NaN	NaN	NaN
NaN	NaN	-2.488	-3.006	-6.554	-4.724	3.668	18.193	24.108	20.967	21.668	7.795	4.805	3.008	NaN	NaN	NaN	NaN	NaN	NaN	NaN
NaN	18.681	24.455	11.835	-1.112	-4.099	2.423	17.711	25.866	NaN	NaN	NaN	NaN	NaN	NaN	NaN	NaN	NaN	NaN	NaN	NaN
NaN	NaN	7.261	10.523	16.278	16.672	15.965	15.255	11.543	16.593	17.171	7.438	7.350	18.028	NaN	NaN	NaN	NaN	NaN	NaN	NaN
NaN	NaN	-10.880	-8.438	-9.421	-8.160	0.265	5.849	3.997	4.657	14.052	17.743	8.969	3.026	NaN	NaN	NaN	NaN	NaN	NaN	NaN
NaN	NaN	NaN	-0.023	3.472	3.018	6.628	12.147	18.008	12.280	9.907	9.000	8.004	6.953	6.789	NaN	NaN	NaN	NaN	NaN	NaN
NaN	11.393	13.655	14.300	16.261	19.226	12.529	23.150	17.025	16.007	NaN	NaN	NaN	NaN	NaN	NaN	NaN	NaN	NaN	NaN	NaN
NaN	NaN	NaN	-8.220	-10.829	-6.203	0.715	12.014	12.512	16.944	21.539	9.231	2.795	-0.928	0.281	NaN	NaN	NaN	NaN	NaN	NaN
NaN	NaN	NaN	NaN	-1.738	5.275	-0.583	2.583	9.544	9.721	19.096	15.835	4.556	-0.273	-1.866	0.172	NaN	NaN	NaN	NaN	NaN
NaN	NaN	NaN	NaN	NaN	0.279	0.121	3.292	0.711	1.198	2.626	-0.411	3.999	2.787	7.638	8.384	5.768	NaN	NaN	NaN	NaN
NaN	NaN	NaN	NaN	0.035	1.213	-0.667	5.184	12.901	0.226	-8.698	-10.032	-13.488	-13.890	-13.827	-16.219	NaN	NaN	NaN	NaN	NaN
NaN	NaN	-0.625	-3.325	-5.727	-0.189	-0.524	-2.080	3.713	2.431	-0.039	1.791	6.808	10.452	NaN	NaN	NaN	NaN	NaN	NaN	NaN
NaN	NaN	NaN	NaN	-12.694	-13.755	-9.005	0.705	13.550	13.513	-0.024	-8.063	-12.717	-14.149	-13.269	-12.143	NaN	NaN	NaN	NaN	NaN
NaN	NaN	NaN	NaN	-4.397	-8.550	-7.782	-0.598	-0.252	-0.837	-7.179	-9.767	-14.995	-14.254	-12.715	-17.178	NaN	NaN	NaN	NaN	NaN
NaN	NaN	-14.560	-10.640	-6.050	-0.996	9.773	20.130	14.645	9.235	-0.729	-8.960	-13.229	-13.916	NaN	NaN	NaN	NaN	NaN	NaN	NaN
NaN	NaN	-5.950	-4.173	-5.754	-7.104	3.360	13.658	11.511	4.327	-2.783	-7.894	-7.337	-10.956	NaN	NaN	NaN	NaN	NaN	NaN	NaN
NaN	NaN	NaN	-3.992	-1.936	2.206	2.560	13.779	19.202	19.938	24.994	16.819	7.530	-3.471	-6.752	NaN	NaN	NaN	NaN	NaN	NaN
NaN	NaN	NaN	-10.491	-6.952	-5.025	0.758	15.571	18.269	17.483	7.327	-1.713	-6.110	-9.739	NaN	NaN	NaN	NaN	NaN	NaN	NaN
NaN	NaN	-17.039	-6.430	2.258	-0.719	7.502	9.086	0.486	5.153	3.338	1.024	0.765	-7.812	NaN	NaN	NaN	NaN	NaN	NaN	NaN
NaN	NaN	-19.947	-8.206	-10.990	-2.261	7.667	14.018	12.624	12.024	-2.600	-7.539	-11.295	-15.786	NaN	NaN	NaN	NaN	NaN	NaN	NaN
NaN	0.326	2.372	3.500	6.205	15.797	7.827	10.810	14.047	11.933	3.533	-1.434	-1.598	NaN	NaN	NaN	NaN	NaN	NaN	NaN	NaN
NaN	NaN	-18.165	-10.163	-9.269	-2.426	-0.289	7.692	20.559	12.628	6.470	-0.182	-6.580	-10.020	NaN	NaN	NaN	NaN	NaN	NaN	NaN
NaN	NaN	-4.689	-0.754	-4.135	-6.897	-4.910	-3.927	5.396	14.253	3.693	-2.008	-6.247	-8.297	NaN	NaN	NaN	NaN	NaN	NaN	NaN
NaN	NaN	-1.682	-1.304	10.290	13.970	12.093	5.059	12.671	16.725	-0.314	-0.616	0.477	-5.712	NaN	NaN	NaN	NaN	NaN	NaN	NaN
NaN	NaN	-0.325	-3.652	-5.829	2.599	10.425	8.257	8.257	10.157	5.121	6.725	-0.831	-6.660	NaN	NaN	NaN	NaN	NaN	NaN	NaN
NaN	NaN	-15.841	-9.712	-5.278	-0.204	12.209	16.925	12.672	13.902	7.142	1.045	-6.101	-9.872	NaN	NaN	NaN	NaN	NaN	NaN	NaN
NaN	NaN	NaN	-3.141	-3.927	3.087	10.529	15.914	17.307	8.724	-1.557	-4.031	-5.765	-10.745	-10.513	NaN	NaN	NaN	NaN	NaN	NaN
NaN	NaN	-7.233	-4.037	0.982	-0.460	2.538	5.779	7.475	6.189	3.227	-5.685	-6.748	-3.272	NaN	NaN	NaN	NaN	NaN	NaN	NaN
NaN	NaN	-4.678	-8.767	-5.045	-2.645	7.748	16.758	9.683	3.291	-3.695	-2.651	-5.085	-11.609	NaN	NaN	NaN	NaN	NaN	NaN	NaN
NaN	NaN	-8.255	2.598	6.190	2.435	2.480	1.731	2.331	8.555	5.114	-4.985	-2.770	-0.521	NaN	NaN	NaN	NaN	NaN	NaN	NaN
NaN	NaN	NaN	-8.951	-15.362	-9.705	10.546	20.270	12.806	4.375	-4.028	-6.863	-10.269	-7.700	-6.843	NaN	NaN	NaN	NaN	NaN	NaN
NaN	NaN	4.416	3.535	-3.058	-6.922	5.096	13.932	12.254	10.580	-0.172	-6.923	-8.320	-12.719	NaN	NaN	NaN	NaN	NaN	NaN	NaN
NaN	NaN	-6.877	-3.195	-6.079	1.290	8.394	6.333	7.928	11.295	2.652	-2.110	-6.661	-11.321	NaN	NaN	NaN	NaN	NaN	NaN	NaN
NaN	NaN	1.730	4.824	2.763	0.645	8.059	19.178	15.771	11.295	-1.586	-6.805	-10.027	-12.864	NaN	NaN	NaN	NaN	NaN	NaN	NaN
NaN	-8.753	-6.349	-6.465	-3.127	8.620	6.103	5.856	5.812	4.522	6.512	5.614	-0.786	NaN	NaN	NaN	NaN	NaN	NaN	NaN	NaN
NaN	-8.512	-6.400	-3.733	-2.410	1.253	2.318	12.075	12.050	0.120	-8.899	NaN	NaN	NaN	NaN	NaN	NaN	NaN	NaN	NaN	NaN
NaN	NaN	NaN	-5.415	-1.018	0.664	2.133	7.097	12.868	11.076	-2.693	-7.638	-9.598	-10.334	-11.868	NaN	NaN	NaN	NaN	NaN	NaN
NaN	NaN	5.853	3.186	1.996	3.491	6.470	8.523	7.306	2.777	-6.375	-6.978	-8.033	-9.773	NaN	NaN	NaN	NaN	NaN	NaN	NaN
NaN	NaN	NaN	-0.795	-1.217	-3.962	7.371	10.534	8.622	11.674	0.837	-10.093	-11.427	-13.069	-17.536	NaN	NaN	NaN	NaN	NaN	NaN
NaN	NaN	-6.845	-5.005	3.979	5.898	4.522	8.643	6.510	8.327	6.562	12.892	15.990	0.905	NaN	NaN	NaN	NaN	NaN	NaN	NaN
NaN	NaN	NaN	NaN	NaN	NaN	-5.027	1.548	-0.150	-1.990	-2.980	-0.072	6.209	8.376	7.028	7.180	1.929	-2.154	NaN	NaN	NaN
NaN	NaN	NaN	NaN	-11.235	-3.293	4.039	4.078	3.739	1.133	-0.127	-1.685	-5.157	-8.838	-11.347	-11.099	NaN	NaN	NaN	NaN	NaN
NaN	NaN	NaN	NaN	NaN	-7.154	-3.957	0.660	0.900	-1.535	-4.246	-3.322	-8.981	-9.463	-10.008	-11.330	-9.157	NaN	NaN	NaN	NaN
NaN	NaN	NaN	NaN	-3.142	-4.375	-2.500	-1.017	0.664	2.499	-0.332	3.758	1.762	-4.459	-0.681	-4.979	NaN	NaN	NaN	NaN	NaN
NaN	NaN	NaN	-10.244	-6.507	-0.724	-1.116	5.894	7.196	1.492	1.954	-4.014	-10.558	-14.257	-12.174	NaN	NaN	NaN	NaN	NaN	NaN
NaN	NaN	NaN	-7.520	-9.421	-3.745	-0.912	4.576	7.021	2.061	1.875	-1.343	-5.555	-9.106	-9.069	NaN	NaN	NaN	NaN	NaN	NaN
NaN	NaN	-7.954	-2.879	-1.757	-0.746	0.349	9.332	16.529	9.486	1.415	-1.512	-1.220	7.672	NaN	NaN	NaN	NaN	NaN	NaN	NaN
NaN	NaN	NaN	0.969	-6.020	-5.264	-4.493	4.314	11.588	13.006	10.726	5.315	3.385	9.173	9.583	NaN	NaN	NaN	NaN	NaN	NaN
NaN	NaN	NaN	NaN	NaN	-2.853	0.350	-0.508	4.443	10.586	1.675	-0.940	-1.748	-3.315	-4.382	3.585	7.693	NaN	NaN	NaN	NaN
NaN	NaN	-4.220	-7.541	-7.143	-5.344	-4.301	0.379	0.062	-1.937	-0.985	-1.410	1.375	-0.049	NaN	NaN	NaN	NaN	NaN	NaN	NaN
NaN	NaN	NaN	NaN	-5.459	-8.135	-11.673	-10.954	-3.195	-0.482	4.732	9.689	8.505	5.532	4.550	2.513	NaN	NaN	NaN	NaN	NaN
NaN	3.608	0.917	4.778	0.815	-1.220	2.852	4.976	2.478	4.067	8.823	NaN	NaN	NaN	NaN	NaN	NaN	NaN	NaN	NaN	NaN
NaN	NaN	NaN	NaN	0.685	-0.041	2.872	2.754	6.890	10.740	9.426	7.218	4.888	3.789	3.712	4.434	NaN	NaN	NaN	NaN	NaN
NaN	NaN	NaN	-3.397	-2.189	-1.945	0.212	5.793	7.265	9.105	8.084	10.449	7.792	5.702	3.450	NaN	NaN	NaN	NaN	NaN	NaN
NaN	NaN	NaN	-1.411	-1.101	3.539	4.649	5.532	2.221	2.049	3.171	3.984	9.000	10.756	NaN	NaN	NaN	NaN	NaN	NaN	NaN
NaN	NaN	NaN	2.116	1.329	5.700	7.306	4.316	11.989	11.763	5.382	1.831	3.736	10.292	10.041	NaN	NaN	NaN	NaN	NaN	NaN
NaN	NaN	NaN	NaN	3.877	4.530	3.780	4.432	10.612	15.876	9.508	11.594	11.976	11.320	8.204	7.648	NaN	NaN	NaN	NaN	NaN
NaN	NaN	NaN	NaN	4.681	5.326	4.938	11.773	20.047	14.085	13.357	10.599	11.754	12.907	13.849	NaN	NaN	NaN	NaN	NaN	NaN
NaN	NaN	NaN	NaN	-4.918	-5.394	1.470	7.567	11.762	11.728	10.243	15.014	32.141	36.659	33.882	33.834	NaN	NaN	NaN	NaN	NaN
NaN	NaN	2.318	4.505	5.906	2.847	2.581	9.598	14.017	9.633	11.278	7.246	4.867	12.941	NaN	NaN	NaN	NaN	NaN	NaN	NaN
NaN	NaN	NaN	8.241	1.199	0.303	4.466	7.790	17.894	16.391	10.334	8.346	2.331	-2.438	-6.033	NaN	NaN	NaN	NaN	NaN	NaN
NaN	NaN	NaN	-4.345	0.049	6.789	6.497	7.578	7.216	6.471	2.624	-3.141	-5.020	-6.450	-8.006	NaN	NaN	NaN	NaN	NaN	NaN
NaN	NaN	-3.936	-5.431	2.515	9.718	17.350	12.142	3.218	4.951	8.366	4.618	5.757	5.807	NaN	NaN	NaN	NaN	NaN	NaN	NaN
NaN	NaN	-9.171	-4.261	1.718	6.637	6.425	7.579	4.956	1.032	-0.276	-1.659	0.271	4.028	NaN	NaN	NaN	NaN	NaN	NaN	NaN
NaN	NaN	NaN	-3.757	0.173	3.814	4.043	8.052	6.021	5.912	2.070	-4.235	-6.487	-8.133	-7.607	NaN	NaN	NaN	NaN	NaN	NaN
NaN	NaN	NaN	-7.804	-2.357	2.165	-4.322	2.861	21.750	17.657	15.162	13.942	4.388	3.892	0.130	NaN	NaN	NaN	NaN	NaN	NaN
NaN	NaN	NaN	0.781	13.408	16.718	23.638	31.383	20.517	3.875	1.674	0.853	-4.009	-7.140	-7.754	NaN	NaN	NaN	NaN	NaN	NaN
NaN	NaN	NaN	4.513	7.115	8.075	4.035	9.434	12.187	13.866	5.250	-1.807	-4.310	-7.365	-7.265	NaN	NaN	NaN	NaN	NaN	NaN
NaN	NaN	-6.329	3.860	6.240	4.166	5.891	5.282	4.869	6.044	1.448	4.663	5.294	6.171	NaN	NaN	NaN	NaN	NaN	NaN	NaN
NaN	NaN	NaN	-0.466	5.190	2.937	0.179	1.964	2.545	3.973	7.120	1.738	-3.058	-5.263	-5.062	NaN	NaN	NaN	NaN	NaN	NaN
NaN	NaN	5.826	9.355	4.667	4.946	1.538	3.860	2.891	1.920	-0.407	-5.833	-5.658	-8.852	NaN	NaN	NaN	NaN	NaN	NaN	NaN
NaN	NaN	0.254	-0.448	1.854	-2.884	0.192	12.638	10.475	1.974	1.325	1.693	-5.656	-7.056	NaN	NaN	NaN	NaN	NaN	NaN	NaN
NaN	NaN	NaN	-1.423	-1.956	-1.781	1.573	4.742	5.524	5.963	3.901	-2.251	-5.665	-7.778	-7.061	NaN	NaN	NaN	NaN	NaN	NaN
NaN	NaN	NaN	-6.701	-3.815	0.164	2.683	2.948	0.886	1.624	0.795	-5.611	-6.197	-8.204	-7.196	NaN	NaN	NaN	NaN	NaN	NaN
NaN	NaN	NaN	0.885	3.352	2.451	4.938	8.759	9.918	8.556	5.700	10.503	10.723	4.829	6.589	NaN	NaN	NaN	NaN	NaN	NaN
NaN	NaN	NaN	-0.702	-3.743	2.933	4.890	5.650	5.876	9.649	4.946	2.007	8.954	7.526	6.569	NaN	NaN	NaN	NaN	NaN	NaN
NaN	NaN	NaN	-6.043	-5.955	-1.567	0.138	3.928	1.330	6.477	4.703	-2.730	4.117	1.982	-3.433	NaN	NaN	NaN	NaN	NaN	NaN
NaN	NaN	NaN	NaN	NaN	NaN	3.116	6.976	4.277	1.066	8.005	11.774	14.593	11.504	1.717	-3.786	-5.760	-5.670	NaN	NaN	NaN
Thalamus-L [n=418]
-5.000	-4.000	-3.000	-2.000	-1.000	0.000	1.000	2.000	3.000	4.000	5.000	6.000	7.000	8.000	9.000	10.000	11.000	12.000	13.000	14.000	15.000
NaN	NaN	NaN	NaN	NaN	0.824	1.247	3.906	1.970	4.167	2.949	0.303	1.556	1.134	-0.363	1.344	-0.800	NaN	NaN	NaN	NaN
NaN	NaN	NaN	NaN	NaN	3.660	11.739	11.532	5.829	3.367	0.867	-0.098	-0.493	-0.206	-0.601	-1.806	-4.777	NaN	NaN	NaN	NaN
NaN	NaN	NaN	NaN	NaN	NaN	2.170	6.737	4.184	3.677	-0.111	-1.603	-2.099	-4.320	-5.250	-7.012	-4.172	-4.711	NaN	NaN	NaN
NaN	NaN	NaN	NaN	NaN	-2.843	2.121	3.656	1.381	5.214	3.764	0.908	-0.790	-0.845	-1.895	-3.437	-2.382	NaN	NaN	NaN	NaN
NaN	NaN	NaN	NaN	NaN	-3.087	1.682	2.877	1.870	4.201	2.457	5.579	6.532	1.960	1.233	1.050	-0.701	NaN	NaN	NaN	NaN
NaN	NaN	NaN	NaN	-1.252	-0.780	0.958	2.605	2.460	2.260	2.045	3.790	1.875	0.682	-0.879	-0.449	NaN	NaN	NaN	NaN	NaN
NaN	NaN	NaN	NaN	NaN	-3.434	-0.418	0.066	2.607	10.821	4.341	4.946	5.656	0.313	0.166	-0.505	-1.376	NaN	NaN	NaN	NaN
NaN	NaN	NaN	NaN	-0.227	1.927	0.227	0.573	-0.359	0.305	-0.002	-1.716	-3.119	-4.205	-6.708	-4.658	NaN	NaN	NaN	NaN	NaN
NaN	NaN	NaN	NaN	NaN	2.014	5.208	-1.361	1.435	0.770	2.626	1.106	-1.000	-1.706	-3.075	-4.954	-5.681	NaN	NaN	NaN	NaN
NaN	NaN	NaN	NaN	NaN	-0.376	5.778	6.667	5.222	5.913	5.050	3.516	0.148	-0.538	-0.494	-0.988	-2.178	NaN	NaN	NaN	NaN
NaN	NaN	NaN	NaN	-0.007	5.948	9.852	5.913	2.800	1.991	2.363	3.354	5.294	5.488	7.552	8.004	NaN	NaN	NaN	NaN	NaN
NaN	NaN	NaN	9.540	3.692	3.880	8.969	11.557	11.714	4.396	5.329	5.929	3.702	4.095	5.650	NaN	NaN	NaN	NaN	NaN	NaN
NaN	NaN	NaN	NaN	1.165	6.152	4.177	5.142	7.424	-0.533	2.482	9.005	8.410	2.226	7.407	9.933	NaN	NaN	NaN	NaN	NaN
NaN	NaN	NaN	NaN	6.063	3.187	3.423	3.394	2.315	0.439	1.165	6.032	5.166	7.724	6.465	8.616	NaN	NaN	NaN	NaN	NaN
NaN	NaN	NaN	4.975	5.198	7.046	5.423	4.148	0.298	5.003	1.313	1.568	9.003	8.021	6.138	NaN	NaN	NaN	NaN	NaN	NaN
NaN	NaN	NaN	NaN	NaN	NaN	-0.749	0.137	-1.046	-0.289	-0.113	0.933	0.994	4.858	4.641	3.063	5.827	6.088	NaN	NaN	NaN
NaN	NaN	NaN	NaN	NaN	NaN	3.636	-0.716	-1.806	-1.908	4.915	3.343	0.966	0.549	1.727	0.808	2.321	0.676	NaN	NaN	NaN
NaN	NaN	NaN	NaN	NaN	NaN	-5.018	-2.327	-2.863	-0.189	4.646	4.195	3.631	-0.359	-0.506	0.773	5.460	-0.886	NaN	NaN	NaN
NaN	NaN	NaN	NaN	4.901	1.484	-0.951	5.433	6.095	2.465	2.202	1.233	2.984	0.370	2.597	2.206	NaN	NaN	NaN	NaN	NaN
NaN	NaN	NaN	3.249	-2.250	-4.612	0.919	3.285	5.216	7.745	2.780	2.922	1.010	-0.308	-0.124	NaN	NaN	NaN	NaN	NaN	NaN
NaN	NaN	NaN	NaN	NaN	NaN	8.886	8.471	7.131	5.568	3.301	0.628	0.945	1.484	2.485	-0.191	-2.331	NaN	NaN	NaN	NaN
NaN	NaN	NaN	NaN	NaN	NaN	6.204	6.138	2.679	3.948	3.474	1.282	-1.369	-2.225	-0.735	1.574	5.550	8.745	NaN	NaN	NaN
NaN	NaN	NaN	NaN	NaN	NaN	0.533	3.436	1.786	-2.646	-2.525	-4.206	-4.025	-3.213	-1.913	-2.856	-4.077	-3.641	NaN	NaN	NaN
NaN	NaN	NaN	NaN	NaN	NaN	-2.677	-0.031	6.625	5.883	-3.194	-4.708	-3.417	-3.337	-2.421	-4.783	-1.220	2.537	NaN	NaN	NaN
NaN	NaN	NaN	NaN	NaN	-6.603	-4.424	-2.587	-3.186	-3.458	-1.959	-1.341	-5.410	-4.858	-2.864	-0.586	2.697	NaN	NaN	NaN	NaN
NaN	NaN	NaN	NaN	NaN	NaN	-4.376	-0.490	1.461	0.553	-3.351	-4.919	-5.465	-4.518	-3.651	-2.230	-4.473	-6.120	NaN	NaN	NaN
NaN	NaN	NaN	NaN	NaN	NaN	2.032	1.783	0.290	0.015	-4.740	-0.877	-3.077	-4.325	-3.969	-6.104	-5.236	-5.173	NaN	NaN	NaN
NaN	NaN	NaN	NaN	NaN	-2.078	-2.901	-1.281	-1.767	-4.052	-7.232	-5.052	-6.124	-4.392	-4.921	-6.062	-7.121	NaN	NaN	NaN	NaN
NaN	NaN	NaN	NaN	NaN	2.231	-2.848	-5.263	-6.706	-3.029	-3.306	-4.670	-2.855	-4.363	-4.906	-5.990	-6.594	NaN	NaN	NaN	NaN
NaN	NaN	NaN	NaN	NaN	NaN	-6.565	-5.871	-4.791	-1.821	-2.414	-4.358	-4.756	-6.581	-9.956	-6.052	-2.024	NaN	NaN	NaN	NaN
NaN	NaN	NaN	NaN	NaN	5.553	-4.282	-4.053	-1.291	-2.682	2.365	1.218	-3.333	-3.883	-3.019	-1.165	-2.779	NaN	NaN	NaN	NaN
NaN	NaN	NaN	NaN	NaN	NaN	0.944	-0.101	-2.928	-3.158	-4.264	-3.400	-4.471	-3.443	-1.343	-4.726	-5.904	-9.062	NaN	NaN	NaN
NaN	NaN	NaN	NaN	NaN	-7.515	-2.887	-4.333	-3.637	-4.994	-5.578	-4.270	-3.099	-5.373	-3.982	-1.132	-5.623	NaN	NaN	NaN	NaN
NaN	NaN	NaN	NaN	NaN	NaN	0.625	2.476	2.330	1.140	-0.682	-1.824	-0.160	-0.322	3.224	4.807	1.002	2.464	NaN	NaN	NaN
NaN	NaN	NaN	NaN	NaN	NaN	-5.378	-0.235	0.015	0.343	3.204	0.748	-1.203	0.685	-0.258	4.225	11.105	16.582	NaN	NaN	NaN
NaN	NaN	NaN	NaN	-2.971	-2.257	0.259	5.464	1.559	1.917	3.088	0.568	0.545	0.456	1.843	3.902	NaN	NaN	NaN	NaN	NaN
NaN	NaN	NaN	NaN	0.098	0.449	-0.178	-0.396	2.447	2.508	5.695	4.217	2.872	3.647	1.334	0.390	NaN	NaN	NaN	NaN	NaN
NaN	NaN	NaN	NaN	NaN	NaN	1.823	3.048	2.243	2.024	-0.847	-0.832	-0.701	-0.131	0.097	1.761	6.464	NaN	NaN	NaN	NaN
NaN	-2.637	-5.449	-7.491	-8.121	-6.147	-4.039	-0.544	3.707	-0.171	-0.767	NaN	NaN	NaN	NaN	NaN	NaN	NaN	NaN	NaN	NaN
NaN	NaN	NaN	NaN	NaN	-0.063	0.868	3.730	5.173	3.492	1.322	2.399	2.911	3.786	3.643	5.031	8.209	NaN	NaN	NaN	NaN
NaN	NaN	NaN	NaN	NaN	1.792	2.495	2.668	0.955	2.557	2.587	0.624	1.528	3.038	6.527	2.821	-0.364	NaN	NaN	NaN	NaN
NaN	NaN	NaN	NaN	NaN	-0.391	1.464	2.211	2.536	3.309	3.980	1.752	1.869	4.950	6.200	4.144	-0.018	NaN	NaN	NaN	NaN
NaN	NaN	NaN	NaN	NaN	NaN	-1.653	-0.883	-0.195	1.590	2.136	-0.578	0.158	0.447	2.882	2.619	-0.951	NaN	NaN	NaN	NaN
NaN	NaN	NaN	NaN	NaN	NaN	5.628	6.767	5.893	1.731	-0.294	1.015	1.310	2.766	5.893	4.447	4.768	3.770	NaN	NaN	NaN
NaN	NaN	NaN	NaN	NaN	6.597	7.478	7.041	6.079	7.085	4.551	0.568	2.100	4.573	7.113	9.430	9.359	NaN	NaN	NaN	NaN
NaN	NaN	NaN	NaN	NaN	NaN	2.845	2.267	1.694	0.668	2.789	3.014	-0.283	0.341	1.035	2.399	4.711	4.320	NaN	NaN	NaN
NaN	NaN	NaN	NaN	-1.377	-1.629	-0.838	-0.179	-0.115	1.507	3.222	2.797	0.487	1.962	1.879	4.098	NaN	NaN	NaN	NaN	NaN
NaN	NaN	NaN	NaN	NaN	NaN	1.852	6.379	5.446	3.226	4.530	4.846	5.021	2.789	4.408	3.238	2.893	NaN	NaN	NaN	NaN
NaN	NaN	NaN	NaN	NaN	NaN	5.248	7.989	5.743	5.914	0.309	0.328	1.230	1.158	2.015	2.303	4.011	7.474	NaN	NaN	NaN
NaN	NaN	NaN	NaN	-5.182	-5.488	-0.962	2.129	3.436	2.325	-0.889	0.324	1.248	1.928	3.059	2.932	NaN	NaN	NaN	NaN	NaN
NaN	NaN	NaN	NaN	NaN	8.884	7.151	5.374	5.288	4.911	3.459	-0.341	-0.186	1.325	0.831	3.701	3.909	NaN	NaN	NaN	NaN
NaN	NaN	NaN	NaN	NaN	NaN	2.030	3.522	4.598	5.787	1.075	-0.301	0.683	-0.636	1.974	1.418	0.738	2.194	NaN	NaN	NaN
NaN	NaN	NaN	NaN	NaN	3.771	4.094	4.370	3.325	2.749	1.061	0.856	1.749	2.853	1.580	2.243	3.950	NaN	NaN	NaN	NaN
NaN	NaN	NaN	NaN	NaN	NaN	4.262	3.058	2.450	5.487	1.426	1.055	1.409	0.055	0.298	2.797	3.375	4.566	NaN	NaN	NaN
NaN	NaN	NaN	NaN	NaN	NaN	3.535	3.553	3.216	5.650	1.639	-0.371	-0.147	0.537	0.688	2.317	1.353	2.631	NaN	NaN	NaN
NaN	NaN	NaN	NaN	NaN	NaN	2.428	0.255	-0.237	2.838	1.855	-1.297	1.218	1.414	4.780	3.440	1.676	2.481	NaN	NaN	NaN
NaN	NaN	NaN	NaN	NaN	2.701	2.649	1.440	1.424	2.404	3.609	-1.464	-2.587	1.508	1.546	0.980	2.048	NaN	NaN	NaN	NaN
NaN	NaN	NaN	-0.413	-2.787	-3.396	-1.348	1.250	1.488	2.840	-0.873	-2.211	-1.179	-0.594	1.075	NaN	NaN	NaN	NaN	NaN	NaN
NaN	NaN	NaN	NaN	NaN	NaN	-0.489	0.961	-0.422	-3.320	0.210	2.187	1.811	2.304	-1.049	-1.966	-2.584	-3.124	NaN	NaN	NaN
NaN	NaN	NaN	NaN	NaN	NaN	-2.213	-2.053	-4.173	-8.351	-7.341	-5.551	-2.939	-0.434	1.127	2.128	1.341	-1.405	NaN	NaN	NaN
NaN	NaN	NaN	NaN	NaN	NaN	-2.951	-3.562	-5.216	-5.592	-5.034	-5.526	-6.240	-2.767	1.733	1.592	-1.315	-1.616	NaN	NaN	NaN
NaN	NaN	NaN	NaN	NaN	NaN	-0.667	2.926	2.906	3.555	2.473	-1.438	-0.198	-0.585	-2.341	0.653	2.884	NaN	NaN	NaN	NaN
NaN	NaN	NaN	NaN	NaN	NaN	-3.865	-3.774	-3.057	-4.191	-3.309	-1.324	-0.167	0.580	0.071	-0.597	-0.925	0.742	NaN	NaN	NaN
NaN	NaN	NaN	NaN	NaN	NaN	-2.149	-1.209	-2.944	-3.506	-3.333	-4.331	-4.103	1.109	2.408	-1.282	-1.681	-2.906	NaN	NaN	NaN
NaN	NaN	NaN	NaN	NaN	-2.603	0.056	-2.764	-4.058	-4.975	-4.184	-5.015	-5.371	-5.057	-6.280	-6.440	-5.001	NaN	NaN	NaN	NaN
NaN	NaN	NaN	NaN	NaN	NaN	-7.501	-2.460	-1.010	0.889	-1.588	-4.112	-4.390	-4.518	-4.707	-6.124	-5.732	-0.819	NaN	NaN	NaN
NaN	NaN	NaN	NaN	NaN	NaN	-2.453	-2.086	0.608	0.573	-1.624	-2.172	-3.648	-2.989	-1.444	-0.346	-1.984	-4.883	NaN	NaN	NaN
NaN	NaN	NaN	NaN	NaN	NaN	0.477	0.037	0.856	1.608	-2.306	-1.857	-1.593	-2.800	-0.685	1.383	2.165	0.980	NaN	NaN	NaN
NaN	NaN	NaN	NaN	NaN	NaN	0.272	1.399	1.883	-0.942	-2.193	-2.127	-1.404	-1.642	-1.971	-4.429	-3.855	-4.148	NaN	NaN	NaN
NaN	NaN	NaN	NaN	NaN	4.196	3.462	2.708	1.467	1.302	0.902	0.941	2.697	2.469	0.986	-0.193	-1.038	NaN	NaN	NaN	NaN
NaN	NaN	NaN	NaN	NaN	NaN	-0.661	0.369	1.666	1.001	-1.453	-1.686	-0.398	-0.276	0.120	2.983	4.208	2.839	NaN	NaN	NaN
NaN	NaN	NaN	NaN	NaN	2.861	2.682	4.338	1.568	2.669	1.955	1.021	-1.267	-2.274	-1.876	-1.879	0.090	NaN	NaN	NaN	NaN
NaN	NaN	NaN	NaN	NaN	-1.848	0.220	1.394	1.685	2.864	-1.221	-1.621	-1.121	-2.040	0.578	2.454	2.822	NaN	NaN	NaN	NaN
NaN	NaN	NaN	NaN	NaN	NaN	1.699	2.816	2.685	1.422	0.460	0.183	-1.833	0.656	-0.089	0.585	0.241	NaN	NaN	NaN	NaN
NaN	NaN	NaN	NaN	NaN	NaN	-2.155	1.727	4.167	4.944	1.998	0.943	0.583	-0.158	0.097	-1.102	1.135	2.319	NaN	NaN	NaN
NaN	NaN	NaN	NaN	NaN	-3.872	-1.030	4.034	5.607	7.585	3.996	0.892	1.862	2.212	2.915	2.277	0.654	NaN	NaN	NaN	NaN
NaN	NaN	NaN	NaN	NaN	NaN	-2.968	2.943	5.800	6.220	2.317	2.125	1.154	-0.262	-0.192	-1.909	-1.340	-2.526	NaN	NaN	NaN
NaN	NaN	NaN	NaN	NaN	NaN	-3.049	0.484	3.248	4.607	2.055	-0.092	-0.114	-0.942	-0.531	-1.684	-1.608	NaN	NaN	NaN	NaN
NaN	NaN	NaN	NaN	NaN	-4.163	1.102	1.720	1.112	2.269	-1.542	-3.234	-1.674	-0.707	-1.928	-1.747	-3.240	NaN	NaN	NaN	NaN
NaN	NaN	NaN	NaN	NaN	4.566	2.905	3.647	3.009	2.222	-1.025	-1.873	-0.149	2.642	2.413	1.093	0.873	NaN	NaN	NaN	NaN
NaN	NaN	NaN	NaN	NaN	NaN	-0.977	-1.223	0.503	3.015	2.073	0.630	2.198	1.339	0.572	-0.945	-0.886	0.892	NaN	NaN	NaN
NaN	NaN	NaN	NaN	NaN	NaN	4.956	2.497	1.802	3.822	4.664	1.317	0.406	-0.406	-0.910	-0.833	-0.414	-1.073	NaN	NaN	NaN
NaN	NaN	NaN	NaN	NaN	NaN	0.057	0.107	1.872	3.003	-1.777	-1.194	-0.200	-0.773	-0.692	-0.519	-0.293	-0.851	NaN	NaN	NaN
NaN	NaN	NaN	NaN	NaN	2.338	3.350	3.240	4.353	3.356	3.083	1.949	2.595	2.858	1.792	0.449	0.292	NaN	NaN	NaN	NaN
NaN	NaN	NaN	NaN	NaN	NaN	3.342	1.849	3.272	3.212	-1.375	-1.076	-0.458	1.066	1.059	-0.928	1.417	5.380	NaN	NaN	NaN
NaN	NaN	NaN	NaN	NaN	NaN	1.475	5.330	7.030	3.542	0.451	0.307	0.916	0.647	0.259	-0.677	1.275	1.908	NaN	NaN	NaN
NaN	NaN	NaN	NaN	NaN	NaN	1.399	4.095	5.948	3.051	-0.963	0.355	1.047	0.583	-1.519	-0.282	1.648	1.465	NaN	NaN	NaN
NaN	NaN	NaN	NaN	NaN	1.574	1.329	0.607	1.105	2.706	-2.326	-3.553	-2.457	-1.558	-1.732	-3.238	-5.176	NaN	NaN	NaN	NaN
NaN	NaN	NaN	NaN	NaN	NaN	4.555	1.642	0.517	2.493	3.704	2.208	-0.281	0.313	-0.613	0.621	1.606	0.479	NaN	NaN	NaN
NaN	NaN	NaN	NaN	NaN	NaN	-0.031	1.730	2.167	2.565	-2.233	-2.749	-2.922	-2.235	-1.136	-3.071	-3.827	-4.959	NaN	NaN	NaN
NaN	NaN	NaN	NaN	NaN	NaN	-0.950	2.698	3.858	3.739	0.706	-1.627	-2.662	-2.724	-1.553	-0.673	-1.568	-0.270	NaN	NaN	NaN
NaN	NaN	NaN	NaN	NaN	NaN	0.800	5.256	6.822	3.827	-1.649	-2.480	-2.752	-2.129	-2.391	-2.702	-3.362	-3.338	NaN	NaN	NaN
NaN	NaN	NaN	NaN	NaN	NaN	0.581	6.116	10.217	9.238	3.716	0.200	-0.728	-0.564	-1.500	-2.003	0.308	2.576	NaN	NaN	NaN
NaN	NaN	NaN	NaN	NaN	-1.293	-1.606	-1.054	-2.339	-2.949	-0.194	0.554	-1.620	-1.654	-1.755	-1.516	-1.797	NaN	NaN	NaN	NaN
NaN	NaN	NaN	NaN	NaN	-4.699	-4.185	-0.482	-1.755	-4.141	-2.134	-0.212	-2.402	-3.020	-3.606	-4.103	-5.453	NaN	NaN	NaN	NaN
NaN	NaN	NaN	NaN	NaN	NaN	-0.609	-2.131	-1.964	-2.060	-4.224	-2.997	-3.400	-4.095	-5.819	-4.181	-3.130	NaN	NaN	NaN	NaN
NaN	NaN	NaN	NaN	NaN	NaN	-1.527	-1.988	-0.733	-1.332	-4.317	-3.885	-3.783	-4.173	-5.002	-3.554	-5.370	-7.698	NaN	NaN	NaN
NaN	NaN	NaN	NaN	NaN	2.368	-0.042	0.230	-0.526	-0.045	-0.671	-1.591	-1.300	-2.679	-3.847	-3.805	-3.028	NaN	NaN	NaN	NaN
NaN	NaN	NaN	NaN	NaN	NaN	3.158	1.882	0.771	3.555	0.540	0.098	-0.844	-1.543	-1.180	-0.270	-3.136	-4.472	NaN	NaN	NaN
NaN	NaN	NaN	NaN	NaN	NaN	-4.479	-2.783	2.145	-0.216	-0.908	-0.551	-1.779	-2.613	-2.345	-1.083	-1.402	-2.394	NaN	NaN	NaN
NaN	5.708	5.159	6.129	4.023	3.656	2.884	1.985	0.734	1.328	-0.028	-0.670	-1.133	NaN	NaN	NaN	NaN	NaN	NaN	NaN	NaN
NaN	NaN	NaN	NaN	NaN	NaN	1.401	1.773	0.152	0.815	0.653	0.446	-0.651	-1.344	-1.122	-1.116	-0.827	-0.396	NaN	NaN	NaN
NaN	NaN	NaN	NaN	NaN	NaN	5.195	3.956	0.821	1.802	1.324	0.707	0.491	-0.143	0.323	0.038	-1.026	0.548	NaN	NaN	NaN
NaN	NaN	NaN	NaN	NaN	NaN	4.092	2.277	0.671	0.832	-0.644	0.318	0.435	0.229	-0.813	-1.006	-1.430	0.095	NaN	NaN	NaN
NaN	NaN	NaN	NaN	NaN	NaN	0.016	1.083	3.543	1.716	-0.745	-0.328	-0.832	-1.652	1.111	2.243	1.670	2.238	NaN	NaN	NaN
NaN	NaN	NaN	NaN	6.726	3.326	2.148	3.300	2.706	2.680	0.650	-0.831	-0.445	-1.704	-2.010	-0.393	NaN	NaN	NaN	NaN	NaN
NaN	NaN	NaN	NaN	NaN	NaN	2.377	0.954	2.158	1.585	-1.710	-1.359	-1.420	-1.004	1.121	1.717	-0.021	NaN	NaN	NaN	NaN
NaN	NaN	NaN	NaN	NaN	NaN	1.534	1.809	2.385	2.582	0.372	-0.040	-1.407	-0.831	-0.880	-0.873	0.437	3.106	NaN	NaN	NaN
NaN	NaN	NaN	NaN	NaN	NaN	3.851	3.227	3.500	4.586	1.183	0.314	-1.088	-1.003	0.272	1.228	1.169	0.301	NaN	NaN	NaN
NaN	NaN	NaN	NaN	NaN	NaN	1.671	2.915	2.219	2.284	-0.702	-2.079	-1.217	-1.234	-1.789	0.833	-0.431	NaN	NaN	NaN	NaN
NaN	NaN	NaN	NaN	NaN	NaN	3.651	1.405	1.438	-0.435	-2.077	-0.334	-0.590	-1.379	0.546	0.568	-1.075	-1.272	NaN	NaN	NaN
NaN	NaN	NaN	NaN	NaN	NaN	4.475	3.957	3.794	2.813	-1.148	-1.395	-0.525	-0.919	-1.943	-0.293	1.684	0.922	NaN	NaN	NaN
NaN	NaN	NaN	NaN	NaN	1.720	1.310	-1.541	-1.311	0.321	1.111	0.301	-1.930	-0.970	-2.302	-3.508	-2.219	NaN	NaN	NaN	NaN
NaN	NaN	NaN	NaN	NaN	NaN	0.698	0.162	-0.011	1.075	0.416	-0.714	-0.657	-1.281	-0.849	-0.353	1.120	1.673	NaN	NaN	NaN
NaN	NaN	NaN	NaN	NaN	NaN	2.919	3.257	2.200	2.067	0.903	0.188	-0.647	-0.030	1.543	1.121	0.518	NaN	NaN	NaN	NaN
NaN	NaN	NaN	NaN	NaN	NaN	-1.279	0.634	1.761	2.449	1.598	1.105	2.986	2.246	-0.867	-2.241	-1.602	-0.195	NaN	NaN	NaN
NaN	NaN	NaN	NaN	NaN	NaN	-1.047	-0.358	-1.655	-0.027	-0.010	1.183	1.777	0.673	3.023	5.550	2.114	0.409	NaN	NaN	NaN
NaN	NaN	NaN	NaN	NaN	NaN	-0.764	2.974	3.738	4.511	1.458	0.788	2.221	0.309	1.204	0.992	0.109	0.015	NaN	NaN	NaN
NaN	NaN	NaN	NaN	NaN	NaN	1.298	5.607	6.745	5.938	4.677	0.664	0.844	1.308	0.847	0.866	1.547	1.139	NaN	NaN	NaN
NaN	NaN	NaN	NaN	1.905	-0.087	0.119	-0.636	1.485	0.617	-1.079	0.864	3.094	0.239	-1.449	-1.517	NaN	NaN	NaN	NaN	NaN
NaN	NaN	NaN	NaN	NaN	NaN	4.318	5.585	4.354	2.575	0.106	0.120	1.783	1.392	-0.172	-1.056	-2.160	-2.965	NaN	NaN	NaN
NaN	NaN	NaN	-4.669	-1.671	-1.030	0.678	1.826	0.234	1.050	0.880	1.342	1.250	-0.053	0.481	NaN	NaN	NaN	NaN	NaN	NaN
NaN	NaN	NaN	NaN	-4.529	-2.088	-1.462	-1.098	-0.863	-2.109	-3.809	-4.402	-4.466	-3.910	-5.019	NaN	NaN	NaN	NaN	NaN	NaN
NaN	NaN	NaN	NaN	-3.939	-1.404	1.545	1.469	0.970	-1.725	-2.319	-3.022	-3.173	-1.045	-2.188	-2.429	NaN	NaN	NaN	NaN	NaN
NaN	NaN	NaN	NaN	NaN	1.231	0.080	-1.258	-0.171	-2.272	-4.020	-4.521	-2.719	-1.086	-1.128	-4.581	-6.012	NaN	NaN	NaN	NaN
NaN	NaN	NaN	NaN	-0.473	0.628	-0.229	1.453	1.261	0.854	-2.547	-1.225	-1.750	1.099	1.861	3.584	NaN	NaN	NaN	NaN	NaN
NaN	NaN	NaN	NaN	NaN	1.811	0.707	-0.395	-1.226	-0.147	-1.104	-1.459	-1.442	-0.562	0.650	-0.669	-0.305	NaN	NaN	NaN	NaN
NaN	-1.781	-2.191	0.289	1.937	1.980	1.864	1.253	2.874	0.243	-0.303	-0.367	NaN	NaN	NaN	NaN	NaN	NaN	NaN	NaN	NaN
NaN	NaN	NaN	NaN	NaN	2.855	2.866	2.057	1.823	1.765	-0.483	-0.674	-0.117	-0.510	-0.514	-1.296	-2.497	NaN	NaN	NaN	NaN
NaN	NaN	NaN	NaN	-2.696	0.417	2.820	3.421	4.083	0.887	-0.193	-1.114	-1.041	0.667	1.196	1.876	NaN	NaN	NaN	NaN	NaN
NaN	NaN	NaN	NaN	0.570	2.516	2.096	1.137	2.749	2.359	-0.256	1.104	2.336	1.462	1.417	1.667	NaN	NaN	NaN	NaN	NaN
NaN	NaN	NaN	NaN	NaN	-0.366	2.783	4.215	5.400	4.455	4.016	4.892	3.874	2.735	0.778	0.040	1.155	NaN	NaN	NaN	NaN
NaN	NaN	NaN	NaN	NaN	-0.501	3.128	4.398	6.233	7.577	4.431	3.779	1.775	1.795	2.830	2.884	2.288	NaN	NaN	NaN	NaN
NaN	NaN	NaN	NaN	NaN	NaN	3.308	4.472	4.731	5.091	9.410	8.661	8.036	7.203	4.798	4.859	5.610	7.132	NaN	NaN	NaN
NaN	NaN	NaN	NaN	5.294	4.167	4.137	6.231	6.552	8.223	7.914	5.961	7.027	5.339	6.288	7.753	NaN	NaN	NaN	NaN	NaN
NaN	NaN	NaN	NaN	1.683	2.278	4.655	5.491	5.637	6.776	4.805	3.703	2.181	3.015	4.462	3.868	NaN	NaN	NaN	NaN	NaN
NaN	NaN	NaN	NaN	NaN	NaN	6.087	7.474	8.108	7.375	3.736	3.043	3.381	3.251	5.423	5.681	2.922	1.513	NaN	NaN	NaN
NaN	NaN	NaN	NaN	NaN	NaN	3.697	5.457	6.911	8.060	7.658	7.156	7.106	6.586	6.249	4.883	6.858	6.550	NaN	NaN	NaN
NaN	NaN	NaN	NaN	3.197	3.117	3.808	5.992	5.477	4.711	9.315	7.154	6.614	6.422	6.649	5.209	NaN	NaN	NaN	NaN	NaN
NaN	NaN	NaN	NaN	NaN	4.604	3.190	3.586	5.855	6.228	5.334	4.321	5.147	4.675	4.653	3.231	3.007	NaN	NaN	NaN	NaN
NaN	NaN	NaN	NaN	4.113	3.681	4.079	4.480	4.283	3.940	4.734	4.322	5.015	4.957	4.171	4.505	NaN	NaN	NaN	NaN	NaN
NaN	NaN	NaN	NaN	NaN	NaN	4.121	4.027	6.053	6.805	6.342	5.052	3.229	4.725	4.129	4.229	6.203	7.590	NaN	NaN	NaN
NaN	NaN	NaN	-0.737	-3.080	-2.263	-1.572	2.020	3.731	3.160	5.322	5.688	3.935	2.768	2.310	NaN	NaN	NaN	NaN	NaN	NaN
NaN	NaN	NaN	NaN	NaN	-1.595	-0.957	1.351	1.442	0.682	0.205	-1.385	-1.673	-1.040	-1.278	-2.082	1.028	NaN	NaN	NaN	NaN
NaN	NaN	NaN	NaN	NaN	-2.990	-3.045	2.239	5.539	5.507	6.925	3.101	0.501	-0.079	-1.134	0.870	0.573	NaN	NaN	NaN	NaN
NaN	NaN	NaN	0.546	1.112	1.878	0.354	1.281	0.391	2.491	0.893	-0.715	-1.899	-0.943	0.318	NaN	NaN	NaN	NaN	NaN	NaN
NaN	NaN	NaN	NaN	NaN	0.953	2.316	2.857	4.169	4.976	2.972	0.579	0.232	0.965	1.279	2.270	3.081	NaN	NaN	NaN	NaN
NaN	NaN	NaN	NaN	NaN	NaN	1.497	6.035	8.249	8.772	4.181	2.204	0.886	0.753	1.431	1.916	2.697	2.574	NaN	NaN	NaN
NaN	NaN	NaN	NaN	NaN	-3.188	1.848	4.175	3.672	3.270	4.057	0.812	-0.401	-0.866	-0.233	2.733	0.678	NaN	NaN	NaN	NaN
NaN	NaN	-2.128	-0.455	1.637	1.193	1.969	3.786	3.756	3.046	1.657	1.783	0.549	1.651	NaN	NaN	NaN	NaN	NaN	NaN	NaN
NaN	NaN	NaN	NaN	NaN	6.654	9.043	8.578	8.722	8.067	5.883	6.718	4.827	4.293	3.612	3.911	4.449	NaN	NaN	NaN	NaN
NaN	NaN	NaN	NaN	NaN	2.941	2.757	4.080	4.657	4.264	5.385	4.773	3.507	3.452	2.544	3.323	4.376	NaN	NaN	NaN	NaN
NaN	NaN	NaN	NaN	NaN	7.991	5.853	4.295	5.796	5.417	5.152	4.818	3.344	3.347	3.934	5.724	6.523	NaN	NaN	NaN	NaN
NaN	NaN	NaN	NaN	NaN	5.598	3.447	4.326	3.877	6.038	8.058	6.554	4.835	4.953	5.755	6.777	6.191	NaN	NaN	NaN	NaN
NaN	NaN	NaN	NaN	NaN	3.548	2.328	3.649	3.283	2.624	2.873	2.710	1.922	1.854	2.089	5.451	4.925	NaN	NaN	NaN	NaN
NaN	NaN	NaN	NaN	NaN	4.135	4.914	6.285	5.916	4.877	3.987	2.103	2.513	2.978	5.029	3.571	1.650	NaN	NaN	NaN	NaN
NaN	NaN	NaN	NaN	NaN	6.973	6.656	4.161	2.705	2.778	3.458	5.098	3.770	3.168	4.416	4.592	4.293	NaN	NaN	NaN	NaN
NaN	NaN	NaN	5.127	7.540	4.008	4.178	3.511	1.839	1.430	1.387	-0.102	0.872	3.461	3.162	NaN	NaN	NaN	NaN	NaN	NaN
NaN	NaN	NaN	NaN	NaN	7.886	4.379	4.261	3.225	3.182	2.592	0.217	1.343	2.087	3.987	4.752	5.496	NaN	NaN	NaN	NaN
NaN	NaN	NaN	NaN	-3.321	-2.817	-2.358	-2.146	-2.181	-2.534	-2.172	-0.984	-0.517	-3.486	-3.671	-2.446	NaN	NaN	NaN	NaN	NaN
NaN	NaN	-3.303	-3.904	-3.277	-3.199	-0.311	-0.694	0.396	1.109	0.214	-2.951	-3.953	-4.013	NaN	NaN	NaN	NaN	NaN	NaN	NaN
NaN	NaN	NaN	NaN	NaN	-1.735	-3.004	-2.683	-3.007	-2.179	-1.446	-0.108	0.238	-2.173	-2.792	-3.757	-3.474	NaN	NaN	NaN	NaN
NaN	-0.188	-2.132	-5.960	-5.298	-1.905	0.821	1.149	1.741	0.979	NaN	NaN	NaN	NaN	NaN	NaN	NaN	NaN	NaN	NaN	NaN
NaN	NaN	NaN	NaN	NaN	-1.170	1.292	2.106	1.326	1.640	0.573	-2.850	-3.958	-1.551	-1.903	-1.506	-2.270	NaN	NaN	NaN	NaN
NaN	NaN	NaN	NaN	-1.105	-0.639	1.742	2.748	2.623	1.205	-1.354	-2.811	-2.487	-2.333	-1.613	NaN	NaN	NaN	NaN	NaN	NaN
NaN	NaN	NaN	NaN	NaN	-0.659	1.945	3.457	1.870	1.648	-0.844	-1.114	-1.722	-2.125	-2.044	-1.612	-1.387	NaN	NaN	NaN	NaN
NaN	NaN	NaN	NaN	-4.496	-0.151	3.494	4.346	3.586	3.465	4.198	1.287	-0.523	-1.326	-0.311	1.181	NaN	NaN	NaN	NaN	NaN
NaN	1.984	1.243	-0.557	-1.639	2.446	5.548	6.334	4.372	4.112	1.597	0.552	NaN	NaN	NaN	NaN	NaN	NaN	NaN	NaN	NaN
NaN	NaN	NaN	NaN	NaN	-1.414	1.367	0.220	4.912	6.077	6.987	5.954	3.546	3.098	3.316	3.235	2.370	NaN	NaN	NaN	NaN
NaN	NaN	NaN	NaN	-0.377	2.202	5.039	7.552	7.072	6.494	3.880	1.167	0.953	1.729	2.100	2.226	NaN	NaN	NaN	NaN	NaN
NaN	NaN	NaN	NaN	NaN	3.154	4.584	5.341	3.547	4.332	5.211	4.109	2.750	2.101	3.101	3.191	3.178	NaN	NaN	NaN	NaN
NaN	NaN	NaN	-2.123	-0.922	0.426	1.977	4.562	6.860	5.652	6.184	4.008	3.526	2.235	3.059	NaN	NaN	NaN	NaN	NaN	NaN
NaN	NaN	NaN	NaN	-6.561	-3.108	-2.955	-1.626	-2.461	-0.946	0.998	-1.448	-4.014	-5.363	-6.304	-5.576	NaN	NaN	NaN	NaN	NaN
NaN	NaN	NaN	NaN	NaN	-3.886	-3.452	-2.750	-1.792	-1.953	-3.109	-5.128	-4.331	-2.741	-2.526	-4.447	-4.934	NaN	NaN	NaN	NaN
NaN	NaN	NaN	NaN	NaN	-6.054	-2.664	1.304	1.500	0.500	-1.714	-4.846	-5.500	-6.001	-6.640	-7.385	-7.612	NaN	NaN	NaN	NaN
NaN	NaN	NaN	NaN	-3.436	-0.610	-1.270	-0.735	-0.648	-0.365	1.440	-2.216	-0.149	1.994	2.454	-0.117	NaN	NaN	NaN	NaN	NaN
NaN	NaN	NaN	NaN	NaN	-1.228	0.114	0.942	1.206	3.220	0.286	0.256	-1.328	-1.949	-1.726	-1.972	-0.303	NaN	NaN	NaN	NaN
NaN	-2.574	-3.644	-2.592	-1.831	-1.979	1.599	3.480	3.171	2.831	1.863	-0.423	-0.012	NaN	NaN	NaN	NaN	NaN	NaN	NaN	NaN
NaN	NaN	NaN	NaN	NaN	-0.424	-0.014	2.631	1.871	1.809	-1.689	-1.880	-2.755	-2.499	-1.926	-2.684	-2.158	NaN	NaN	NaN	NaN
NaN	NaN	NaN	-1.840	-2.007	0.419	1.251	3.663	3.430	4.192	1.636	-0.271	-0.370	-1.042	-0.401	NaN	NaN	NaN	NaN	NaN	NaN
NaN	NaN	NaN	NaN	0.099	0.248	2.135	3.188	3.971	5.213	2.772	1.016	-0.544	0.821	0.585	1.158	NaN	NaN	NaN	NaN	NaN
NaN	NaN	NaN	NaN	NaN	NaN	1.274	3.999	4.690	3.970	4.010	2.600	3.256	2.211	1.207	2.136	3.534	4.402	NaN	NaN	NaN
NaN	NaN	NaN	NaN	NaN	NaN	4.810	6.714	6.310	6.761	4.874	2.600	1.852	1.910	2.066	2.023	2.110	NaN	NaN	NaN	NaN
NaN	NaN	0.958	1.555	1.865	3.904	3.161	2.081	3.304	1.444	2.630	5.201	4.879	2.514	NaN	NaN	NaN	NaN	NaN	NaN	NaN
NaN	NaN	NaN	NaN	NaN	-3.235	0.166	0.983	2.241	3.821	2.430	1.751	1.005	4.195	3.952	1.983	1.050	NaN	NaN	NaN	NaN
NaN	NaN	1.164	0.794	2.268	1.134	2.099	2.290	2.811	3.034	4.958	3.845	2.503	1.517	NaN	NaN	NaN	NaN	NaN	NaN	NaN
NaN	NaN	NaN	NaN	1.419	-0.233	2.637	5.193	4.090	4.543	4.345	3.063	2.965	1.608	1.312	1.989	NaN	NaN	NaN	NaN	NaN
NaN	NaN	NaN	NaN	NaN	NaN	0.726	3.634	4.996	4.843	5.119	4.819	3.531	3.675	1.862	2.029	1.485	0.558	NaN	NaN	NaN
NaN	1.794	2.182	3.255	3.754	3.115	3.530	4.339	5.031	6.523	5.162	3.458	3.054	NaN	NaN	NaN	NaN	NaN	NaN	NaN	NaN
NaN	0.583	3.919	-1.012	-1.056	1.808	2.342	2.745	3.706	5.636	3.636	3.181	NaN	NaN	NaN	NaN	NaN	NaN	NaN	NaN	NaN
NaN	NaN	NaN	NaN	NaN	NaN	2.109	2.924	3.865	1.419	3.092	1.565	0.970	0.674	-0.447	0.360	0.374	-0.885	NaN	NaN	NaN
NaN	NaN	NaN	NaN	NaN	NaN	-0.744	2.451	2.245	2.540	0.431	-1.224	-2.471	-2.350	-2.841	-2.035	-1.692	-5.293	NaN	NaN	NaN
NaN	NaN	NaN	NaN	NaN	-4.890	-2.504	-1.315	1.134	4.056	1.596	0.184	-1.237	-2.108	-2.279	-2.858	-4.940	NaN	NaN	NaN	NaN
NaN	NaN	NaN	NaN	NaN	-3.458	-0.352	3.084	1.550	1.057	-0.130	-1.318	-1.179	-2.144	-2.912	-2.700	-3.355	NaN	NaN	NaN	NaN
NaN	NaN	NaN	NaN	NaN	-3.322	-2.315	1.151	0.864	3.461	2.278	0.282	-0.575	-1.223	-1.107	-0.989	-2.003	NaN	NaN	NaN	NaN
NaN	NaN	NaN	NaN	NaN	NaN	-0.944	-0.010	-0.022	-0.937	0.638	3.243	3.402	1.600	0.255	-0.220	0.150	0.631	NaN	NaN	NaN
NaN	NaN	NaN	NaN	NaN	0.480	0.514	-0.662	-1.700	0.629	2.172	4.973	2.968	0.877	-0.187	-0.022	1.252	NaN	NaN	NaN	NaN
NaN	NaN	NaN	NaN	NaN	-3.782	-2.412	-0.375	2.294	4.187	1.282	-0.571	-1.789	-0.232	-0.874	-2.389	-1.179	NaN	NaN	NaN	NaN
NaN	NaN	NaN	NaN	NaN	NaN	-2.830	2.696	3.434	2.849	0.630	-1.753	-2.858	-2.068	0.295	1.405	-1.615	-3.656	NaN	NaN	NaN
NaN	NaN	NaN	NaN	NaN	-2.442	-1.673	-2.075	-0.212	1.418	2.185	1.806	2.967	0.535	-0.438	-0.562	-0.519	NaN	NaN	NaN	NaN
NaN	NaN	NaN	NaN	NaN	-2.485	2.113	4.114	3.624	2.923	1.453	-0.194	-0.033	0.174	0.234	-0.614	0.099	NaN	NaN	NaN	NaN
NaN	NaN	NaN	NaN	NaN	NaN	1.544	3.438	2.527	2.445	0.445	-1.231	-0.548	-0.030	-1.721	-2.352	0.476	0.680	NaN	NaN	NaN
NaN	NaN	NaN	NaN	NaN	NaN	2.118	3.786	2.541	2.399	2.043	0.801	1.118	0.203	-0.041	-1.420	-0.819	-0.784	NaN	NaN	NaN
NaN	NaN	NaN	NaN	NaN	0.388	3.782	5.465	3.784	1.092	0.371	0.616	0.459	-1.110	-1.091	-0.437	-0.971	NaN	NaN	NaN	NaN
NaN	NaN	NaN	-1.755	1.905	1.591	0.818	1.134	2.679	1.968	3.763	5.196	4.114	2.903	1.426	NaN	NaN	NaN	NaN	NaN	NaN
NaN	NaN	2.337	1.205	-1.688	-2.029	0.964	3.568	2.845	4.140	2.008	2.865	2.059	2.427	NaN	NaN	NaN	NaN	NaN	NaN	NaN
NaN	NaN	NaN	NaN	NaN	NaN	0.251	4.394	7.585	4.740	1.542	1.016	2.043	1.929	0.725	-0.043	-0.052	1.689	NaN	NaN	NaN
NaN	-4.189	-2.341	-3.237	-3.122	-2.779	-2.803	0.924	0.518	2.522	1.130	-3.060	-2.207	NaN	NaN	NaN	NaN	NaN	NaN	NaN	NaN
NaN	NaN	0.756	-1.456	-3.033	-2.298	-0.191	1.679	2.255	-0.017	-2.520	-2.479	-2.477	-0.884	NaN	NaN	NaN	NaN	NaN	NaN	NaN
NaN	NaN	NaN	NaN	NaN	-3.203	-2.764	-1.003	0.347	-0.037	-0.909	-2.143	-2.229	-3.782	-2.570	-2.786	NaN	NaN	NaN	NaN	NaN
NaN	NaN	NaN	NaN	NaN	-2.059	-2.509	-0.753	-0.406	0.005	-2.026	-4.159	-3.355	-3.035	-3.190	-4.056	-5.580	NaN	NaN	NaN	NaN
NaN	NaN	NaN	NaN	-5.003	-2.589	-1.855	-0.050	-0.331	-0.548	-2.288	-2.299	-2.162	-2.777	-3.583	-3.567	NaN	NaN	NaN	NaN	NaN
NaN	NaN	NaN	NaN	-4.876	-2.819	1.822	3.490	1.792	1.549	-1.651	-2.730	-2.413	-2.085	-1.455	-2.714	NaN	NaN	NaN	NaN	NaN
NaN	NaN	NaN	NaN	NaN	-1.437	0.855	2.007	-0.557	0.564	0.787	-0.569	-0.794	-2.064	-0.725	-1.163	-0.479	NaN	NaN	NaN	NaN
NaN	NaN	NaN	NaN	NaN	-1.986	-0.035	0.839	0.612	-0.072	-1.447	-3.073	-2.819	-1.355	0.080	-1.610	-2.124	NaN	NaN	NaN	NaN
NaN	NaN	NaN	NaN	NaN	-2.391	-1.094	-3.801	-2.990	-0.140	0.667	0.802	-0.452	0.221	-0.006	0.704	0.690	NaN	NaN	NaN	NaN
NaN	NaN	NaN	NaN	NaN	-2.084	0.406	0.937	1.133	0.148	-1.358	-1.553	-1.326	-1.402	-1.691	-2.980	-2.285	NaN	NaN	NaN	NaN
NaN	NaN	NaN	NaN	NaN	-0.744	2.191	1.673	1.731	0.125	-0.923	0.010	-0.996	-0.841	-0.516	0.372	-1.924	NaN	NaN	NaN	NaN
NaN	NaN	NaN	NaN	NaN	0.401	2.827	4.705	4.699	2.725	-0.916	-1.082	0.256	0.463	1.920	0.252	-1.727	NaN	NaN	NaN	NaN
NaN	NaN	NaN	NaN	NaN	NaN	1.442	6.482	4.778	3.018	0.329	0.532	-0.215	-0.232	-0.188	-0.541	0.249	-0.832	NaN	NaN	NaN
NaN	NaN	NaN	NaN	NaN	0.218	4.438	5.758	4.507	4.009	1.512	0.857	1.262	2.023	1.528	0.016	NaN	NaN	NaN	NaN	NaN
NaN	NaN	NaN	-1.677	-2.449	0.369	5.677	6.269	4.685	2.768	0.855	1.100	0.117	0.487	0.911	NaN	NaN	NaN	NaN	NaN	NaN
NaN	NaN	NaN	NaN	NaN	-0.384	3.483	5.328	5.575	4.156	0.597	0.817	1.832	2.718	2.482	0.632	-0.271	NaN	NaN	NaN	NaN
NaN	NaN	NaN	NaN	NaN	2.539	6.134	6.373	4.660	3.277	1.061	1.938	2.493	2.099	1.838	3.852	2.640	NaN	NaN	NaN	NaN
NaN	NaN	NaN	NaN	NaN	-0.147	3.980	6.244	5.945	6.265	1.951	1.223	-0.166	0.272	1.937	0.867	2.809	NaN	NaN	NaN	NaN
NaN	NaN	NaN	NaN	NaN	NaN	3.302	6.353	5.996	6.559	2.968	2.089	3.026	1.236	0.893	0.496	2.012	0.632	NaN	NaN	NaN
NaN	NaN	NaN	NaN	-1.204	1.388	2.197	0.335	2.062	5.449	6.880	4.366	2.983	2.535	3.863	2.198	NaN	NaN	NaN	NaN	NaN
NaN	NaN	-0.504	-0.455	-1.092	0.071	2.177	5.714	4.090	4.520	2.104	0.578	0.199	1.172	NaN	NaN	NaN	NaN	NaN	NaN	NaN
NaN	NaN	NaN	NaN	NaN	-0.487	0.608	2.311	-0.282	3.752	5.387	4.609	3.216	2.309	2.326	1.542	0.406	NaN	NaN	NaN	NaN
NaN	NaN	NaN	NaN	-1.953	1.867	2.591	5.164	4.696	3.847	0.866	-0.632	0.296	0.680	0.532	-1.689	NaN	NaN	NaN	NaN	NaN
NaN	NaN	NaN	-1.647	-4.400	-0.904	1.835	5.235	5.171	3.408	3.227	1.716	2.851	2.347	0.501	NaN	NaN	NaN	NaN	NaN	NaN
NaN	NaN	NaN	NaN	NaN	NaN	1.508	2.959	5.599	3.504	1.050	1.462	1.235	0.582	0.498	0.228	0.089	2.437	NaN	NaN	NaN
NaN	2.259	3.920	-0.329	-1.646	0.115	-0.504	1.932	1.529	1.814	3.175	NaN	NaN	NaN	NaN	NaN	NaN	NaN	NaN	NaN	NaN
NaN	NaN	NaN	NaN	NaN	-1.792	-2.048	1.391	2.356	2.420	0.341	-1.121	-1.179	-1.490	-1.158	-1.008	-1.584	NaN	NaN	NaN	NaN
NaN	NaN	NaN	NaN	NaN	0.573	0.478	1.123	1.192	-0.687	-3.184	-2.410	-2.779	-0.888	-1.789	-1.453	-4.525	NaN	NaN	NaN	NaN
NaN	NaN	NaN	NaN	-5.254	-1.456	0.865	2.204	0.306	0.516	-0.760	-0.383	-1.034	-1.553	-1.757	-1.030	NaN	NaN	NaN	NaN	NaN
NaN	NaN	NaN	4.301	3.748	5.524	5.511	5.116	3.544	0.454	-0.796	-0.980	-1.259	-1.287	-2.789	NaN	NaN	NaN	NaN	NaN	NaN
NaN	5.558	3.915	1.226	-2.312	-2.529	-3.015	-3.383	-1.361	-1.564	-1.887	-1.102	NaN	NaN	NaN	NaN	NaN	NaN	NaN	NaN	NaN
NaN	NaN	NaN	NaN	NaN	-3.005	0.445	4.682	4.718	2.576	0.367	-0.001	-0.107	-0.585	1.009	1.392	2.580	NaN	NaN	NaN	NaN
NaN	NaN	NaN	NaN	NaN	3.284	4.417	7.014	6.238	4.388	1.225	0.520	-1.464	-3.021	-2.877	-2.360	-2.305	NaN	NaN	NaN	NaN
NaN	NaN	NaN	NaN	NaN	3.817	3.278	5.361	4.763	3.344	0.146	0.338	-0.368	0.194	0.290	1.154	3.874	NaN	NaN	NaN	NaN
NaN	NaN	3.485	3.121	2.945	3.113	5.217	3.587	3.110	2.003	-0.622	-1.040	-1.498	-1.896	NaN	NaN	NaN	NaN	NaN	NaN	NaN
NaN	NaN	NaN	-2.556	-0.280	1.228	1.626	3.128	3.668	2.915	0.711	-0.867	-1.250	-2.172	NaN	NaN	NaN	NaN	NaN	NaN	NaN
NaN	NaN	NaN	NaN	NaN	6.343	7.877	8.979	7.014	4.387	1.444	1.144	0.490	1.212	1.282	1.206	1.807	NaN	NaN	NaN	NaN
NaN	1.911	4.456	5.272	4.072	2.911	4.057	5.522	10.768	8.730	5.650	NaN	NaN	NaN	NaN	NaN	NaN	NaN	NaN	NaN	NaN
NaN	NaN	2.238	1.403	0.580	-1.312	-1.533	2.834	3.753	3.467	1.309	0.197	0.858	1.757	NaN	NaN	NaN	NaN	NaN	NaN	NaN
NaN	NaN	NaN	NaN	NaN	-1.295	1.462	3.225	1.848	0.814	-0.797	-0.297	-0.973	-0.631	-1.769	-1.662	-1.283	NaN	NaN	NaN	NaN
NaN	NaN	NaN	NaN	NaN	4.605	5.422	8.122	5.097	2.187	0.358	0.630	-0.648	-0.341	0.147	-0.107	-0.403	NaN	NaN	NaN	NaN
NaN	5.985	-1.571	-6.042	-2.514	-3.921	-3.597	3.526	6.436	4.648	2.563	NaN	NaN	NaN	NaN	NaN	NaN	NaN	NaN	NaN	NaN
NaN	1.334	-0.094	0.191	0.056	1.951	2.851	4.668	4.056	3.301	1.308	-0.274	-0.357	NaN	NaN	NaN	NaN	NaN	NaN	NaN	NaN
NaN	NaN	NaN	NaN	NaN	2.846	3.564	4.818	4.144	2.822	0.115	-0.601	0.480	1.419	-0.031	-0.543	0.096	NaN	NaN	NaN	NaN
NaN	NaN	NaN	4.010	3.298	2.579	4.164	5.207	2.892	1.634	0.758	2.297	1.116	0.897	-0.544	NaN	NaN	NaN	NaN	NaN	NaN
NaN	NaN	NaN	NaN	NaN	3.822	3.741	5.699	3.434	1.859	0.598	0.226	-0.009	1.791	1.256	2.639	NaN	NaN	NaN	NaN	NaN
NaN	-2.596	-5.771	-7.438	-6.630	-5.940	-3.336	0.740	3.101	3.777	2.771	NaN	NaN	NaN	NaN	NaN	NaN	NaN	NaN	NaN	NaN
NaN	NaN	NaN	NaN	NaN	2.464	4.810	6.902	6.555	4.633	1.288	0.823	0.932	0.953	0.377	0.402	1.958	NaN	NaN	NaN	NaN
NaN	NaN	NaN	NaN	NaN	4.216	4.536	5.583	4.391	2.844	0.745	0.892	0.787	0.597	2.078	0.743	0.528	NaN	NaN	NaN	NaN
NaN	NaN	NaN	-0.010	-0.062	0.013	-0.049	0.037	0.002	-0.002	-0.044	-0.065	-0.015	-0.059	NaN	NaN	NaN	NaN	NaN	NaN	NaN
NaN	NaN	NaN	-0.092	-0.017	0.065	0.030	0.041	0.037	0.040	0.012	-0.036	-0.030	-0.024	-0.015	NaN	NaN	NaN	NaN	NaN	NaN
NaN	NaN	NaN	0.044	0.012	0.065	0.062	0.105	0.042	0.019	-0.022	-0.017	-0.050	-0.025	-0.038	NaN	NaN	NaN	NaN	NaN	NaN
NaN	NaN	NaN	NaN	-0.032	0.058	0.029	0.052	0.015	-0.034	-0.016	0.001	-0.015	-0.032	-0.028	0.067	NaN	NaN	NaN	NaN	NaN
NaN	0.076	0.061	0.028	0.043	0.029	0.036	0.032	0.085	0.017	-0.025	NaN	NaN	NaN	NaN	NaN	NaN	NaN	NaN	NaN	NaN
NaN	NaN	NaN	NaN	0.049	0.039	0.017	0.069	0.013	-0.012	-0.021	-0.021	-0.035	-0.035	-0.015	-0.021	NaN	NaN	NaN	NaN	NaN
NaN	NaN	NaN	-0.042	-0.048	0.049	0.036	0.087	0.042	0.004	-0.016	-0.019	-0.029	-0.009	-0.025	NaN	NaN	NaN	NaN	NaN	NaN
NaN	-0.072	-0.029	0.004	0.063	-0.018	0.032	0.058	0.085	0.028	0.011	-0.004	0.024	NaN	NaN	NaN	NaN	NaN	NaN	NaN	NaN
NaN	NaN	NaN	NaN	NaN	0.021	-0.009	0.088	0.055	0.011	-0.011	-0.001	0.039	0.036	0.053	0.030	0.030	NaN	NaN	NaN	NaN
NaN	NaN	NaN	0.038	0.057	0.031	0.002	0.078	0.077	0.097	-0.008	-0.004	0.018	0.026	-0.008	NaN	NaN	NaN	NaN	NaN	NaN
NaN	NaN	NaN	NaN	NaN	-0.009	0.037	0.064	0.046	0.004	0.011	-0.031	0.030	0.030	0.003	-0.012	-0.042	NaN	NaN	NaN	NaN
NaN	NaN	NaN	NaN	0.034	0.070	0.041	0.102	0.050	0.045	-0.001	-0.007	-0.029	-0.009	-0.022	-0.035	NaN	NaN	NaN	NaN	NaN
NaN	NaN	NaN	NaN	NaN	-0.006	0.036	0.143	0.117	0.027	-0.002	-0.022	-0.015	-0.038	-0.045	-0.013	-0.005	NaN	NaN	NaN	NaN
NaN	NaN	NaN	NaN	NaN	0.053	0.106	0.111	0.048	-0.010	-0.025	-0.015	-0.049	-0.024	-0.029	-0.062	0.012	NaN	NaN	NaN	NaN
NaN	NaN	NaN	NaN	NaN	0.070	0.029	0.118	0.043	0.039	-0.021	0.001	-0.017	-0.026	-0.014	-0.014	-0.009	NaN	NaN	NaN	NaN
NaN	NaN	NaN	NaN	NaN	0.096	0.070	0.089	0.036	-0.001	-0.013	-0.019	-0.021	-0.035	-0.013	-0.009	-0.022	NaN	NaN	NaN	NaN
NaN	0.028	0.020	0.014	-0.011	0.003	0.022	0.051	0.019	0.053	-0.018	-0.009	NaN	NaN	NaN	NaN	NaN	NaN	NaN	NaN	NaN
NaN	NaN	NaN	NaN	0.033	0.038	0.069	0.114	0.035	0.022	0.033	-0.010	-0.011	-0.003	-0.049	-0.014	NaN	NaN	NaN	NaN	NaN
NaN	NaN	NaN	NaN	NaN	0.011	0.016	0.092	0.048	-0.001	-0.002	-0.011	-0.013	-0.030	-0.011	-0.027	-0.006	NaN	NaN	NaN	NaN
NaN	NaN	NaN	NaN	-0.321	1.930	3.138	0.214	-1.819	2.800	3.650	-0.945	0.696	-1.098	-0.604	-0.238	NaN	NaN	NaN	NaN	NaN
NaN	NaN	NaN	NaN	NaN	4.510	4.870	3.659	-0.145	0.150	1.276	0.485	0.003	0.339	0.492	0.521	1.098	NaN	NaN	NaN	NaN
NaN	NaN	NaN	NaN	NaN	1.320	-1.846	0.181	0.409	-1.054	-0.615	-1.997	-0.203	-1.598	-2.710	-1.532	1.453	NaN	NaN	NaN	NaN
NaN	-3.393	-3.155	-4.697	-4.353	-1.973	3.261	7.822	6.106	2.647	-0.784	0.533	NaN	NaN	NaN	NaN	NaN	NaN	NaN	NaN	NaN
NaN	NaN	NaN	NaN	NaN	3.130	3.587	4.351	0.630	0.304	-0.941	0.190	0.301	2.109	0.675	0.943	NaN	NaN	NaN	NaN	NaN
NaN	-4.958	-5.726	-5.881	-4.097	1.817	5.773	2.954	1.201	1.534	-1.568	NaN	NaN	NaN	NaN	NaN	NaN	NaN	NaN	NaN	NaN
NaN	NaN	-7.972	-3.737	-1.172	-0.550	1.486	6.462	7.378	5.168	0.389	1.024	1.365	0.621	NaN	NaN	NaN	NaN	NaN	NaN	NaN
NaN	NaN	NaN	NaN	NaN	3.567	4.862	5.846	3.601	1.712	0.599	1.148	1.077	0.646	3.030	1.891	-0.400	NaN	NaN	NaN	NaN
NaN	NaN	4.364	3.879	4.071	2.950	4.795	3.998	2.242	1.873	1.357	0.320	0.076	-0.178	NaN	NaN	NaN	NaN	NaN	NaN	NaN
NaN	NaN	NaN	NaN	NaN	4.415	5.604	4.856	3.445	2.588	1.109	1.750	0.512	-0.052	1.256	5.236	6.700	NaN	NaN	NaN	NaN
NaN	NaN	NaN	NaN	NaN	4.416	6.588	6.166	1.519	2.139	0.406	1.253	0.037	1.738	3.718	1.797	1.845	NaN	NaN	NaN	NaN
NaN	NaN	NaN	NaN	NaN	10.447	8.543	6.688	2.415	1.038	1.527	0.345	1.652	1.907	2.872	1.470	-0.209	NaN	NaN	NaN	NaN
NaN	NaN	NaN	NaN	4.236	2.572	3.695	6.229	3.078	1.529	0.898	1.687	2.051	0.699	4.188	2.945	NaN	NaN	NaN	NaN	NaN
NaN	NaN	-7.506	-3.744	-0.991	0.359	1.624	2.503	0.074	0.785	-0.141	-1.407	-0.969	-1.505	NaN	NaN	NaN	NaN	NaN	NaN	NaN
NaN	NaN	NaN	NaN	NaN	-3.013	0.180	4.203	1.441	1.345	-0.984	-0.421	-0.072	-0.690	0.439	2.136	1.769	NaN	NaN	NaN	NaN
NaN	NaN	NaN	NaN	NaN	-3.028	2.444	5.503	3.680	3.814	1.637	0.640	0.245	0.657	2.332	4.372	3.347	NaN	NaN	NaN	NaN
NaN	NaN	NaN	NaN	NaN	4.969	5.170	3.776	1.158	1.177	0.167	1.609	1.971	2.101	2.342	0.520	-1.042	NaN	NaN	NaN	NaN
NaN	NaN	NaN	-6.084	-4.762	-1.937	5.083	8.229	5.442	1.842	0.389	1.901	2.148	4.154	4.634	NaN	NaN	NaN	NaN	NaN	NaN
NaN	NaN	NaN	2.746	3.517	2.521	1.753	5.029	3.194	2.656	1.858	1.067	0.080	1.742	4.263	NaN	NaN	NaN	NaN	NaN	NaN
NaN	NaN	NaN	NaN	NaN	NaN	3.416	4.824	3.527	3.052	0.474	1.917	1.292	0.660	1.764	2.650	1.753	-0.638	NaN	NaN	NaN
NaN	NaN	NaN	NaN	NaN	NaN	2.387	3.081	2.250	5.176	8.343	6.083	2.716	2.077	0.831	2.232	4.529	4.873	NaN	NaN	NaN
NaN	-6.030	-8.121	-8.528	-8.938	-4.531	-0.132	5.003	7.691	4.080	0.865	-0.333	NaN	NaN	NaN	NaN	NaN	NaN	NaN	NaN	NaN
NaN	-9.824	-10.151	-7.324	-3.832	2.579	5.658	10.078	7.011	4.047	3.322	NaN	NaN	NaN	NaN	NaN	NaN	NaN	NaN	NaN	NaN
NaN	NaN	NaN	NaN	NaN	-1.598	1.870	4.253	2.264	1.286	1.127	0.942	1.840	1.458	0.797	1.186	1.543	NaN	NaN	NaN	NaN
NaN	NaN	NaN	NaN	NaN	1.771	0.876	0.095	1.834	1.851	3.995	1.692	1.569	0.663	0.586	0.693	1.552	NaN	NaN	NaN	NaN
NaN	NaN	-4.191	-2.866	-2.367	-1.905	1.340	4.098	2.526	1.363	-0.318	-1.001	-0.936	0.528	NaN	NaN	NaN	NaN	NaN	NaN	NaN
NaN	NaN	NaN	NaN	-3.731	0.467	6.517	9.720	7.569	4.186	1.584	1.546	2.528	0.826	0.230	-0.034	NaN	NaN	NaN	NaN	NaN
NaN	NaN	NaN	NaN	NaN	-0.461	1.348	3.158	4.448	6.314	2.530	-0.294	0.719	0.314	0.761	-0.149	-0.840	NaN	NaN	NaN	NaN
NaN	NaN	NaN	NaN	NaN	3.347	0.889	4.418	1.956	2.460	2.666	3.068	1.251	3.354	5.963	8.881	11.549	NaN	NaN	NaN	NaN
NaN	NaN	-2.868	-4.796	-4.771	-5.094	-2.076	-2.786	-3.640	-2.386	-2.720	-0.204	-2.703	-4.091	NaN	NaN	NaN	NaN	NaN	NaN	NaN
NaN	NaN	NaN	1.628	-0.291	-1.824	-2.288	-1.078	-1.768	-1.510	-4.851	-3.117	-3.378	-4.361	-3.571	NaN	NaN	NaN	NaN	NaN	NaN
NaN	NaN	-1.281	1.168	1.192	0.366	3.022	2.168	-1.548	-2.330	-4.055	-2.803	-1.245	-2.444	NaN	NaN	NaN	NaN	NaN	NaN	NaN
NaN	NaN	NaN	NaN	1.948	7.589	7.637	6.038	2.289	-1.005	-2.530	-2.834	-3.762	-2.072	-1.274	-0.266	NaN	NaN	NaN	NaN	NaN
NaN	NaN	8.538	7.885	3.739	0.497	-0.512	0.943	0.558	-0.112	-2.962	-2.013	-2.530	-0.299	NaN	NaN	NaN	NaN	NaN	NaN	NaN
NaN	NaN	NaN	NaN	NaN	NaN	-1.850	-1.901	-1.542	-0.225	-3.330	-1.368	0.363	-0.944	-5.320	-7.179	-5.601	-2.611	NaN	NaN	NaN
NaN	NaN	NaN	NaN	NaN	11.844	8.298	4.805	1.349	0.398	-1.110	-0.562	-1.879	-0.006	3.912	3.581	NaN	NaN	NaN	NaN	NaN
NaN	NaN	-1.947	-2.197	3.935	4.564	4.376	2.251	0.927	-1.164	-0.657	0.177	-1.507	-0.585	NaN	NaN	NaN	NaN	NaN	NaN	NaN
NaN	NaN	1.233	-1.488	-2.739	-0.122	2.411	3.095	2.787	1.563	0.099	-1.237	-0.152	0.160	NaN	NaN	NaN	NaN	NaN	NaN	NaN
NaN	NaN	-1.121	1.342	3.627	4.038	1.731	0.799	0.870	1.306	-0.873	0.664	-0.217	0.234	NaN	NaN	NaN	NaN	NaN	NaN	NaN
[truncated: 5,368 more rows]

## Sheet: Figure 2C
Coronal Plane 1 : n=11 animals, 27 recordings, 456 trials
Coronal Plane 2 : n=3 animals, 11 recordings, 1013 trials
For each region, we display the CBV response for each individual trial. The first line represents the reference time in seconds.
The number of trials per region is displayed next to the region title.
AC-L [n=418]
-5.000	-4.000	-3.000	-2.000	-1.000	0.000	1.000	2.000	3.000	4.000	5.000	6.000	7.000	8.000	9.000	10.000	11.000	12.000	13.000	14.000	15.000
NaN	NaN	NaN	NaN	NaN	1.687	4.305	11.146	7.652	6.640	8.359	4.466	3.885	5.610	4.374	3.406	3.177	NaN	NaN	NaN	NaN
NaN	NaN	NaN	NaN	NaN	2.520	2.959	6.814	3.267	3.807	7.903	5.166	2.792	2.968	0.792	0.960	-0.550	NaN	NaN	NaN	NaN
NaN	NaN	NaN	NaN	NaN	NaN	2.198	1.628	0.744	2.182	4.848	6.254	2.628	0.369	-3.119	-1.824	1.438	-0.604	NaN	NaN	NaN
NaN	NaN	NaN	NaN	NaN	-1.120	1.486	1.493	-2.756	2.849	4.563	2.462	-0.258	0.813	-0.206	-2.131	-2.609	NaN	NaN	NaN	NaN
NaN	NaN	NaN	NaN	NaN	-1.762	4.043	1.134	-0.774	0.393	-1.499	6.665	3.582	0.636	2.475	-0.963	-0.590	NaN	NaN	NaN	NaN
NaN	NaN	NaN	NaN	-1.999	-2.050	-2.002	-0.076	1.220	-1.247	-1.488	1.843	2.890	-1.037	-2.101	-2.039	NaN	NaN	NaN	NaN	NaN
NaN	NaN	NaN	NaN	NaN	-2.978	-0.011	-2.073	-2.625	2.549	-1.323	0.992	1.562	0.670	-1.321	-3.001	-4.360	NaN	NaN	NaN	NaN
NaN	NaN	NaN	NaN	-0.422	-0.889	-0.307	-0.557	-2.011	0.332	2.658	1.093	-0.958	-1.936	-4.552	-4.232	NaN	NaN	NaN	NaN	NaN
NaN	NaN	NaN	NaN	NaN	-0.030	0.983	-0.326	2.983	0.185	7.010	4.098	0.914	3.592	2.985	2.113	0.003	NaN	NaN	NaN	NaN
NaN	NaN	NaN	NaN	NaN	0.270	3.077	3.857	1.447	3.600	2.854	5.155	5.084	2.164	0.853	-3.580	-3.489	NaN	NaN	NaN	NaN
NaN	NaN	NaN	NaN	-2.530	15.318	25.804	18.022	7.400	2.711	7.295	7.551	8.114	9.693	15.366	17.129	NaN	NaN	NaN	NaN	NaN
NaN	NaN	NaN	20.921	15.682	12.392	16.140	16.609	14.980	3.506	7.106	8.250	5.053	7.479	15.445	NaN	NaN	NaN	NaN	NaN	NaN
NaN	NaN	NaN	NaN	15.728	16.623	6.302	4.306	7.362	-1.961	3.440	12.966	17.529	13.807	23.193	25.300	NaN	NaN	NaN	NaN	NaN
NaN	NaN	NaN	NaN	7.165	4.946	6.365	7.398	4.370	-2.531	4.225	10.408	5.833	12.091	11.677	15.385	NaN	NaN	NaN	NaN	NaN
NaN	NaN	NaN	20.060	16.081	13.032	8.417	7.812	2.241	11.369	0.079	-0.500	11.438	11.319	11.529	NaN	NaN	NaN	NaN	NaN	NaN
NaN	NaN	NaN	NaN	NaN	NaN	-1.179	2.438	0.493	0.682	-0.978	-0.185	0.552	5.873	6.545	6.907	11.197	11.559	NaN	NaN	NaN
NaN	NaN	NaN	NaN	NaN	NaN	-1.960	-3.710	-6.275	-7.166	1.998	0.435	5.099	4.179	3.771	2.129	0.751	0.235	NaN	NaN	NaN
NaN	NaN	NaN	NaN	NaN	NaN	-7.612	-6.265	-3.670	-3.795	8.581	7.623	3.700	1.882	3.037	3.511	16.555	6.022	NaN	NaN	NaN
NaN	NaN	NaN	NaN	6.994	3.641	-1.955	6.440	8.405	2.735	2.342	0.854	4.162	0.694	6.344	2.550	NaN	NaN	NaN	NaN	NaN
NaN	NaN	NaN	3.297	-3.842	-8.114	-4.655	0.346	8.299	10.773	-0.582	-0.395	-1.892	-4.165	-5.567	NaN	NaN	NaN	NaN	NaN	NaN
NaN	NaN	NaN	NaN	NaN	NaN	11.200	8.117	9.784	4.840	0.029	-2.795	-2.212	-1.196	0.089	-0.920	-3.436	NaN	NaN	NaN	NaN
NaN	NaN	NaN	NaN	NaN	NaN	7.778	3.447	3.092	7.776	3.894	-0.192	-4.552	-6.814	-5.458	-0.876	11.320	14.710	NaN	NaN	NaN
NaN	NaN	NaN	NaN	NaN	NaN	-0.225	8.233	5.014	-5.408	-5.715	-9.143	-8.453	-7.414	-7.882	-8.660	-8.894	-7.079	NaN	NaN	NaN
NaN	NaN	NaN	NaN	NaN	NaN	-3.433	-2.325	5.410	3.181	-9.811	-9.746	-7.949	-7.519	-6.193	-10.689	-5.199	-0.218	NaN	NaN	NaN
NaN	NaN	NaN	NaN	NaN	-11.680	-6.105	-5.129	-7.003	-7.913	-2.409	-1.898	-9.767	-7.525	-4.269	0.393	9.004	NaN	NaN	NaN	NaN
NaN	NaN	NaN	NaN	NaN	NaN	-7.170	-6.651	-7.793	-6.451	-7.869	-6.123	-6.278	-7.547	-7.085	-4.756	-6.222	-8.859	NaN	NaN	NaN
NaN	NaN	NaN	NaN	NaN	NaN	0.031	-0.614	-4.111	-4.641	-9.938	-5.336	-9.142	-9.401	-7.535	-11.608	-9.708	-7.466	NaN	NaN	NaN
NaN	NaN	NaN	NaN	NaN	-4.866	-5.759	-4.824	-3.233	-8.097	-11.301	-9.523	-10.078	-7.477	-9.887	-11.557	-14.443	NaN	NaN	NaN	NaN
NaN	NaN	NaN	NaN	NaN	-2.810	-5.973	-7.768	-7.686	-3.533	-4.815	-6.370	-3.082	-4.742	-6.528	-9.323	-8.073	NaN	NaN	NaN	NaN
NaN	NaN	NaN	NaN	NaN	NaN	-9.657	-8.341	-5.793	-4.891	-7.343	-7.947	-8.501	-12.060	-18.117	-15.222	-8.809	NaN	NaN	NaN	NaN
NaN	NaN	NaN	NaN	NaN	5.210	-7.656	-5.859	1.735	-3.642	4.253	5.144	-2.510	-6.001	-7.244	-5.534	-7.867	NaN	NaN	NaN	NaN
NaN	NaN	NaN	NaN	NaN	NaN	2.394	-2.282	-7.641	-10.968	-10.231	-8.589	-10.520	-9.878	-2.993	-8.881	-11.879	-14.159	NaN	NaN	NaN
NaN	NaN	NaN	NaN	NaN	-11.939	-4.571	-7.252	-9.459	-9.699	-10.801	-10.693	-10.459	-10.710	-10.400	-7.563	-12.051	NaN	NaN	NaN	NaN
NaN	NaN	NaN	NaN	NaN	NaN	2.357	3.737	3.490	3.492	2.949	1.898	3.539	2.322	5.561	6.368	2.536	3.082	NaN	NaN	NaN
NaN	NaN	NaN	NaN	NaN	NaN	-1.967	2.436	2.974	2.327	5.339	2.306	0.618	1.948	0.946	3.764	12.822	20.279	NaN	NaN	NaN
NaN	NaN	NaN	NaN	-1.893	-0.785	1.316	4.899	1.376	2.623	4.142	1.468	1.079	0.195	0.387	2.179	NaN	NaN	NaN	NaN	NaN
NaN	NaN	NaN	NaN	-1.720	-3.385	-2.568	-1.940	0.402	1.653	5.264	5.000	3.054	3.739	1.157	0.596	NaN	NaN	NaN	NaN	NaN
NaN	NaN	NaN	NaN	NaN	NaN	1.723	3.396	3.212	3.008	1.834	0.219	-1.310	-2.055	-1.678	-0.943	3.681	NaN	NaN	NaN	NaN
NaN	-3.847	-5.532	-7.078	-6.988	-5.321	-4.678	-0.790	3.921	-0.006	-1.407	NaN	NaN	NaN	NaN	NaN	NaN	NaN	NaN	NaN	NaN
NaN	NaN	NaN	NaN	NaN	-1.461	0.082	3.776	4.640	3.127	1.927	2.066	1.397	1.657	0.860	1.558	3.396	NaN	NaN	NaN	NaN
NaN	NaN	NaN	NaN	NaN	-2.081	-1.378	-0.461	-1.178	0.213	1.967	-0.609	-0.988	-1.215	4.099	-0.552	-3.921	NaN	NaN	NaN	NaN
NaN	NaN	NaN	NaN	NaN	-4.468	-2.158	-1.153	0.054	0.883	1.443	-0.352	-0.333	2.592	1.770	-1.162	-4.762	NaN	NaN	NaN	NaN
NaN	NaN	NaN	NaN	NaN	NaN	-3.238	-1.916	-1.614	0.084	1.892	-1.204	-1.655	-1.124	-0.607	-1.818	-2.852	NaN	NaN	NaN	NaN
NaN	NaN	NaN	NaN	NaN	NaN	7.206	6.737	5.900	2.871	0.390	0.964	0.812	1.918	4.367	2.927	2.514	2.872	NaN	NaN	NaN
NaN	NaN	NaN	NaN	NaN	2.044	4.569	4.257	2.845	2.551	1.901	-1.582	-0.397	0.642	2.116	3.368	4.228	NaN	NaN	NaN	NaN
NaN	NaN	NaN	NaN	NaN	NaN	-1.078	-1.074	-0.516	-0.316	1.110	1.673	-1.639	-1.587	-2.260	-1.195	0.506	0.118	NaN	NaN	NaN
NaN	NaN	NaN	NaN	-1.842	-3.003	-1.698	-0.125	0.003	1.512	3.085	3.977	1.239	1.674	-0.138	1.440	NaN	NaN	NaN	NaN	NaN
NaN	NaN	NaN	NaN	NaN	NaN	-0.392	3.344	3.986	2.441	5.299	5.957	4.403	3.464	4.412	2.859	2.336	NaN	NaN	NaN	NaN
NaN	NaN	NaN	NaN	NaN	NaN	4.283	7.484	5.515	6.255	1.939	2.194	2.332	1.347	2.550	2.371	4.394	8.033	NaN	NaN	NaN
NaN	NaN	NaN	NaN	-5.756	-4.088	-0.317	2.624	2.838	1.418	-0.839	1.134	1.113	0.822	2.430	1.537	NaN	NaN	NaN	NaN	NaN
NaN	NaN	NaN	NaN	NaN	11.963	7.429	2.755	2.449	1.881	1.657	0.179	-0.059	0.587	-0.752	1.227	0.965	NaN	NaN	NaN	NaN
NaN	NaN	NaN	NaN	NaN	NaN	4.209	4.614	5.073	5.540	1.806	0.793	1.596	-0.562	0.881	1.098	0.116	2.759	NaN	NaN	NaN
NaN	NaN	NaN	NaN	NaN	1.315	3.070	5.750	5.457	4.806	1.800	0.970	0.795	1.481	1.083	1.706	2.961	NaN	NaN	NaN	NaN
NaN	NaN	NaN	NaN	NaN	NaN	4.020	1.843	2.350	5.203	2.566	1.487	1.818	0.898	0.876	3.461	4.908	6.899	NaN	NaN	NaN
NaN	NaN	NaN	NaN	NaN	NaN	6.436	3.226	1.403	3.673	2.173	0.501	0.378	-0.250	0.587	2.595	1.974	3.230	NaN	NaN	NaN
NaN	NaN	NaN	NaN	NaN	NaN	3.437	1.958	3.010	4.298	2.515	0.794	2.458	3.215	6.304	3.623	3.348	3.080	NaN	NaN	NaN
NaN	NaN	NaN	NaN	NaN	0.450	-0.424	0.940	0.592	0.368	2.144	-0.472	-1.175	1.792	2.919	1.215	1.992	NaN	NaN	NaN	NaN
NaN	NaN	NaN	0.087	-1.372	-2.174	-1.696	1.090	1.932	2.695	1.356	-0.924	-0.887	0.512	2.911	NaN	NaN	NaN	NaN	NaN	NaN
NaN	NaN	NaN	NaN	NaN	NaN	-3.363	-0.939	0.459	-1.902	-0.313	-0.820	-0.118	2.675	0.197	-1.626	-1.747	-1.329	NaN	NaN	NaN
NaN	NaN	NaN	NaN	NaN	NaN	-5.083	-3.643	-4.344	-8.473	-8.107	-6.949	-5.399	-3.465	-1.865	-1.541	-2.267	-5.351	NaN	NaN	NaN
NaN	NaN	NaN	NaN	NaN	NaN	0.870	-1.436	-2.869	-4.144	-2.538	-2.015	-2.614	-0.356	0.941	0.739	-2.197	-3.367	NaN	NaN	NaN
NaN	NaN	NaN	NaN	NaN	NaN	-3.357	-1.147	1.018	2.735	1.653	-1.796	-0.918	-1.571	-3.355	-1.800	1.381	NaN	NaN	NaN	NaN
NaN	NaN	NaN	NaN	NaN	NaN	-2.161	-2.473	-0.575	0.767	1.050	0.539	1.332	1.687	0.322	-0.356	-3.134	-3.062	NaN	NaN	NaN
NaN	NaN	NaN	NaN	NaN	NaN	-0.133	-0.332	-2.111	-2.832	-2.586	-2.316	-1.645	2.405	2.463	-0.869	-1.754	-2.954	NaN	NaN	NaN
NaN	NaN	NaN	NaN	NaN	0.806	2.936	-2.339	-4.510	-4.402	0.287	-1.055	-1.876	-3.053	-4.691	-4.349	-2.788	NaN	NaN	NaN	NaN
NaN	NaN	NaN	NaN	NaN	NaN	-6.364	-3.416	-0.596	4.218	2.301	-1.384	-3.449	-4.278	-4.632	-4.751	-5.033	-1.415	NaN	NaN	NaN
NaN	NaN	NaN	NaN	NaN	NaN	-0.535	-0.751	5.354	5.929	1.945	1.012	-0.072	0.855	0.162	-4.128	-5.898	-8.062	NaN	NaN	NaN
NaN	NaN	NaN	NaN	NaN	NaN	2.112	-1.176	1.848	2.941	-1.498	-2.732	-2.032	-3.022	-3.173	-1.787	0.017	-0.928	NaN	NaN	NaN
NaN	NaN	NaN	NaN	NaN	NaN	1.185	3.235	8.694	6.063	4.421	2.711	1.753	1.279	2.593	-0.854	-1.786	-0.877	NaN	NaN	NaN
NaN	NaN	NaN	NaN	NaN	7.575	4.282	4.497	4.864	3.963	5.449	5.580	7.718	6.401	3.914	1.851	0.764	NaN	NaN	NaN	NaN
NaN	NaN	NaN	NaN	NaN	NaN	0.669	3.760	7.238	8.196	2.188	0.953	1.932	1.248	0.727	3.280	6.903	5.779	NaN	NaN	NaN
NaN	NaN	NaN	NaN	NaN	9.347	8.972	5.231	-1.009	-0.071	3.377	2.534	-0.810	-2.530	-2.827	-4.379	-3.821	NaN	NaN	NaN	NaN
NaN	NaN	NaN	NaN	NaN	-6.800	-3.994	-1.054	1.493	5.543	2.194	-0.111	-1.176	-2.189	-0.310	1.479	1.085	NaN	NaN	NaN	NaN
NaN	NaN	NaN	NaN	NaN	NaN	2.875	6.291	9.751	7.753	5.376	2.949	0.227	3.670	3.307	2.075	0.702	NaN	NaN	NaN	NaN
NaN	NaN	NaN	NaN	NaN	NaN	-0.576	4.685	5.355	7.292	5.928	4.770	1.603	-0.198	1.141	-1.499	0.284	1.713	NaN	NaN	NaN
NaN	NaN	NaN	NaN	NaN	-5.943	-4.683	1.334	4.720	8.569	4.410	0.562	0.368	1.576	3.152	1.606	-0.566	NaN	NaN	NaN	NaN
NaN	NaN	NaN	NaN	NaN	NaN	-5.209	0.875	3.794	4.215	0.304	-2.348	-3.169	-3.472	-3.408	-5.545	-5.334	-6.711	NaN	NaN	NaN
NaN	NaN	NaN	NaN	NaN	NaN	-5.824	-2.812	2.947	5.550	3.507	0.077	-0.730	-2.514	-1.319	-2.606	-3.183	NaN	NaN	NaN	NaN
NaN	NaN	NaN	NaN	NaN	-3.644	1.431	2.412	0.119	0.274	-1.621	-3.683	-2.842	-2.672	-4.379	-4.253	-4.823	NaN	NaN	NaN	NaN
NaN	NaN	NaN	NaN	NaN	18.549	7.228	4.497	4.100	4.178	0.414	0.106	1.704	3.710	4.191	3.965	2.484	NaN	NaN	NaN	NaN
NaN	NaN	NaN	NaN	NaN	NaN	3.280	-0.048	0.851	5.839	5.745	4.547	5.215	2.942	0.917	-0.171	-1.563	1.468	NaN	NaN	NaN
NaN	NaN	NaN	NaN	NaN	NaN	4.431	3.382	2.365	4.679	6.452	3.599	1.184	0.565	-0.325	0.591	1.199	-0.170	NaN	NaN	NaN
NaN	NaN	NaN	NaN	NaN	NaN	1.539	2.287	3.609	5.268	1.360	1.199	2.117	1.581	1.400	-0.780	-0.607	-1.249	NaN	NaN	NaN
NaN	NaN	NaN	NaN	NaN	7.670	9.052	7.521	8.503	9.207	9.275	8.478	7.836	5.382	4.345	2.533	3.334	NaN	NaN	NaN	NaN
NaN	NaN	NaN	NaN	NaN	NaN	0.271	0.198	3.195	4.384	-0.312	-1.474	-2.543	-1.990	-1.234	-4.468	-2.673	-0.028	NaN	NaN	NaN
NaN	NaN	NaN	NaN	NaN	NaN	-3.748	2.799	8.218	5.683	3.301	2.370	1.313	0.212	-0.028	-2.086	-0.469	0.616	NaN	NaN	NaN
NaN	NaN	NaN	NaN	NaN	NaN	0.078	2.334	4.198	3.280	0.149	0.544	0.154	-0.117	-1.920	-0.810	0.039	-0.435	NaN	NaN	NaN
NaN	NaN	NaN	NaN	NaN	1.885	2.141	0.583	0.892	3.553	-2.296	-4.125	-4.041	-3.992	-4.268	-5.661	-8.629	NaN	NaN	NaN	NaN
NaN	NaN	NaN	NaN	NaN	NaN	-1.943	-2.176	-0.789	0.173	-0.697	-1.509	-3.850	-3.538	-4.814	-4.797	-3.807	-3.960	NaN	NaN	NaN
NaN	NaN	NaN	NaN	NaN	NaN	-3.941	-2.778	0.209	0.311	-2.351	-3.261	-4.401	-4.993	-3.664	-4.857	-5.563	-6.315	NaN	NaN	NaN
NaN	NaN	NaN	NaN	NaN	NaN	-5.043	-0.782	3.756	5.307	1.588	-0.946	-3.178	-4.755	-4.575	-2.641	-3.504	-3.099	NaN	NaN	NaN
NaN	NaN	NaN	NaN	NaN	NaN	-4.519	-0.107	2.973	0.953	-3.134	-3.923	-4.229	-4.989	-5.474	-5.762	-4.976	-4.362	NaN	NaN	NaN
NaN	NaN	NaN	NaN	NaN	NaN	-7.336	-2.957	2.500	4.267	-0.447	-3.984	-4.856	-5.260	-5.965	-6.012	-3.997	-1.399	NaN	NaN	NaN
NaN	NaN	NaN	NaN	NaN	8.176	11.375	12.184	10.891	10.003	10.704	11.962	10.628	10.857	10.844	11.159	9.087	NaN	NaN	NaN	NaN
NaN	NaN	NaN	NaN	NaN	1.464	2.362	10.716	9.807	1.967	1.782	4.075	3.808	3.389	2.272	2.306	0.944	NaN	NaN	NaN	NaN
NaN	NaN	NaN	NaN	NaN	NaN	1.727	1.510	1.936	2.458	1.656	1.725	0.287	-0.729	-2.567	-1.869	-0.607	NaN	NaN	NaN	NaN
NaN	NaN	NaN	NaN	NaN	NaN	-0.809	-0.689	1.290	1.124	-1.466	-1.599	-2.104	-2.707	-4.083	-2.819	-3.823	-5.234	NaN	NaN	NaN
NaN	NaN	NaN	NaN	NaN	8.781	7.958	8.376	1.367	1.225	2.472	2.995	2.265	0.638	-1.763	-1.902	-0.701	NaN	NaN	NaN	NaN
NaN	NaN	NaN	NaN	NaN	NaN	1.040	-2.178	-2.522	0.525	-0.565	-0.501	-1.540	-2.804	-2.884	-1.200	-2.988	-4.729	NaN	NaN	NaN
NaN	NaN	NaN	NaN	NaN	NaN	-4.486	-2.060	3.118	0.846	-0.519	0.109	-0.924	-2.309	-1.941	-0.812	-1.588	-2.741	NaN	NaN	NaN
NaN	4.361	7.079	12.049	10.330	9.299	9.084	3.294	1.530	3.919	4.235	3.111	1.634	NaN	NaN	NaN	NaN	NaN	NaN	NaN	NaN
NaN	NaN	NaN	NaN	NaN	NaN	-2.922	-1.323	-0.883	1.752	1.334	0.346	-0.909	-3.712	-3.681	-3.355	-2.964	-2.982	NaN	NaN	NaN
NaN	NaN	NaN	NaN	NaN	NaN	6.511	1.450	-2.764	0.021	0.078	-0.782	-1.000	-1.273	-1.441	-1.353	-2.697	-3.667	NaN	NaN	NaN
NaN	NaN	NaN	NaN	NaN	NaN	6.780	0.384	-2.029	-1.479	-1.315	-0.961	-1.726	-2.482	-3.115	-2.284	-2.900	-1.392	NaN	NaN	NaN
NaN	NaN	NaN	NaN	NaN	NaN	-1.177	-0.877	0.877	-1.036	-1.389	-1.429	-3.357	-4.172	-0.622	1.757	0.750	-0.091	NaN	NaN	NaN
NaN	NaN	NaN	NaN	2.480	0.667	-0.236	1.717	1.960	4.094	3.408	1.449	1.469	-1.325	-1.843	0.430	NaN	NaN	NaN	NaN	NaN
NaN	NaN	NaN	NaN	NaN	NaN	-0.823	-1.091	0.361	1.062	-2.370	-2.803	-3.651	-4.359	-1.337	0.087	-0.040	NaN	NaN	NaN	NaN
NaN	NaN	NaN	NaN	NaN	NaN	1.053	2.062	3.408	4.373	3.420	1.489	-1.416	-0.554	1.976	1.382	2.487	4.819	NaN	NaN	NaN
NaN	NaN	NaN	NaN	NaN	NaN	2.305	5.040	6.648	7.850	2.982	1.737	1.012	0.653	1.525	1.045	1.209	1.224	NaN	NaN	NaN
NaN	NaN	NaN	NaN	NaN	NaN	-4.813	-1.247	-1.513	-1.181	-1.509	-3.126	-2.630	-2.554	-3.543	-1.375	-1.965	NaN	NaN	NaN	NaN
NaN	NaN	NaN	NaN	NaN	NaN	6.610	2.619	-1.222	-1.247	-2.543	-0.743	-2.423	-4.522	-1.571	0.575	-2.868	-4.863	NaN	NaN	NaN
NaN	NaN	NaN	NaN	NaN	NaN	12.895	12.263	2.589	0.896	-1.760	-1.651	-0.979	-1.821	-3.044	-1.194	1.667	2.164	NaN	NaN	NaN
NaN	NaN	NaN	NaN	NaN	-3.336	-2.014	-4.567	-2.927	-1.537	-1.379	-1.608	-2.366	-3.045	-4.223	-6.131	-4.002	NaN	NaN	NaN	NaN
NaN	NaN	NaN	NaN	NaN	NaN	-0.804	0.207	1.081	2.442	1.945	0.074	-0.292	-0.288	-0.800	0.092	0.547	-0.405	NaN	NaN	NaN
NaN	NaN	NaN	NaN	NaN	NaN	0.885	2.546	2.011	2.127	3.124	2.624	0.781	0.070	0.562	0.806	1.573	NaN	NaN	NaN	NaN
NaN	NaN	NaN	NaN	NaN	NaN	-4.044	-1.495	0.558	-0.191	-2.151	-3.176	-0.405	0.391	-2.015	-3.282	-2.447	-1.476	NaN	NaN	NaN
NaN	NaN	NaN	NaN	NaN	NaN	-3.057	0.852	-1.430	-1.038	0.468	0.884	2.311	0.438	1.765	4.296	1.476	0.035	NaN	NaN	NaN
NaN	NaN	NaN	NaN	NaN	NaN	-1.135	2.326	1.709	2.985	-0.097	-0.655	1.731	0.013	-0.019	-0.693	0.419	0.536	NaN	NaN	NaN
NaN	NaN	NaN	NaN	NaN	NaN	-5.798	-0.431	1.676	3.698	3.675	0.171	-0.662	0.886	-0.527	1.479	1.900	0.242	NaN	NaN	NaN
NaN	NaN	NaN	NaN	-3.793	-5.307	-6.343	-4.894	-3.174	-3.497	-3.880	-0.790	2.422	-1.429	-5.298	-5.490	NaN	NaN	NaN	NaN	NaN
NaN	NaN	NaN	NaN	NaN	NaN	-0.696	0.634	-1.004	-1.528	-3.251	-3.923	-1.279	-0.611	-2.591	-4.453	-4.422	-5.843	NaN	NaN	NaN
NaN	NaN	NaN	-8.818	-3.802	-5.194	-5.054	-1.865	-2.033	0.406	-1.200	-2.856	-1.822	-3.570	-4.997	NaN	NaN	NaN	NaN	NaN	NaN
NaN	NaN	NaN	NaN	-6.691	-8.561	-10.698	-7.313	-1.580	-0.805	0.688	0.415	-2.696	-2.176	-4.434	NaN	NaN	NaN	NaN	NaN	NaN
NaN	NaN	NaN	NaN	-6.174	-4.296	-3.862	-4.358	2.728	1.020	2.214	-0.291	-1.862	-1.074	-2.449	-3.069	NaN	NaN	NaN	NaN	NaN
NaN	NaN	NaN	NaN	NaN	-3.102	-5.936	-7.513	-2.969	-2.095	-2.383	-3.315	-3.116	-2.650	-0.346	-3.977	-5.227	NaN	NaN	NaN	NaN
NaN	NaN	NaN	NaN	-2.606	-3.155	-8.692	-6.926	-5.501	-1.082	-2.600	-0.494	-4.212	-2.868	-1.076	2.055	NaN	NaN	NaN	NaN	NaN
NaN	NaN	NaN	NaN	NaN	3.664	2.885	-0.079	-3.637	-2.402	0.190	1.023	0.522	0.207	2.612	0.554	0.856	NaN	NaN	NaN	NaN
NaN	-1.103	-2.187	-1.225	-0.674	-3.851	-3.566	-2.095	1.679	0.858	0.628	-0.597	NaN	NaN	NaN	NaN	NaN	NaN	NaN	NaN	NaN
NaN	NaN	NaN	NaN	NaN	-1.797	0.295	-1.912	0.239	3.104	1.992	1.419	1.713	0.321	-0.268	-0.730	-1.930	NaN	NaN	NaN	NaN
NaN	NaN	NaN	NaN	-4.202	-2.604	-2.051	0.197	4.185	1.559	1.803	0.465	0.401	0.663	0.512	1.910	NaN	NaN	NaN	NaN	NaN
NaN	NaN	NaN	NaN	-1.837	-1.595	-2.559	-1.689	2.160	4.154	1.838	5.163	6.300	4.013	3.617	5.592	NaN	NaN	NaN	NaN	NaN
NaN	NaN	NaN	NaN	NaN	-5.014	-2.983	-0.431	3.804	6.091	5.989	7.403	4.984	3.000	1.035	-0.044	2.118	NaN	NaN	NaN	NaN
NaN	NaN	NaN	NaN	NaN	-2.285	2.003	3.057	7.350	13.473	9.878	9.126	5.781	5.086	6.039	5.782	4.983	NaN	NaN	NaN	NaN
NaN	NaN	NaN	NaN	NaN	NaN	2.542	5.365	5.501	3.275	7.960	7.473	6.486	10.122	8.227	9.754	10.490	11.560	NaN	NaN	NaN
NaN	NaN	NaN	NaN	6.541	3.445	2.757	6.492	8.739	11.928	15.522	11.894	14.019	10.328	10.543	13.307	NaN	NaN	NaN	NaN	NaN
NaN	NaN	NaN	NaN	2.443	2.009	1.836	2.529	4.959	8.329	8.658	9.145	6.539	6.705	6.331	3.874	NaN	NaN	NaN	NaN	NaN
NaN	NaN	NaN	NaN	NaN	NaN	1.959	2.325	4.541	7.405	6.595	6.681	6.265	4.377	5.734	8.436	7.218	4.679	NaN	NaN	NaN
NaN	NaN	NaN	NaN	NaN	NaN	2.313	6.388	6.561	6.323	9.605	12.153	12.533	10.673	11.201	7.633	9.003	9.631	NaN	NaN	NaN
NaN	NaN	NaN	NaN	2.595	3.891	3.302	7.164	6.473	3.998	11.245	11.788	12.715	12.569	11.110	8.608	NaN	NaN	NaN	NaN	NaN
NaN	NaN	NaN	NaN	NaN	6.431	2.976	-0.762	2.039	6.510	7.088	7.156	9.779	7.813	8.642	6.736	5.194	NaN	NaN	NaN	NaN
NaN	NaN	NaN	NaN	2.753	3.140	3.485	4.714	4.062	4.786	6.216	5.796	9.216	8.827	6.266	6.578	NaN	NaN	NaN	NaN	NaN
NaN	NaN	NaN	NaN	NaN	NaN	0.595	1.336	5.378	7.154	7.560	8.432	6.892	6.907	6.218	7.243	9.013	11.054	NaN	NaN	NaN
NaN	NaN	NaN	5.153	-0.415	2.034	2.070	7.477	12.669	11.417	17.013	17.703	15.738	17.012	15.333	NaN	NaN	NaN	NaN	NaN	NaN
NaN	NaN	NaN	NaN	NaN	-2.130	-2.982	-1.110	0.017	1.087	2.696	1.901	2.862	3.718	2.546	-2.036	3.885	NaN	NaN	NaN	NaN
NaN	NaN	NaN	NaN	NaN	-6.392	-7.297	-0.480	3.078	4.624	10.460	6.887	5.232	6.512	2.085	2.025	2.217	NaN	NaN	NaN	NaN
NaN	NaN	NaN	-0.268	-1.019	3.345	1.198	-1.636	-2.602	1.748	3.007	3.553	0.181	-2.028	-1.637	NaN	NaN	NaN	NaN	NaN	NaN
NaN	NaN	NaN	NaN	NaN	-4.184	-2.076	-1.229	1.875	4.966	4.358	1.976	0.416	-0.672	-0.373	0.629	3.339	NaN	NaN	NaN	NaN
NaN	NaN	NaN	NaN	NaN	NaN	-2.236	1.175	5.037	7.715	3.822	3.147	1.408	-0.115	0.624	2.729	4.612	4.000	NaN	NaN	NaN
NaN	NaN	NaN	NaN	NaN	-8.922	-1.400	3.432	1.982	1.861	4.208	1.292	-1.182	-3.715	-3.736	2.045	-1.014	NaN	NaN	NaN	NaN
NaN	NaN	-9.094	-5.848	-1.309	-2.879	-4.517	-0.074	3.923	1.206	0.915	2.790	-1.711	-2.411	NaN	NaN	NaN	NaN	NaN	NaN	NaN
NaN	NaN	NaN	NaN	NaN	4.948	9.320	9.601	12.324	11.368	9.567	10.923	10.063	10.346	8.217	7.431	7.871	NaN	NaN	NaN	NaN
NaN	NaN	NaN	NaN	NaN	-3.391	-0.961	1.194	2.031	2.309	6.557	8.386	8.683	10.051	5.821	6.601	6.902	NaN	NaN	NaN	NaN
NaN	NaN	NaN	NaN	NaN	13.694	8.448	4.526	7.363	6.355	7.943	9.613	10.296	11.434	8.627	8.465	9.443	NaN	NaN	NaN	NaN
NaN	NaN	NaN	NaN	NaN	3.964	5.912	9.007	5.935	7.504	11.784	10.859	10.698	11.304	12.903	15.152	13.734	NaN	NaN	NaN	NaN
NaN	NaN	NaN	NaN	NaN	0.555	1.848	3.896	3.463	1.277	1.909	4.521	6.614	5.820	3.259	7.203	7.175	NaN	NaN	NaN	NaN
NaN	NaN	NaN	NaN	NaN	4.483	5.744	8.217	6.842	6.006	8.598	11.788	9.033	5.418	8.553	5.838	0.236	NaN	NaN	NaN	NaN
NaN	NaN	NaN	NaN	NaN	2.306	7.385	4.220	4.620	3.779	3.341	7.385	9.581	10.545	12.714	11.249	8.194	NaN	NaN	NaN	NaN
NaN	NaN	NaN	5.216	8.809	3.700	3.241	2.799	2.361	2.857	7.298	5.464	3.587	6.079	6.473	NaN	NaN	NaN	NaN	NaN	NaN
NaN	NaN	NaN	NaN	NaN	3.101	1.982	5.127	1.559	2.764	3.788	1.432	5.477	5.534	6.909	6.877	8.226	NaN	NaN	NaN	NaN
NaN	NaN	NaN	NaN	2.914	1.458	1.373	4.291	3.008	2.796	2.104	2.640	3.013	2.936	4.636	7.005	NaN	NaN	NaN	NaN	NaN
NaN	NaN	-5.534	-3.741	-0.835	-2.919	-1.660	-3.388	-2.751	-2.608	-1.353	-1.109	-2.371	-2.986	NaN	NaN	NaN	NaN	NaN	NaN	NaN
NaN	NaN	NaN	NaN	NaN	-0.956	-3.624	-6.824	-9.179	-6.674	-5.952	-3.925	1.954	0.964	-0.788	-4.067	-4.242	NaN	NaN	NaN	NaN
NaN	-0.058	-1.148	-7.242	-9.333	-5.703	-1.035	-3.614	-3.808	-5.720	NaN	NaN	NaN	NaN	NaN	NaN	NaN	NaN	NaN	NaN	NaN
NaN	NaN	NaN	NaN	NaN	-10.058	-7.426	-6.022	-5.927	-4.110	-3.979	-4.306	-4.965	-3.387	-1.697	-0.341	-2.093	NaN	NaN	NaN	NaN
NaN	NaN	NaN	NaN	-4.142	-4.064	-4.180	-2.941	-1.788	-3.406	-1.681	0.316	-0.881	-2.161	-2.617	NaN	NaN	NaN	NaN	NaN	NaN
NaN	NaN	NaN	NaN	NaN	-7.560	-6.366	-5.276	-6.752	-2.637	0.285	-0.768	-1.353	-3.201	-4.969	-3.654	-3.243	NaN	NaN	NaN	NaN
NaN	NaN	NaN	NaN	-5.771	-2.490	-0.327	-0.992	-1.825	-1.633	1.480	6.793	5.013	0.327	-0.475	2.309	NaN	NaN	NaN	NaN	NaN
NaN	-0.921	-2.407	-3.671	-5.843	-2.737	-1.579	-1.162	-0.984	1.282	4.958	7.320	NaN	NaN	NaN	NaN	NaN	NaN	NaN	NaN	NaN
NaN	NaN	NaN	NaN	NaN	-1.100	1.355	-3.624	4.075	6.396	6.113	8.310	9.053	8.712	7.051	6.462	7.318	NaN	NaN	NaN	NaN
NaN	NaN	NaN	NaN	-3.107	-2.017	1.424	3.328	2.784	2.871	2.761	4.671	4.326	5.839	4.885	4.106	NaN	NaN	NaN	NaN	NaN
NaN	NaN	NaN	NaN	NaN	2.422	2.948	6.977	5.736	5.537	8.034	6.234	7.043	6.093	5.693	4.592	4.526	NaN	NaN	NaN	NaN
NaN	NaN	NaN	-1.408	-1.482	-0.784	1.561	4.333	6.594	4.236	8.440	12.463	14.003	9.046	8.735	NaN	NaN	NaN	NaN	NaN	NaN
NaN	NaN	NaN	NaN	-9.852	-6.573	-7.183	-6.534	-6.084	-5.295	-4.045	-4.452	-4.411	-4.539	-6.352	-6.186	NaN	NaN	NaN	NaN	NaN
NaN	NaN	NaN	NaN	NaN	-8.866	-7.839	-6.580	-4.598	-5.318	-5.724	-5.455	-4.204	-3.770	-4.017	-5.565	-6.913	NaN	NaN	NaN	NaN
NaN	NaN	NaN	NaN	NaN	-10.112	-7.315	-4.102	-5.070	-5.644	-5.332	-5.106	-4.391	-5.595	-6.662	-6.708	-6.686	NaN	NaN	NaN	NaN
NaN	NaN	NaN	NaN	-6.040	-3.176	-4.099	-3.551	-4.658	-4.836	-0.897	-1.525	-0.913	0.375	2.232	0.751	NaN	NaN	NaN	NaN	NaN
NaN	NaN	NaN	NaN	NaN	-3.927	-3.805	-2.785	-2.447	-0.394	-0.299	1.116	0.189	-1.454	-1.498	-2.677	-1.911	NaN	NaN	NaN	NaN
NaN	-4.551	-3.984	-2.884	-3.072	-3.933	-2.254	-1.136	-1.896	-2.499	1.106	0.959	1.099	NaN	NaN	NaN	NaN	NaN	NaN	NaN	NaN
NaN	NaN	NaN	NaN	NaN	-2.415	-1.211	-0.421	-1.313	1.648	0.684	0.312	-0.343	-0.970	-1.217	-1.962	0.158	NaN	NaN	NaN	NaN
NaN	NaN	NaN	-1.329	-1.073	-1.189	-0.896	0.214	0.101	2.454	2.709	1.954	3.303	6.721	9.435	NaN	NaN	NaN	NaN	NaN	NaN
NaN	NaN	NaN	NaN	0.763	2.016	2.036	1.584	2.026	6.265	6.640	7.035	5.531	6.334	7.207	11.022	NaN	NaN	NaN	NaN	NaN
NaN	NaN	NaN	NaN	NaN	NaN	1.472	2.856	2.553	1.685	3.682	4.857	5.014	4.254	4.905	7.297	7.734	6.760	NaN	NaN	NaN
NaN	NaN	NaN	NaN	NaN	NaN	1.169	3.299	3.947	5.450	5.606	5.207	4.707	5.387	4.971	3.462	4.097	NaN	NaN	NaN	NaN
NaN	NaN	2.399	3.136	2.435	3.291	3.563	2.029	2.719	2.758	2.257	3.785	6.004	5.829	NaN	NaN	NaN	NaN	NaN	NaN	NaN
NaN	NaN	NaN	NaN	NaN	-2.663	0.299	1.709	2.884	4.793	5.004	7.375	7.036	9.754	7.797	5.636	5.721	NaN	NaN	NaN	NaN
NaN	NaN	-0.913	-0.706	0.445	0.425	1.354	1.813	3.232	2.941	5.164	9.405	14.485	8.995	NaN	NaN	NaN	NaN	NaN	NaN	NaN
NaN	NaN	NaN	NaN	-0.426	-0.532	1.510	4.356	3.732	4.932	6.439	6.769	5.193	4.410	4.708	2.913	NaN	NaN	NaN	NaN	NaN
NaN	NaN	NaN	NaN	NaN	NaN	-0.155	1.510	2.546	4.504	4.417	5.280	7.433	7.112	4.897	4.602	3.034	3.052	NaN	NaN	NaN
NaN	0.314	2.319	3.530	0.247	1.496	3.519	3.945	4.309	5.320	4.957	6.566	8.423	NaN	NaN	NaN	NaN	NaN	NaN	NaN	NaN
NaN	0.848	2.956	-1.361	-3.834	-1.916	0.224	3.052	2.546	5.868	5.519	5.159	NaN	NaN	NaN	NaN	NaN	NaN	NaN	NaN	NaN
NaN	NaN	NaN	NaN	NaN	NaN	-1.837	1.055	5.117	0.871	3.175	6.297	8.305	6.275	3.252	5.725	6.535	6.874	NaN	NaN	NaN
NaN	NaN	NaN	NaN	NaN	NaN	-4.737	-1.535	-3.354	-0.863	2.179	2.923	1.085	-0.090	-1.798	-3.930	-2.529	-8.138	NaN	NaN	NaN
NaN	NaN	NaN	NaN	NaN	-11.430	-5.590	-4.757	-3.112	1.190	1.994	5.686	3.329	-0.932	-1.262	-2.329	-6.683	NaN	NaN	NaN	NaN
NaN	NaN	NaN	NaN	NaN	-12.033	-7.145	-0.299	-1.122	-1.417	-0.095	-1.467	2.099	3.814	2.291	1.556	-0.875	NaN	NaN	NaN	NaN
NaN	NaN	NaN	NaN	NaN	-6.353	-6.640	-3.561	-4.532	-0.295	4.209	5.787	1.921	-1.234	-1.586	-1.399	-2.069	NaN	NaN	NaN	NaN
NaN	NaN	NaN	NaN	NaN	NaN	-5.784	-2.815	-0.421	-0.484	-2.611	-0.149	0.792	2.380	4.879	3.618	4.400	3.633	NaN	NaN	NaN
NaN	NaN	NaN	NaN	NaN	-4.023	-0.731	-3.742	-6.254	-0.509	3.687	3.439	5.742	3.826	2.881	3.201	3.659	NaN	NaN	NaN	NaN
NaN	NaN	NaN	NaN	NaN	-7.716	-5.666	-5.154	-4.950	1.803	4.694	3.098	-0.619	0.828	0.636	-2.674	-2.088	NaN	NaN	NaN	NaN
NaN	NaN	NaN	NaN	NaN	NaN	-10.010	-4.538	-2.751	-0.369	3.218	0.670	-3.331	-2.416	0.460	4.332	1.317	-1.051	NaN	NaN	NaN
NaN	NaN	NaN	NaN	NaN	-6.014	-4.660	-4.638	-2.141	1.502	2.824	0.765	2.433	5.916	5.498	-0.047	-2.057	NaN	NaN	NaN	NaN
NaN	NaN	NaN	NaN	NaN	-12.893	-4.708	0.042	-0.380	-0.423	2.696	1.741	-1.347	-0.679	-0.890	-1.888	-0.516	NaN	NaN	NaN	NaN
NaN	NaN	NaN	NaN	NaN	NaN	-4.276	-1.391	-1.160	0.551	4.267	2.382	1.056	0.716	-4.865	-6.191	-0.325	1.981	NaN	NaN	NaN
NaN	NaN	NaN	NaN	NaN	NaN	-2.574	-0.108	-0.372	-2.167	1.149	3.614	5.770	3.241	1.046	-1.603	-0.732	-1.502	NaN	NaN	NaN
NaN	NaN	NaN	NaN	NaN	-2.154	1.022	3.636	2.939	0.980	4.368	7.373	7.349	1.995	1.719	6.619	8.236	NaN	NaN	NaN	NaN
NaN	NaN	NaN	-6.147	-2.226	-0.449	-2.314	-0.870	1.548	0.125	0.261	2.702	7.108	6.407	3.843	NaN	NaN	NaN	NaN	NaN	NaN
NaN	NaN	2.671	-2.349	-7.039	-8.048	-4.525	2.840	1.680	1.876	3.111	6.340	5.432	2.633	NaN	NaN	NaN	NaN	NaN	NaN	NaN
NaN	NaN	NaN	NaN	NaN	NaN	-2.093	3.414	6.221	2.566	1.387	2.047	5.972	7.750	6.701	8.090	7.703	8.453	NaN	NaN	NaN
NaN	-4.053	-2.161	-2.276	-2.319	-1.119	-1.595	1.760	1.649	4.210	5.600	2.766	4.039	NaN	NaN	NaN	NaN	NaN	NaN	NaN	NaN
NaN	NaN	-0.663	-2.922	-4.871	-2.127	-2.169	-1.694	0.234	-0.144	-1.182	1.562	0.783	1.735	NaN	NaN	NaN	NaN	NaN	NaN	NaN
NaN	NaN	NaN	NaN	NaN	-4.262	-3.847	-1.859	1.058	0.793	-1.079	1.018	4.086	-0.216	-0.166	2.169	NaN	NaN	NaN	NaN	NaN
NaN	NaN	NaN	NaN	NaN	-4.035	-3.695	-2.414	-2.196	-1.818	-2.931	-2.464	-1.263	-2.857	-3.457	-4.956	-7.553	NaN	NaN	NaN	NaN
NaN	NaN	NaN	NaN	-8.446	-4.997	-5.097	-5.202	-3.890	-3.922	-2.557	0.482	-0.904	-3.690	-4.965	-5.691	NaN	NaN	NaN	NaN	NaN
NaN	NaN	NaN	NaN	-8.772	-7.055	-3.360	-0.603	-1.698	-2.948	-3.083	-1.858	-1.657	-3.289	-3.563	-6.689	NaN	NaN	NaN	NaN	NaN
NaN	NaN	NaN	NaN	NaN	-4.458	-5.001	-2.775	-5.156	-4.784	2.282	2.373	0.432	-2.297	-2.900	-2.789	-4.286	NaN	NaN	NaN	NaN
NaN	NaN	NaN	NaN	NaN	-5.665	-2.647	-4.416	-4.962	-2.390	-1.004	-2.585	-4.530	-3.111	-1.867	-4.447	-5.872	NaN	NaN	NaN	NaN
NaN	NaN	NaN	NaN	NaN	-6.519	-4.279	-6.920	-7.485	-6.243	-3.979	-0.178	-0.688	1.025	0.919	1.018	-0.677	NaN	NaN	NaN	NaN
NaN	NaN	NaN	NaN	NaN	-6.067	-2.951	-4.638	-5.554	-3.566	-1.164	-2.084	-3.293	-3.138	-2.472	-5.529	-6.346	NaN	NaN	NaN	NaN
NaN	NaN	NaN	NaN	NaN	-8.401	-4.259	-3.036	-1.309	-1.391	-0.794	3.808	0.691	-2.101	-3.462	-3.950	-4.375	NaN	NaN	NaN	NaN
NaN	NaN	NaN	NaN	NaN	-3.219	2.156	1.924	3.558	0.170	-0.920	2.925	3.028	3.516	7.370	0.430	-1.291	NaN	NaN	NaN	NaN
NaN	NaN	NaN	NaN	NaN	NaN	-5.487	1.648	0.374	-0.359	0.772	3.114	0.017	-1.443	-1.260	-1.165	0.070	-0.012	NaN	NaN	NaN
NaN	NaN	NaN	NaN	NaN	0.530	2.730	5.842	4.429	1.874	-0.694	3.841	4.436	3.425	1.936	-0.651	NaN	NaN	NaN	NaN	NaN
NaN	NaN	NaN	-1.412	-4.870	-5.340	0.080	1.146	-0.500	-1.396	1.496	4.948	1.798	0.060	2.355	NaN	NaN	NaN	NaN	NaN	NaN
NaN	NaN	NaN	NaN	NaN	-1.429	1.796	3.562	5.326	3.024	0.884	6.023	8.310	4.702	2.719	1.692	0.442	NaN	NaN	NaN	NaN
NaN	NaN	NaN	NaN	NaN	-1.872	0.227	3.866	4.600	4.558	4.591	4.245	4.060	3.485	6.641	7.700	9.183	NaN	NaN	NaN	NaN
NaN	NaN	NaN	NaN	NaN	-1.706	1.232	5.793	7.660	7.839	4.484	3.079	0.073	0.231	3.543	2.758	2.598	NaN	NaN	NaN	NaN
NaN	NaN	NaN	NaN	NaN	NaN	2.710	2.453	1.780	3.788	4.468	5.604	6.492	4.024	2.478	1.516	3.561	2.390	NaN	NaN	NaN
NaN	NaN	NaN	NaN	-7.313	-0.998	4.164	-0.780	-1.280	2.771	4.856	4.036	2.826	5.702	10.021	7.924	NaN	NaN	NaN	NaN	NaN
NaN	NaN	-4.227	-1.451	-1.691	-1.357	0.838	4.094	3.123	4.855	4.735	5.572	4.894	9.869	NaN	NaN	NaN	NaN	NaN	NaN	NaN
NaN	NaN	NaN	NaN	NaN	-2.619	-1.404	0.916	1.203	4.520	2.795	1.844	3.349	6.069	7.935	5.456	3.912	NaN	NaN	NaN	NaN
NaN	NaN	NaN	NaN	-2.129	2.794	3.545	5.192	6.768	4.957	5.514	6.020	3.829	2.536	0.449	-3.530	NaN	NaN	NaN	NaN	NaN
NaN	NaN	NaN	-1.276	-4.766	-0.185	-0.012	2.261	4.613	0.836	1.371	2.635	5.595	5.427	2.891	NaN	NaN	NaN	NaN	NaN	NaN
NaN	NaN	NaN	NaN	NaN	NaN	4.599	5.552	9.783	6.784	5.252	7.300	7.200	5.003	5.026	5.477	5.741	9.411	NaN	NaN	NaN
NaN	39.981	45.030	36.720	33.762	38.329	36.685	42.060	41.359	41.542	45.584	NaN	NaN	NaN	NaN	NaN	NaN	NaN	NaN	NaN	NaN
NaN	NaN	NaN	NaN	NaN	15.407	11.676	15.710	18.422	19.572	17.434	15.516	15.237	15.087	16.306	16.480	14.436	NaN	NaN	NaN	NaN
NaN	NaN	NaN	NaN	NaN	3.031	1.945	3.104	4.505	2.500	-0.195	0.384	-1.418	-0.027	-1.363	-2.335	-6.013	NaN	NaN	NaN	NaN
NaN	NaN	NaN	NaN	-6.251	-2.618	-0.441	1.327	-1.865	-1.922	-3.565	-2.982	-2.288	-1.217	-0.609	1.259	NaN	NaN	NaN	NaN	NaN
NaN	NaN	NaN	3.021	1.788	1.891	-0.354	-0.118	-0.124	-0.606	0.350	-0.652	-1.556	-0.822	-2.702	NaN	NaN	NaN	NaN	NaN	NaN
NaN	-0.559	-2.184	-3.872	-5.539	-4.190	-5.280	-6.745	-4.752	-2.835	-1.974	-1.007	NaN	NaN	NaN	NaN	NaN	NaN	NaN	NaN	NaN
NaN	NaN	NaN	NaN	NaN	-5.028	-2.638	1.978	0.984	-1.628	-1.894	-1.031	0.549	-0.013	1.163	0.191	1.589	NaN	NaN	NaN	NaN
NaN	NaN	NaN	NaN	NaN	-2.193	-1.584	1.438	0.024	-0.450	-2.134	-0.547	-2.155	-4.453	-3.566	-3.219	-3.713	NaN	NaN	NaN	NaN
NaN	NaN	NaN	NaN	NaN	-0.692	-4.295	-2.113	-1.003	0.352	-1.506	-1.937	-2.690	-2.970	-2.593	-0.280	3.365	NaN	NaN	NaN	NaN
NaN	NaN	0.021	-0.187	-1.855	-3.866	-2.332	-3.072	-2.687	-2.447	-3.618	-2.541	-3.527	-4.780	NaN	NaN	NaN	NaN	NaN	NaN	NaN
NaN	NaN	NaN	-5.535	-3.992	-2.679	-4.280	-2.827	-1.111	-0.093	-0.390	-0.906	-1.263	-2.652	NaN	NaN	NaN	NaN	NaN	NaN	NaN
NaN	NaN	NaN	NaN	NaN	2.571	2.244	1.388	0.234	-1.030	-3.446	-0.807	-1.612	-1.818	-1.672	-1.689	-0.480	NaN	NaN	NaN	NaN
NaN	-0.855	3.193	5.082	6.547	7.379	4.669	0.991	5.416	3.289	-0.876	NaN	NaN	NaN	NaN	NaN	NaN	NaN	NaN	NaN	NaN
NaN	NaN	-1.958	-1.542	-0.655	-2.314	-5.555	-1.860	-0.189	0.960	0.639	0.119	-0.323	0.514	NaN	NaN	NaN	NaN	NaN	NaN	NaN
NaN	NaN	NaN	NaN	NaN	-4.404	-2.447	-2.205	-3.515	-2.989	-1.945	1.370	-0.929	-2.215	-2.891	-1.973	-1.416	NaN	NaN	NaN	NaN
NaN	NaN	NaN	NaN	NaN	1.903	2.079	5.485	-0.400	-4.140	-3.435	-0.917	-1.881	-2.702	-2.798	-2.687	-2.119	NaN	NaN	NaN	NaN
NaN	16.993	4.582	-3.290	0.565	-3.444	-5.972	3.923	8.894	6.301	3.880	NaN	NaN	NaN	NaN	NaN	NaN	NaN	NaN	NaN	NaN
NaN	-2.618	-2.261	-0.615	-1.912	-1.902	-3.539	-0.704	0.006	0.040	0.931	0.899	2.390	NaN	NaN	NaN	NaN	NaN	NaN	NaN	NaN
NaN	NaN	NaN	NaN	NaN	-2.041	-2.437	0.824	1.580	-0.031	-0.429	-0.455	0.534	0.892	-0.705	-0.851	1.512	NaN	NaN	NaN	NaN
NaN	NaN	NaN	-0.223	0.371	1.351	3.014	3.891	0.400	-1.530	-2.478	-0.957	-1.265	-0.954	-1.640	NaN	NaN	NaN	NaN	NaN	NaN
NaN	NaN	NaN	NaN	NaN	0.440	-0.968	0.626	-2.465	-3.240	-3.176	-1.592	-2.835	-2.633	-2.588	0.606	NaN	NaN	NaN	NaN	NaN
NaN	-5.906	-8.131	-7.710	-5.576	-6.481	-5.791	-1.087	-0.309	0.987	1.845	NaN	NaN	NaN	NaN	NaN	NaN	NaN	NaN	NaN	NaN
NaN	NaN	NaN	NaN	NaN	1.784	3.668	4.178	3.370	3.346	0.716	1.143	1.535	0.602	-0.635	-0.629	2.347	NaN	NaN	NaN	NaN
NaN	NaN	NaN	NaN	NaN	-0.564	0.744	1.523	0.447	-1.453	-2.326	-1.233	-0.528	-1.419	-0.318	-0.857	0.134	NaN	NaN	NaN	NaN
NaN	NaN	NaN	0.042	0.004	-0.029	-0.044	0.089	0.012	-0.045	-0.056	-0.053	0.003	-0.080	NaN	NaN	NaN	NaN	NaN	NaN	NaN
NaN	NaN	NaN	-0.125	-0.061	-0.057	-0.011	0.016	0.006	0.018	0.013	-0.037	-0.008	-0.006	0.015	NaN	NaN	NaN	NaN	NaN	NaN
NaN	NaN	NaN	0.064	0.038	0.071	0.040	0.178	0.123	0.064	0.019	0.042	0.004	0.010	0.014	NaN	NaN	NaN	NaN	NaN	NaN
NaN	NaN	NaN	NaN	-0.004	0.046	0.023	0.018	0.035	-0.082	0.017	0.014	0.007	-0.008	-0.062	0.098	NaN	NaN	NaN	NaN	NaN
NaN	0.090	0.109	0.041	-0.026	0.037	0.020	0.004	0.067	-0.008	-0.022	NaN	NaN	NaN	NaN	NaN	NaN	NaN	NaN	NaN	NaN
NaN	NaN	NaN	NaN	0.028	0.041	-0.050	0.065	-0.032	-0.018	0.018	-0.008	-0.043	-0.046	-0.011	0.007	NaN	NaN	NaN	NaN	NaN
NaN	NaN	NaN	-0.069	-0.038	0.067	-0.014	0.080	0.038	-0.004	0.021	-0.021	-0.018	-0.013	0.005	NaN	NaN	NaN	NaN	NaN	NaN
NaN	-0.128	-0.126	-0.072	0.000	-0.072	-0.027	0.013	0.045	0.015	0.063	0.006	0.068	NaN	NaN	NaN	NaN	NaN	NaN	NaN	NaN
NaN	NaN	NaN	NaN	NaN	-0.040	-0.104	0.043	-0.009	-0.032	-0.031	-0.014	-0.044	-0.019	0.020	0.012	0.016	NaN	NaN	NaN	NaN
NaN	NaN	NaN	0.002	-0.007	0.074	-0.041	0.118	0.072	0.030	-0.052	-0.043	0.018	0.002	-0.017	NaN	NaN	NaN	NaN	NaN	NaN
NaN	NaN	NaN	NaN	NaN	-0.057	-0.046	0.008	0.012	-0.049	-0.002	-0.062	-0.008	0.039	0.009	-0.019	-0.056	NaN	NaN	NaN	NaN
NaN	NaN	NaN	NaN	-0.014	0.023	-0.009	0.115	0.054	0.051	0.023	0.019	-0.021	0.052	0.046	0.011	NaN	NaN	NaN	NaN	NaN
NaN	NaN	NaN	NaN	NaN	-0.083	-0.054	0.098	0.103	0.037	-0.008	-0.011	0.005	0.010	-0.028	0.026	0.007	NaN	NaN	NaN	NaN
NaN	NaN	NaN	NaN	NaN	0.026	0.024	0.056	-0.002	0.017	-0.025	0.004	-0.042	-0.003	0.015	-0.050	0.077	NaN	NaN	NaN	NaN
NaN	NaN	NaN	NaN	NaN	0.025	-0.045	0.122	0.019	-0.028	0.004	0.019	-0.003	-0.001	0.011	0.024	0.054	NaN	NaN	NaN	NaN
NaN	NaN	NaN	NaN	NaN	0.022	-0.010	0.025	-0.003	-0.032	0.008	-0.029	-0.019	-0.048	0.033	0.002	-0.045	NaN	NaN	NaN	NaN
NaN	-0.042	-0.029	0.008	-0.002	-0.024	-0.057	-0.018	-0.049	0.065	-0.029	-0.046	NaN	NaN	NaN	NaN	NaN	NaN	NaN	NaN	NaN
NaN	NaN	NaN	NaN	-0.001	0.021	-0.002	0.074	-0.004	-0.012	0.024	0.000	-0.018	0.036	-0.038	-0.031	NaN	NaN	NaN	NaN	NaN
NaN	NaN	NaN	NaN	NaN	-0.064	-0.040	0.085	0.008	-0.022	-0.004	0.024	-0.033	-0.001	-0.030	-0.016	0.047	NaN	NaN	NaN	NaN
NaN	NaN	NaN	NaN	7.332	7.354	12.375	9.105	5.621	15.406	10.564	6.192	9.834	5.317	6.232	7.511	NaN	NaN	NaN	NaN	NaN
NaN	NaN	NaN	NaN	NaN	14.129	15.654	14.314	8.940	7.356	9.088	7.997	7.971	7.887	6.324	5.190	5.290	NaN	NaN	NaN	NaN
NaN	NaN	NaN	NaN	NaN	5.701	3.052	10.929	16.909	7.328	4.507	3.099	5.342	2.633	0.733	2.848	7.667	NaN	NaN	NaN	NaN
NaN	-1.725	-2.230	-3.432	-2.832	-0.352	9.263	15.551	13.808	7.497	3.851	5.283	NaN	NaN	NaN	NaN	NaN	NaN	NaN	NaN	NaN
NaN	NaN	NaN	NaN	NaN	6.936	7.831	7.570	4.423	6.420	3.135	3.261	3.704	5.437	2.163	3.096	NaN	NaN	NaN	NaN	NaN
NaN	-4.609	-6.246	-6.891	-3.417	5.650	13.300	11.860	7.746	5.239	0.219	NaN	NaN	NaN	NaN	NaN	NaN	NaN	NaN	NaN	NaN
NaN	NaN	-9.906	-6.438	-2.564	0.875	3.097	16.268	20.433	7.318	-0.451	1.019	0.228	-0.504	NaN	NaN	NaN	NaN	NaN	NaN	NaN
NaN	NaN	NaN	NaN	NaN	3.734	8.359	8.451	2.795	2.037	0.546	0.327	0.568	-0.859	1.577	1.251	-2.743	NaN	NaN	NaN	NaN
NaN	NaN	4.279	4.770	4.500	2.584	6.626	8.682	6.828	3.480	0.438	-1.378	-2.257	-3.085	NaN	NaN	NaN	NaN	NaN	NaN	NaN
NaN	NaN	NaN	NaN	NaN	6.573	9.326	10.173	11.085	5.074	1.232	0.346	-1.308	-2.513	-0.101	6.342	7.307	NaN	NaN	NaN	NaN
NaN	NaN	NaN	NaN	NaN	5.374	14.864	17.954	9.006	6.304	0.983	-0.208	-2.013	-1.546	-0.602	0.014	1.705	NaN	NaN	NaN	NaN
NaN	NaN	NaN	NaN	NaN	12.560	12.982	16.985	9.190	3.327	1.099	-1.031	-0.619	-1.560	1.768	1.047	0.244	NaN	NaN	NaN	NaN
NaN	NaN	NaN	NaN	5.829	3.880	7.883	11.219	5.755	2.626	0.043	0.629	0.012	-1.763	3.595	2.555	NaN	NaN	NaN	NaN	NaN
NaN	NaN	-9.463	-5.943	-3.612	-1.603	1.207	2.102	-0.562	-1.340	-2.482	-3.072	-3.278	-3.819	NaN	NaN	NaN	NaN	NaN	NaN	NaN
NaN	NaN	NaN	NaN	NaN	-6.374	-1.497	2.071	-1.191	-0.324	-2.543	-4.040	-4.712	-5.413	-3.836	-0.684	1.688	NaN	NaN	NaN	NaN
NaN	NaN	NaN	NaN	NaN	-5.885	4.972	9.676	8.521	2.437	-1.507	-3.443	-3.742	-4.194	-1.796	1.553	0.831	NaN	NaN	NaN	NaN
NaN	NaN	NaN	NaN	NaN	1.665	4.424	4.394	0.412	0.403	-2.776	-2.133	-2.636	-3.288	-2.455	-2.199	-5.968	NaN	NaN	NaN	NaN
NaN	NaN	NaN	-7.896	-4.452	-3.103	2.183	6.113	9.194	0.422	-1.799	0.244	-0.108	1.480	2.064	NaN	NaN	NaN	NaN	NaN	NaN
NaN	NaN	NaN	0.625	0.452	-1.426	-0.001	4.759	7.770	3.177	-1.095	-1.709	-2.544	-1.611	0.874	NaN	NaN	NaN	NaN	NaN	NaN
NaN	NaN	NaN	NaN	NaN	NaN	3.505	4.800	11.667	2.558	-1.595	-1.614	-3.485	-4.164	-3.313	-1.192	-1.732	-2.766	NaN	NaN	NaN
NaN	NaN	NaN	NaN	NaN	NaN	-2.601	0.022	6.412	12.248	25.795	8.480	-0.721	-0.904	-2.257	-0.190	1.326	2.296	NaN	NaN	NaN
NaN	-9.065	-10.595	-11.038	-11.277	-7.353	4.133	9.713	8.131	0.843	-2.723	-4.590	NaN	NaN	NaN	NaN	NaN	NaN	NaN	NaN	NaN
NaN	-12.417	-12.206	-9.906	-5.591	0.052	5.100	7.279	3.260	1.512	1.329	NaN	NaN	NaN	NaN	NaN	NaN	NaN	NaN	NaN	NaN
NaN	NaN	NaN	NaN	NaN	-6.222	-2.350	0.598	-1.728	-2.787	-3.267	-4.999	-4.288	-4.189	-3.796	-2.181	-2.408	NaN	NaN	NaN	NaN
NaN	NaN	NaN	NaN	NaN	-0.990	-1.551	-0.906	3.275	4.315	1.447	-2.421	-2.414	-2.701	-3.381	-3.142	-2.711	NaN	NaN	NaN	NaN
NaN	NaN	-9.349	-7.793	-6.585	-5.651	0.178	3.360	4.870	1.284	-3.557	-5.534	-5.354	-3.596	NaN	NaN	NaN	NaN	NaN	NaN	NaN
NaN	NaN	NaN	NaN	-8.152	-5.311	-1.049	2.333	3.288	2.013	-0.648	-1.801	-1.946	-3.761	-5.450	-5.438	NaN	NaN	NaN	NaN	NaN
NaN	NaN	NaN	NaN	NaN	-3.831	-1.233	1.412	10.109	18.185	1.568	-2.910	-3.005	-3.322	-2.562	-2.141	-3.381	NaN	NaN	NaN	NaN
NaN	NaN	NaN	NaN	NaN	2.640	-1.044	-0.460	-2.737	-0.670	1.151	1.663	0.165	2.444	7.932	13.210	16.892	NaN	NaN	NaN	NaN
NaN	NaN	-0.241	-3.522	-5.787	-3.234	3.266	2.968	2.556	-1.757	-3.193	1.703	-0.778	-4.106	NaN	NaN	NaN	NaN	NaN	NaN	NaN
NaN	NaN	NaN	24.658	17.374	13.833	11.697	10.149	3.907	4.636	4.227	5.337	1.456	0.122	2.911	NaN	NaN	NaN	NaN	NaN	NaN
NaN	NaN	4.789	11.660	12.889	9.126	16.910	14.172	5.843	1.087	-0.998	3.356	1.802	-2.267	NaN	NaN	NaN	NaN	NaN	NaN	NaN
NaN	NaN	NaN	NaN	17.367	21.996	18.904	15.241	5.161	-0.798	-2.314	-1.995	-4.731	-1.332	2.821	5.588	NaN	NaN	NaN	NaN	NaN
NaN	NaN	22.945	18.306	9.254	5.053	1.779	2.299	-2.382	-2.883	-3.643	-2.189	-3.640	-1.868	NaN	NaN	NaN	NaN	NaN	NaN	NaN
NaN	NaN	NaN	NaN	NaN	NaN	-0.686	-2.285	-2.106	-1.195	-3.371	-0.309	0.670	-0.548	-5.878	-6.593	-3.747	-0.949	NaN	NaN	NaN
NaN	NaN	NaN	NaN	NaN	21.902	11.985	5.539	-1.232	-4.215	-5.626	-4.474	-7.150	0.379	6.423	5.666	NaN	NaN	NaN	NaN	NaN
NaN	NaN	-4.797	-2.726	5.210	8.253	7.092	1.641	-1.982	-3.659	-0.858	1.354	-2.603	0.397	NaN	NaN	NaN	NaN	NaN	NaN	NaN
NaN	NaN	3.857	1.947	-1.890	-0.279	4.751	8.535	9.283	2.939	-1.627	-2.798	-0.816	0.177	NaN	NaN	NaN	NaN	NaN	NaN	NaN
NaN	NaN	-0.185	4.425	8.383	11.749	5.896	1.836	-0.750	-1.522	-1.081	-1.667	-2.735	-0.547	NaN	NaN	NaN	NaN	NaN	NaN	NaN
NaN	NaN	-4.110	5.045	7.894	9.091	8.054	6.157	1.974	2.084	2.889	4.450	5.109	10.125	NaN	NaN	NaN	NaN	NaN	NaN	NaN
NaN	NaN	-12.257	-6.913	-0.686	1.505	4.835	6.567	3.173	0.207	-0.281	-0.222	-2.112	1.125	NaN	NaN	NaN	NaN	NaN	NaN	NaN
NaN	NaN	-3.404	-1.203	1.712	4.178	1.947	1.729	-0.819	-0.693	-0.503	-0.563	-1.394	1.776	NaN	NaN	NaN	NaN	NaN	NaN	NaN
NaN	NaN	-4.944	3.552	6.032	2.047	-0.346	-3.482	-5.093	-5.349	-2.777	-4.583	-6.882	-2.726	NaN	NaN	NaN	NaN	NaN	NaN	NaN
NaN	NaN	-9.471	-12.243	-14.260	-12.803	-2.471	3.381	0.626	-0.153	-3.206	-2.679	-2.885	4.120	NaN	NaN	NaN	NaN	NaN	NaN	NaN
NaN	NaN	5.991	3.780	-1.621	-0.102	-0.588	-0.106	-2.216	0.963	1.254	0.497	1.245	7.370	NaN	NaN	NaN	NaN	NaN	NaN	NaN
NaN	NaN	-8.577	-8.924	-8.666	-1.866	5.107	7.370	0.622	1.075	-2.103	-2.478	-4.863	1.831	NaN	NaN	NaN	NaN	NaN	NaN	NaN
NaN	NaN	-7.599	-13.629	-14.596	-7.267	0.754	4.660	-0.607	-2.662	-3.339	-2.213	3.567	5.500	NaN	NaN	NaN	NaN	NaN	NaN	NaN
NaN	NaN	NaN	7.677	12.101	3.250	0.808	-1.075	-3.762	0.565	-2.054	-2.140	-4.589	-1.056	12.467	NaN	NaN	NaN	NaN	NaN	NaN
NaN	NaN	-10.136	-5.811	-2.484	1.899	4.219	1.131	-3.997	-0.330	-2.071	-3.913	-4.169	4.542	NaN	NaN	NaN	NaN	NaN	NaN	NaN
NaN	NaN	NaN	-6.007	-2.936	-1.575	-1.057	-3.510	-4.317	1.326	0.651	-1.858	-3.351	1.245	2.227	NaN	NaN	NaN	NaN	NaN	NaN
NaN	NaN	-9.145	-9.089	-8.109	-5.132	0.613	2.136	-3.345	-3.936	-6.641	-7.460	-8.338	-1.265	NaN	NaN	NaN	NaN	NaN	NaN	NaN
NaN	NaN	NaN	0.508	0.809	0.510	2.585	0.096	-3.326	0.430	-1.795	-4.289	-4.729	-3.218	6.216	NaN	NaN	NaN	NaN	NaN	NaN
NaN	NaN	NaN	10.842	14.722	11.064	8.687	5.964	2.261	1.887	2.919	3.034	-0.108	1.532	-1.444	NaN	NaN	NaN	NaN	NaN	NaN
NaN	NaN	NaN	17.163	12.344	4.237	6.124	8.925	3.675	4.473	10.241	12.753	7.129	3.833	NaN	NaN	NaN	NaN	NaN	NaN	NaN
NaN	NaN	NaN	NaN	6.035	7.489	4.192	6.826	4.740	4.501	11.598	8.835	6.049	9.977	10.851	9.757	NaN	NaN	NaN	NaN	NaN
NaN	NaN	NaN	1.985	2.692	9.448	14.794	16.823	19.774	11.459	13.303	16.072	12.196	8.211	7.100	NaN	NaN	NaN	NaN	NaN	NaN
NaN	NaN	NaN	NaN	12.367	8.594	8.923	5.666	5.864	6.473	7.839	6.976	5.850	6.715	8.337	7.387	NaN	NaN	NaN	NaN	NaN
NaN	NaN	-3.092	0.680	2.492	2.840	13.608	16.171	13.274	17.755	16.898	12.786	14.305	15.301	NaN	NaN	NaN	NaN	NaN	NaN	NaN
NaN	NaN	32.065	43.267	48.027	43.935	41.073	39.504	46.178	46.404	42.581	44.384	41.450	42.140	NaN	NaN	NaN	NaN	NaN	NaN	NaN
NaN	NaN	NaN	19.372	16.916	6.534	9.568	24.595	19.956	6.157	1.746	3.322	2.677	10.567	11.583	NaN	NaN	NaN	NaN	NaN	NaN
NaN	-5.598	-2.153	1.104	-2.574	-3.161	-0.854	-1.234	-3.437	0.594	NaN	NaN	NaN	NaN	NaN	NaN	NaN	NaN	NaN	NaN	NaN
NaN	NaN	-7.547	-3.687	-3.442	-4.555	-3.871	-6.009	-3.968	-1.138	-2.687	-2.207	-0.799	-0.308	NaN	NaN	NaN	NaN	NaN	NaN	NaN
NaN	NaN	-7.538	-11.338	-8.627	-6.954	-4.985	-5.438	-8.648	-8.377	-3.094	-3.940	-4.437	-3.669	NaN	NaN	NaN	NaN	NaN	NaN	NaN
NaN	NaN	NaN	-6.613	-12.014	-11.255	-7.930	-3.281	-5.044	-4.105	-3.290	-8.359	-4.866	-3.553	-7.508	NaN	NaN	NaN	NaN	NaN	NaN
NaN	NaN	NaN	-11.774	-9.733	-7.950	-7.904	-0.632	1.160	1.637	6.284	3.117	5.527	8.836	8.489	NaN	NaN	NaN	NaN	NaN	NaN
NaN	NaN	NaN	11.642	5.107	-2.144	-1.196	-3.086	-5.952	-2.907	1.907	-2.125	-0.821	-0.449	-2.980	NaN	NaN	NaN	NaN	NaN	NaN
NaN	NaN	3.017	1.737	-0.430	1.732	6.984	13.850	13.675	12.230	13.165	7.384	13.749	12.828	NaN	NaN	NaN	NaN	NaN	NaN	NaN
NaN	2.713	9.489	15.899	18.872	17.855	10.894	11.085	15.705	NaN	NaN	NaN	NaN	NaN	NaN	NaN	NaN	NaN	NaN	NaN	NaN
NaN	NaN	3.501	5.825	4.932	3.743	3.034	6.299	9.139	10.349	12.553	4.814	3.855	7.222	NaN	NaN	NaN	NaN	NaN	NaN	NaN
NaN	NaN	-10.958	-12.412	-11.677	-12.765	-12.415	-5.870	-1.245	0.567	2.147	4.164	5.210	5.270	NaN	NaN	NaN	NaN	NaN	NaN	NaN
NaN	NaN	NaN	2.490	2.395	-0.223	-2.530	1.143	10.950	2.130	-0.188	2.616	4.833	7.637	8.195	NaN	NaN	NaN	NaN	NaN	NaN
NaN	1.596	7.345	15.336	9.399	7.642	1.579	4.764	0.518	2.048	NaN	NaN	NaN	NaN	NaN	NaN	NaN	NaN	NaN	NaN	NaN
NaN	NaN	NaN	-8.904	-9.835	-7.362	-6.902	-2.655	-4.880	-4.689	-1.879	-4.001	-3.239	-5.587	-4.791	NaN	NaN	NaN	NaN	NaN	NaN
NaN	NaN	NaN	NaN	6.342	12.677	1.095	-3.910	3.753	5.962	4.708	3.096	4.773	1.287	2.099	8.138	NaN	NaN	NaN	NaN	NaN
NaN	NaN	NaN	NaN	NaN	0.084	3.729	5.273	0.937	0.642	5.768	2.419	2.228	2.867	2.963	2.460	5.572	NaN	NaN	NaN	NaN
NaN	NaN	NaN	NaN	-4.259	8.162	8.482	3.178	2.946	-5.841	-11.364	-8.306	-9.181	-9.586	-9.520	-11.024	NaN	NaN	NaN	NaN	NaN
NaN	NaN	-2.711	0.332	-5.206	-2.182	1.181	-2.486	0.464	2.765	-0.940	-7.416	-4.557	8.582	NaN	NaN	NaN	NaN	NaN	NaN	NaN
NaN	NaN	NaN	NaN	-3.604	-3.909	-4.431	-3.797	-1.704	-1.440	-2.136	-0.545	0.121	1.073	0.499	0.586	NaN	NaN	NaN	NaN	NaN
NaN	NaN	NaN	NaN	-2.985	-4.076	-4.561	-3.369	-3.455	-2.278	-1.701	-1.158	-1.847	-1.422	-0.588	-1.883	NaN	NaN	NaN	NaN	NaN
NaN	NaN	-2.837	-3.767	-3.034	-1.735	0.097	1.313	-0.919	-1.158	-0.732	-1.210	-1.378	-1.557	NaN	NaN	NaN	NaN	NaN	NaN	NaN
NaN	NaN	1.743	0.522	-0.192	-2.871	-1.272	2.192	2.427	-0.484	-2.684	-2.189	-0.536	-0.928	NaN	NaN	NaN	NaN	NaN	NaN	NaN
NaN	NaN	NaN	-0.456	-1.985	-2.070	-2.272	0.173	0.785	-1.022	0.035	0.226	-0.085	-2.001	-1.373	NaN	NaN	NaN	NaN	NaN	NaN
NaN	NaN	NaN	-3.906	-2.692	-2.935	-2.292	-0.130	-0.381	0.476	0.873	1.080	1.077	0.416	NaN	NaN	NaN	NaN	NaN	NaN	NaN
NaN	NaN	-4.657	-2.804	-2.160	-3.931	-3.029	-2.152	-2.226	-1.210	-2.096	-2.317	-1.734	-1.991	NaN	NaN	NaN	NaN	NaN	NaN	NaN
NaN	NaN	-4.695	-2.844	-4.763	-3.896	-1.977	-0.562	-0.424	0.104	-1.269	-1.581	-2.285	-3.161	NaN	NaN	NaN	NaN	NaN	NaN	NaN
NaN	-1.357	-1.380	-2.730	-1.718	0.249	-2.645	-1.679	-0.651	-0.156	0.348	1.295	1.127	NaN	NaN	NaN	NaN	NaN	NaN	NaN	NaN
NaN	NaN	-4.359	-2.632	-2.626	-1.581	-1.535	-0.032	2.850	0.617	-0.594	-0.446	0.099	-0.704	NaN	NaN	NaN	NaN	NaN	NaN	NaN
NaN	NaN	1.351	0.733	-1.425	-2.113	-2.201	-1.597	-0.413	1.099	-1.253	-2.096	-0.250	2.088	NaN	NaN	NaN	NaN	NaN	NaN	NaN
NaN	NaN	10.969	10.522	12.960	4.102	0.298	-1.032	1.111	2.811	-0.362	1.394	2.922	2.424	NaN	NaN	NaN	NaN	NaN	NaN	NaN
NaN	NaN	-1.647	-2.620	-3.900	-1.841	0.293	0.302	-0.314	0.406	-0.661	0.256	1.575	1.987	NaN	NaN	NaN	NaN	NaN	NaN	NaN
NaN	NaN	-3.595	-1.873	-1.651	-2.660	0.264	1.826	1.068	1.300	1.185	2.005	2.068	2.707	NaN	NaN	NaN	NaN	NaN	NaN	NaN
NaN	NaN	NaN	-0.123	-0.878	-0.190	-0.541	-0.409	1.162	0.886	1.409	2.394	1.822	0.824	3.852	NaN	NaN	NaN	NaN	NaN	NaN
NaN	NaN	-0.947	-1.977	-1.301	-3.491	-2.762	-1.801	-1.051	-0.760	-0.965	0.014	3.876	4.800	NaN	NaN	NaN	NaN	NaN	NaN	NaN
NaN	NaN	-2.173	-3.528	-2.472	-1.684	-0.971	1.111	-0.280	-0.540	0.743	3.222	5.703	3.817	NaN	NaN	NaN	NaN	NaN	NaN	NaN
NaN	NaN	-2.794	-0.604	-0.231	-0.628	-0.197	-0.923	-0.598	-0.545	-0.530	0.908	6.601	10.007	NaN	NaN	NaN	NaN	NaN	NaN	NaN
NaN	NaN	NaN	-2.818	-4.168	-3.432	1.688	3.535	0.671	0.043	1.169	1.335	1.871	3.972	2.678	NaN	NaN	NaN	NaN	NaN	NaN
NaN	NaN	10.966	7.465	-1.549	-2.568	0.101	1.202	0.785	0.769	2.019	4.712	3.078	3.353	NaN	NaN	NaN	NaN	NaN	NaN	NaN
NaN	NaN	-1.641	-1.000	-1.931	-0.003	2.038	0.560	0.815	1.040	3.010	6.750	1.583	0.334	NaN	NaN	NaN	NaN	NaN	NaN	NaN
NaN	NaN	-1.340	0.132	0.116	-0.646	-0.405	2.033	1.107	1.158	2.153	2.792	2.761	3.372	NaN	NaN	NaN	NaN	NaN	NaN	NaN
NaN	-1.866	-1.747	-3.353	-2.405	0.309	-0.502	0.432	0.528	-0.427	-1.119	1.836	2.900	NaN	NaN	NaN	NaN	NaN	NaN	NaN	NaN
NaN	-1.923	-1.394	-1.194	-1.048	-1.717	-1.631	1.901	0.881	-0.858	-0.389	NaN	NaN	NaN	NaN	NaN	NaN	NaN	NaN	NaN	NaN
NaN	NaN	NaN	-0.476	-1.035	0.093	0.817	0.554	0.930	1.642	2.288	3.844	3.797	3.231	5.256	NaN	NaN	NaN	NaN	NaN	NaN
NaN	NaN	0.939	0.299	-0.424	-0.519	-0.501	0.918	2.063	0.878	1.764	4.289	4.112	2.826	NaN	NaN	NaN	NaN	NaN	NaN	NaN
NaN	NaN	NaN	-1.446	-1.545	-2.332	0.988	1.993	0.504	0.929	-0.329	0.442	2.934	2.470	1.136	NaN	NaN	NaN	NaN	NaN	NaN
NaN	NaN	-0.805	0.056	1.434	1.320	1.724	1.663	0.222	2.148	2.514	1.858	3.302	2.414	NaN	NaN	NaN	NaN	NaN	NaN	NaN
NaN	NaN	NaN	NaN	NaN	NaN	-0.197	0.376	0.702	-0.079	-1.285	0.043	1.105	1.610	1.254	2.055	3.711	5.579	NaN	NaN	NaN
NaN	NaN	NaN	NaN	-2.648	-1.273	1.104	1.172	0.805	-0.877	-0.966	1.241	7.382	5.035	2.327	3.694	NaN	NaN	NaN	NaN	NaN
NaN	NaN	NaN	NaN	NaN	-2.197	-1.210	-3.263	-2.166	-0.842	-3.439	-1.637	-3.433	-2.626	1.388	-0.551	3.347	NaN	NaN	NaN	NaN
NaN	NaN	NaN	NaN	-1.075	-1.339	-1.013	-2.396	-1.647	1.190	-2.347	2.085	5.527	2.321	3.443	1.971	NaN	NaN	NaN	NaN	NaN
NaN	NaN	NaN	1.119	-0.700	3.438	-0.701	2.761	4.269	1.042	2.863	-0.571	0.966	-1.589	-0.993	NaN	NaN	NaN	NaN	NaN	NaN
NaN	NaN	NaN	0.548	-4.517	0.302	1.075	-0.452	3.849	0.554	-0.779	-1.834	-0.663	-0.221	-2.158	NaN	NaN	NaN	NaN	NaN	NaN
NaN	NaN	-2.685	-3.449	-3.064	1.325	-0.955	0.732	3.473	-1.317	-3.289	-3.468	-1.657	2.426	NaN	NaN	NaN	NaN	NaN	NaN	NaN
NaN	NaN	NaN	-1.147	-3.817	-3.397	-6.262	-3.150	5.664	5.742	2.365	0.915	3.327	9.126	13.218	NaN	NaN	NaN	NaN	NaN	NaN
NaN	NaN	NaN	NaN	NaN	0.895	-0.889	-0.763	0.431	5.401	2.181	4.892	5.645	1.937	-0.558	5.445	6.983	NaN	NaN	NaN	NaN
NaN	NaN	19.650	13.810	9.457	14.681	17.737	20.064	20.102	17.600	18.295	15.383	15.568	14.479	NaN	NaN	NaN	NaN	NaN	NaN	NaN
NaN	NaN	NaN	NaN	-3.036	-5.676	-7.943	-7.471	-0.825	-1.913	-3.337	-2.153	1.226	3.625	3.900	3.347	NaN	NaN	NaN	NaN	NaN
NaN	-0.615	-3.606	-1.716	-4.955	-6.799	-6.751	-5.937	-7.379	-6.435	-3.346	NaN	NaN	NaN	NaN	NaN	NaN	NaN	NaN	NaN	NaN
NaN	NaN	NaN	NaN	-1.016	-2.843	-0.998	-2.598	-0.154	1.968	0.812	0.813	-0.807	0.506	-1.346	-3.121	NaN	NaN	NaN	NaN	NaN
NaN	NaN	NaN	-2.475	-3.050	-3.184	-1.797	-0.243	-1.205	-2.879	-4.905	-2.939	0.200	6.445	4.420	NaN	NaN	NaN	NaN	NaN	NaN
NaN	NaN	NaN	-4.795	-3.769	0.532	-0.611	1.175	3.462	1.400	2.552	-1.771	0.618	0.279	NaN	NaN	NaN	NaN	NaN	NaN	NaN
NaN	NaN	NaN	4.989	3.817	3.456	2.481	-0.125	3.128	1.354	0.765	-3.365	-4.904	-0.575	2.463	NaN	NaN	NaN	NaN	NaN	NaN
NaN	NaN	NaN	NaN	-0.410	-1.125	-0.581	2.557	3.241	2.183	-0.540	1.229	-2.342	3.052	7.918	8.380	NaN	NaN	NaN	NaN	NaN
NaN	NaN	NaN	NaN	2.843	7.253	1.759	2.097	2.936	1.846	3.999	2.529	2.637	0.567	5.267	NaN	NaN	NaN	NaN	NaN	NaN
NaN	NaN	NaN	NaN	-0.375	-4.773	-1.545	4.120	5.588	2.799	1.568	-1.992	6.688	14.617	15.643	17.057	NaN	NaN	NaN	NaN	NaN
NaN	NaN	3.678	2.188	-0.456	0.428	-1.264	1.169	4.545	0.826	3.939	0.940	0.367	2.517	NaN	NaN	NaN	NaN	NaN	NaN	NaN
NaN	NaN	NaN	9.572	4.797	4.354	6.767	9.175	9.473	14.303	15.023	17.392	14.668	9.044	7.052	NaN	NaN	NaN	NaN	NaN	NaN
NaN	NaN	NaN	0.235	1.214	1.542	3.681	5.890	4.574	3.554	2.794	2.246	2.248	0.863	-0.738	NaN	NaN	NaN	NaN	NaN	NaN
NaN	NaN	1.518	-3.748	-0.804	4.090	3.761	1.586	-1.312	1.114	3.303	1.727	5.727	5.815	NaN	NaN	NaN	NaN	NaN	NaN	NaN
NaN	NaN	-1.622	0.743	-0.678	4.638	2.230	1.591	-1.769	-3.927	-3.123	1.424	5.513	5.711	NaN	NaN	NaN	NaN	NaN	NaN	NaN
NaN	NaN	NaN	2.563	3.358	3.825	6.500	6.570	3.380	1.234	-0.020	0.395	0.451	-2.203	-2.150	NaN	NaN	NaN	NaN	NaN	NaN
NaN	NaN	NaN	4.110	9.835	5.995	1.070	-1.317	4.756	8.368	8.882	13.637	7.856	6.162	4.155	NaN	NaN	NaN	NaN	NaN	NaN
NaN	NaN	NaN	1.638	6.167	10.318	19.257	22.154	9.722	6.845	6.130	4.830	3.226	2.861	2.152	NaN	NaN	NaN	NaN	NaN	NaN
NaN	NaN	NaN	12.140	13.924	6.880	5.887	8.142	5.050	4.647	1.127	0.197	0.835	-1.766	-2.054	NaN	NaN	NaN	NaN	NaN	NaN
NaN	NaN	-0.747	0.551	0.807	2.363	2.347	0.802	-1.079	0.355	-0.011	4.367	3.829	1.401	NaN	NaN	NaN	NaN	NaN	NaN	NaN
NaN	NaN	NaN	14.389	8.950	3.361	3.883	2.707	1.452	0.711	0.918	0.182	-0.555	-0.541	-1.158	NaN	NaN	NaN	NaN	NaN	NaN
NaN	NaN	-3.348	-3.228	-4.385	-2.307	-2.354	-1.338	2.146	-3.236	-3.177	-0.904	0.526	-1.078	NaN	NaN	NaN	NaN	NaN	NaN	NaN
NaN	NaN	4.031	3.503	2.951	0.676	0.197	3.857	4.696	1.915	3.331	5.228	3.333	4.514	NaN	NaN	NaN	NaN	NaN	NaN	NaN
NaN	NaN	NaN	2.719	1.749	-0.178	3.564	1.445	2.202	0.653	-0.030	2.214	1.935	-0.287	-1.606	NaN	NaN	NaN	NaN	NaN	NaN
NaN	NaN	NaN	3.194	3.243	0.301	3.423	1.415	0.296	-1.757	-0.964	0.268	0.096	-1.599	-2.961	NaN	NaN	NaN	NaN	NaN	NaN
NaN	NaN	NaN	0.443	0.024	-1.760	-3.649	-4.078	-0.735	-1.420	-2.638	-0.015	3.071	3.633	3.792	NaN	NaN	NaN	NaN	NaN	NaN
NaN	NaN	NaN	14.314	-0.843	-1.208	-5.139	-3.934	-6.123	-6.546	-5.222	-2.709	4.855	3.565	-0.241	NaN	NaN	NaN	NaN	NaN	NaN
NaN	NaN	NaN	-1.374	-2.583	-0.276	-2.365	-1.541	-2.524	-0.229	0.612	-2.607	1.559	2.593	0.390	NaN	NaN	NaN	NaN	NaN	NaN
NaN	NaN	NaN	NaN	NaN	NaN	2.947	0.872	-2.592	-4.563	1.051	1.621	-0.793	-1.010	-0.861	-0.521	-1.543	-1.512	NaN	NaN	NaN
AC-R [n=400]
-5.000	-4.000	-3.000	-2.000	-1.000	0.000	1.000	2.000	3.000	4.000	5.000	6.000	7.000	8.000	9.000	10.000	11.000	12.000	13.000	14.000	15.000
NaN	NaN	NaN	NaN	NaN	1.277	1.231	3.541	2.587	4.440	4.074	3.158	4.869	5.711	5.150	5.468	2.622	NaN	NaN	NaN	NaN
NaN	NaN	NaN	NaN	NaN	5.785	12.374	11.000	5.447	1.423	2.236	1.286	-0.687	-0.325	-1.149	-2.153	-3.705	NaN	NaN	NaN	NaN
NaN	NaN	NaN	NaN	NaN	NaN	4.401	7.729	5.345	2.598	0.061	1.831	1.186	-1.635	-4.395	-6.447	-3.019	-2.481	NaN	NaN	NaN
NaN	NaN	NaN	NaN	NaN	-2.617	1.490	4.371	1.914	3.925	3.094	0.247	-1.472	-1.307	-1.151	-3.086	-3.996	NaN	NaN	NaN	NaN
NaN	NaN	NaN	NaN	NaN	-5.008	0.465	2.925	1.333	4.128	1.693	7.519	7.179	0.968	1.627	1.361	0.767	NaN	NaN	NaN	NaN
NaN	NaN	NaN	NaN	-2.977	-0.920	-0.820	0.299	0.081	0.490	1.955	3.462	3.840	2.268	0.102	-1.172	NaN	NaN	NaN	NaN	NaN
NaN	NaN	NaN	NaN	NaN	-5.006	-1.888	-1.174	1.077	8.048	3.702	4.527	5.030	-0.192	-0.039	-0.207	-1.211	NaN	NaN	NaN	NaN
NaN	NaN	NaN	NaN	-3.330	-1.208	-1.780	-2.265	-2.545	-4.015	-2.645	-2.898	-3.724	-3.714	-6.837	-8.100	NaN	NaN	NaN	NaN	NaN
NaN	NaN	NaN	NaN	NaN	1.726	4.377	-2.581	-0.304	-0.695	0.952	-1.524	-2.222	-2.885	-3.183	-4.211	-5.308	NaN	NaN	NaN	NaN
NaN	NaN	NaN	NaN	NaN	-2.294	4.384	6.774	5.334	4.493	2.925	4.865	2.859	1.800	1.292	-0.704	-2.399	NaN	NaN	NaN	NaN
NaN	NaN	NaN	NaN	-1.336	11.706	25.223	14.915	6.566	5.743	4.084	5.484	8.735	9.414	10.516	11.770	NaN	NaN	NaN	NaN	NaN
NaN	NaN	NaN	9.971	7.675	5.972	10.892	13.713	12.848	3.433	9.340	8.222	5.214	4.174	9.148	NaN	NaN	NaN	NaN	NaN	NaN
NaN	NaN	NaN	NaN	5.911	9.390	8.914	4.933	6.090	-2.388	3.330	11.226	12.981	6.236	12.789	15.755	NaN	NaN	NaN	NaN	NaN
NaN	NaN	NaN	NaN	3.907	4.042	5.906	5.708	4.379	-2.567	-1.664	5.327	6.559	9.148	4.706	7.932	NaN	NaN	NaN	NaN	NaN
NaN	NaN	NaN	2.990	4.068	6.834	3.362	2.675	-0.164	7.610	-3.137	-0.801	19.417	14.822	7.980	NaN	NaN	NaN	NaN	NaN	NaN
NaN	NaN	NaN	NaN	NaN	NaN	-2.954	-1.448	-3.138	-2.246	-3.383	-0.304	2.137	6.679	5.953	3.289	9.000	8.907	NaN	NaN	NaN
NaN	NaN	NaN	NaN	NaN	NaN	-3.116	-7.964	-7.682	-5.694	2.733	-1.610	0.438	2.604	2.751	0.097	0.776	-0.808	NaN	NaN	NaN
NaN	NaN	NaN	NaN	NaN	NaN	-12.495	-12.110	-10.213	-7.479	1.424	0.668	-0.437	-2.363	-1.957	-1.429	4.692	-2.837	NaN	NaN	NaN
NaN	NaN	NaN	NaN	11.687	2.087	-1.808	12.457	13.739	1.239	-0.155	-1.490	3.362	2.000	3.559	1.845	NaN	NaN	NaN	NaN	NaN
NaN	NaN	NaN	4.015	-3.998	-7.205	-1.683	10.127	12.652	9.640	0.641	0.665	-2.309	-2.786	-1.844	NaN	NaN	NaN	NaN	NaN	NaN
NaN	NaN	NaN	NaN	NaN	NaN	24.408	20.420	9.151	5.449	4.768	0.898	0.633	0.016	0.719	-0.826	-1.385	NaN	NaN	NaN	NaN
NaN	NaN	NaN	NaN	NaN	NaN	9.659	10.144	1.384	2.367	3.759	0.623	-2.902	-4.342	-4.529	-0.658	4.779	5.245	NaN	NaN	NaN
NaN	NaN	NaN	NaN	NaN	NaN	-3.118	2.639	0.890	-4.816	-3.808	-4.145	-4.908	-3.828	-2.778	-3.866	-5.002	-5.352	NaN	NaN	NaN
NaN	NaN	NaN	NaN	NaN	NaN	-2.020	2.624	10.986	4.745	-6.221	-6.921	-5.831	-6.124	-4.318	-8.290	-4.170	1.790	NaN	NaN	NaN
NaN	NaN	NaN	NaN	NaN	-10.453	-6.287	-4.307	-4.942	-5.666	-3.838	-2.419	-7.202	-6.728	-3.684	-1.369	3.544	NaN	NaN	NaN	NaN
NaN	NaN	NaN	NaN	NaN	NaN	-1.447	0.988	-3.697	-5.120	-7.114	-5.742	-5.738	-5.892	-5.722	-5.367	-6.086	-6.253	NaN	NaN	NaN
NaN	NaN	NaN	NaN	NaN	NaN	3.286	5.731	-0.811	-3.031	-7.759	1.468	-3.952	-8.491	-8.486	-11.511	-10.268	-9.313	NaN	NaN	NaN
NaN	NaN	NaN	NaN	NaN	-4.837	-4.472	-5.398	-3.215	-6.637	-10.195	-9.008	-9.296	-3.568	-4.309	-6.865	-9.599	NaN	NaN	NaN	NaN
NaN	NaN	NaN	NaN	NaN	-2.597	-6.786	-8.058	-9.049	-4.165	-5.061	-5.291	-1.315	-4.450	-7.174	-9.616	-10.288	NaN	NaN	NaN	NaN
NaN	NaN	NaN	NaN	NaN	NaN	-10.126	-10.198	-7.353	-2.102	-4.521	-8.678	-7.672	-9.488	-14.517	-9.293	1.500	NaN	NaN	NaN	NaN
NaN	NaN	NaN	NaN	NaN	7.479	-9.877	-10.512	-4.123	-5.847	0.586	-1.139	-6.735	-7.094	-6.537	-2.416	-4.201	NaN	NaN	NaN	NaN
NaN	NaN	NaN	NaN	NaN	NaN	6.749	2.870	-5.749	-7.761	-9.617	-8.414	-9.558	-9.086	-6.242	-9.889	-11.115	-13.072	NaN	NaN	NaN
NaN	NaN	NaN	NaN	NaN	-9.689	-4.320	-9.188	-10.037	-9.186	-8.278	-7.810	-8.892	-11.590	-8.601	-5.548	-9.919	NaN	NaN	NaN	NaN
NaN	NaN	NaN	NaN	NaN	NaN	-1.033	0.876	2.751	2.716	1.820	0.840	3.555	2.519	3.504	4.557	1.371	3.376	NaN	NaN	NaN
NaN	NaN	NaN	NaN	NaN	NaN	-8.160	-1.790	-0.423	-0.698	2.547	0.480	-1.401	2.129	0.828	3.395	9.298	12.402	NaN	NaN	NaN
NaN	NaN	NaN	NaN	-5.644	-5.194	-2.740	2.122	-1.922	-0.034	2.430	1.415	1.206	-0.028	-0.315	-0.014	NaN	NaN	NaN	NaN	NaN
NaN	NaN	NaN	NaN	-0.280	0.397	-1.609	-3.772	0.614	2.888	5.915	5.279	3.101	4.645	1.598	0.193	NaN	NaN	NaN	NaN	NaN
NaN	NaN	NaN	NaN	NaN	NaN	-4.687	-0.988	1.715	2.837	1.067	0.955	-0.315	-0.662	-1.569	-1.417	4.413	NaN	NaN	NaN	NaN
NaN	-3.544	-6.082	-7.917	-6.430	-5.791	-7.688	-3.013	2.816	0.270	0.390	NaN	NaN	NaN	NaN	NaN	NaN	NaN	NaN	NaN	NaN
NaN	NaN	NaN	NaN	NaN	-2.838	-4.623	-1.708	0.564	1.094	1.313	1.875	0.458	0.306	-0.706	-0.407	2.358	NaN	NaN	NaN	NaN
NaN	NaN	NaN	NaN	NaN	-0.098	-0.576	0.259	0.140	2.345	3.544	3.033	4.012	3.041	4.554	-0.901	-3.008	NaN	NaN	NaN	NaN
NaN	NaN	NaN	NaN	NaN	-5.050	-1.190	-0.417	1.555	1.710	2.522	2.268	2.977	3.645	2.138	2.314	-0.273	NaN	NaN	NaN	NaN
NaN	NaN	NaN	NaN	NaN	NaN	-3.463	-2.937	0.060	4.079	4.956	1.372	2.597	2.188	2.966	2.366	-1.730	NaN	NaN	NaN	NaN
NaN	NaN	NaN	NaN	NaN	NaN	1.437	3.205	6.949	2.501	0.287	2.586	1.431	0.954	4.825	2.659	3.623	5.793	NaN	NaN	NaN
NaN	NaN	NaN	NaN	NaN	4.237	5.058	5.798	6.919	9.839	5.372	-0.734	2.569	5.481	5.966	7.148	9.008	NaN	NaN	NaN	NaN
NaN	NaN	NaN	NaN	NaN	NaN	0.104	0.246	0.938	-0.110	3.276	3.648	0.009	0.693	1.314	1.887	2.746	3.293	NaN	NaN	NaN
NaN	NaN	NaN	NaN	0.105	-0.340	2.130	2.660	1.727	4.523	7.041	6.775	6.005	7.234	5.063	7.574	NaN	NaN	NaN	NaN	NaN
NaN	NaN	NaN	NaN	NaN	NaN	1.536	5.008	6.769	6.033	7.967	11.014	8.762	5.633	7.385	6.488	5.942	NaN	NaN	NaN	NaN
NaN	NaN	NaN	NaN	NaN	NaN	0.824	4.388	3.390	2.511	-0.322	1.591	1.938	0.316	0.300	-0.154	2.146	6.059	NaN	NaN	NaN
NaN	NaN	NaN	NaN	-3.653	-5.401	-4.923	-0.292	2.695	1.565	-1.364	0.534	0.994	0.643	2.037	0.696	NaN	NaN	NaN	NaN	NaN
NaN	NaN	NaN	NaN	NaN	8.105	6.562	6.426	8.046	8.360	6.316	1.249	2.539	3.245	1.963	3.592	3.372	NaN	NaN	NaN	NaN
NaN	NaN	NaN	NaN	NaN	NaN	3.170	3.857	4.988	5.885	0.374	-0.500	1.124	-0.716	1.349	0.459	-0.850	1.504	NaN	NaN	NaN
NaN	NaN	NaN	NaN	NaN	1.690	1.780	3.480	4.558	2.132	0.015	1.288	1.202	0.758	-1.540	-0.859	1.806	NaN	NaN	NaN	NaN
NaN	NaN	NaN	NaN	NaN	NaN	1.041	0.074	0.281	3.016	0.106	0.294	1.552	-0.162	-2.454	-0.250	1.221	3.199	NaN	NaN	NaN
NaN	NaN	NaN	NaN	NaN	NaN	2.539	2.269	3.486	6.100	2.395	0.437	-0.404	-1.214	-1.099	2.922	1.020	0.134	NaN	NaN	NaN
NaN	NaN	NaN	NaN	NaN	NaN	-0.057	-0.366	1.626	3.127	1.809	-0.586	1.562	1.007	1.794	0.772	1.955	2.817	NaN	NaN	NaN
NaN	NaN	NaN	NaN	NaN	1.224	2.389	-0.296	-1.305	-0.194	1.585	-1.383	-2.247	1.394	1.580	0.621	2.280	NaN	NaN	NaN	NaN
NaN	NaN	NaN	0.058	0.047	-1.322	-2.170	-0.688	1.808	4.476	0.573	-1.351	-0.686	0.897	1.578	NaN	NaN	NaN	NaN	NaN	NaN
NaN	NaN	NaN	NaN	NaN	NaN	-2.070	2.667	5.629	1.845	0.592	0.588	3.601	4.537	2.004	2.277	3.709	3.955	NaN	NaN	NaN
NaN	NaN	NaN	NaN	NaN	NaN	-3.893	-2.690	-4.006	-7.223	-5.401	-4.286	-4.932	-2.213	-0.076	2.237	0.673	-3.283	NaN	NaN	NaN
NaN	NaN	NaN	NaN	NaN	NaN	-4.374	-4.761	-5.936	-5.830	-3.888	-3.728	-6.066	-3.480	0.799	0.707	-2.743	-3.386	NaN	NaN	NaN
NaN	NaN	NaN	NaN	NaN	NaN	-2.836	0.334	0.826	1.673	1.036	-2.790	0.370	0.704	-1.116	-0.493	1.048	NaN	NaN	NaN	NaN
NaN	NaN	NaN	NaN	NaN	NaN	-5.307	-5.204	-1.568	-0.019	-0.580	-0.765	0.229	1.997	1.801	1.587	-1.377	-1.494	NaN	NaN	NaN
NaN	NaN	NaN	NaN	NaN	NaN	0.836	1.175	0.059	-0.956	-1.344	-1.955	-1.226	6.443	7.629	0.972	0.685	0.363	NaN	NaN	NaN
NaN	NaN	NaN	NaN	NaN	-2.015	2.514	-0.278	-2.660	-3.031	-1.137	-1.096	-0.923	-2.147	-3.915	-5.897	-5.035	NaN	NaN	NaN	NaN
NaN	NaN	NaN	NaN	NaN	NaN	-9.726	-5.592	-2.775	1.324	-0.367	-2.229	-2.529	-3.161	-4.426	-5.596	-7.047	-3.200	NaN	NaN	NaN
NaN	NaN	NaN	NaN	NaN	NaN	-6.284	-6.651	-1.837	0.292	-0.136	-0.663	-2.356	-2.952	-3.373	-3.975	-4.864	-6.266	NaN	NaN	NaN
NaN	NaN	NaN	NaN	NaN	NaN	0.098	-0.761	1.026	2.184	-1.480	-0.194	-0.144	-2.277	-2.186	-0.030	3.056	3.761	NaN	NaN	NaN
NaN	NaN	NaN	NaN	NaN	NaN	-1.678	0.393	4.742	2.515	1.670	1.843	2.758	0.991	-0.340	-3.394	-1.379	1.058	NaN	NaN	NaN
NaN	NaN	NaN	NaN	NaN	1.318	-0.863	0.199	-0.241	-2.326	-3.006	-3.038	-0.202	-0.656	-1.652	-2.942	-5.314	NaN	NaN	NaN	NaN
NaN	NaN	NaN	NaN	NaN	NaN	-5.242	-4.805	-2.542	-1.109	-3.341	-3.724	-3.885	-4.573	-5.112	-3.201	-0.741	-1.240	NaN	NaN	NaN
NaN	NaN	NaN	NaN	NaN	4.934	2.056	1.623	-0.348	1.010	2.328	1.734	-0.195	-3.376	-5.367	-6.527	-4.496	NaN	NaN	NaN	NaN
NaN	NaN	NaN	NaN	NaN	-6.612	-5.249	-3.828	-2.057	2.452	0.779	-1.358	-2.304	-3.162	-1.760	0.083	-0.731	NaN	NaN	NaN	NaN
NaN	NaN	NaN	NaN	NaN	NaN	-0.575	0.416	1.172	0.167	-0.861	-0.879	-3.189	-1.310	-1.979	-1.532	-2.789	NaN	NaN	NaN	NaN
NaN	NaN	NaN	NaN	NaN	NaN	-4.156	-1.147	3.082	5.252	3.075	2.255	1.218	-0.314	1.128	-2.298	-1.321	1.319	NaN	NaN	NaN
NaN	NaN	NaN	NaN	NaN	-5.075	-3.190	3.221	5.280	8.202	4.856	2.635	3.053	4.119	2.688	-0.211	-2.779	NaN	NaN	NaN	NaN
NaN	NaN	NaN	NaN	NaN	NaN	-4.300	3.277	8.344	9.762	6.177	3.637	2.213	1.373	1.709	0.690	1.119	0.219	NaN	NaN	NaN
NaN	NaN	NaN	NaN	NaN	NaN	-5.692	-2.483	2.760	7.449	5.508	3.385	3.013	-0.337	-0.105	0.061	-0.145	NaN	NaN	NaN	NaN
NaN	NaN	NaN	NaN	NaN	-4.077	-0.506	-0.436	0.979	5.094	2.901	-0.079	0.370	0.746	0.281	1.356	-1.825	NaN	NaN	NaN	NaN
NaN	NaN	NaN	NaN	NaN	4.872	2.717	2.656	2.502	4.005	1.790	-1.347	-0.840	1.966	1.667	-0.370	-0.963	NaN	NaN	NaN	NaN
NaN	NaN	NaN	NaN	NaN	NaN	-2.665	-3.665	-1.354	3.954	3.221	1.339	1.765	1.104	1.440	-1.330	-3.570	-0.169	NaN	NaN	NaN
NaN	NaN	NaN	NaN	NaN	NaN	7.846	5.328	0.440	1.260	3.274	0.948	0.186	-1.316	-2.867	-2.345	-0.434	-2.247	NaN	NaN	NaN
NaN	NaN	NaN	NaN	NaN	NaN	-4.007	-0.556	2.903	4.816	-0.266	-0.155	1.109	0.750	0.087	-0.861	-1.148	-2.327	NaN	NaN	NaN
NaN	NaN	NaN	NaN	NaN	5.206	7.151	5.649	6.852	6.378	4.211	2.542	1.460	0.715	2.670	-0.227	-1.741	NaN	NaN	NaN	NaN
NaN	NaN	NaN	NaN	NaN	NaN	6.234	4.239	5.594	5.593	2.061	2.740	2.328	1.856	3.013	-0.782	-1.001	1.833	NaN	NaN	NaN
NaN	NaN	NaN	NaN	NaN	NaN	-0.668	6.442	11.207	7.450	4.241	3.235	1.348	-0.010	0.940	-0.982	0.073	1.607	NaN	NaN	NaN
NaN	NaN	NaN	NaN	NaN	NaN	0.702	5.027	8.031	5.749	1.453	1.689	0.750	0.282	-1.272	0.551	1.365	0.521	NaN	NaN	NaN
NaN	NaN	NaN	NaN	NaN	0.493	0.874	-0.670	0.026	5.158	3.115	1.756	0.991	-0.198	0.226	-0.164	-3.807	NaN	NaN	NaN	NaN
NaN	NaN	NaN	NaN	NaN	NaN	6.547	4.228	3.051	4.277	6.237	6.307	4.356	4.656	3.227	0.669	1.183	0.724	NaN	NaN	NaN
NaN	NaN	NaN	NaN	NaN	NaN	0.451	3.642	5.024	5.583	2.039	1.304	1.658	0.534	0.983	1.042	0.805	-0.125	NaN	NaN	NaN
NaN	NaN	NaN	NaN	NaN	NaN	-5.292	-0.141	3.867	4.482	2.575	1.328	-0.131	-1.709	-2.531	0.095	-0.863	-1.125	NaN	NaN	NaN
NaN	NaN	NaN	NaN	NaN	NaN	-2.217	2.526	7.208	6.841	1.718	1.005	0.797	-0.225	-1.984	-2.081	-1.684	-1.234	NaN	NaN	NaN
NaN	NaN	NaN	NaN	NaN	NaN	-1.498	3.681	9.061	9.543	4.409	0.965	-1.014	-0.532	-0.851	-1.667	-0.063	2.877	NaN	NaN	NaN
NaN	NaN	NaN	NaN	NaN	2.532	3.194	3.012	1.929	1.587	4.193	5.416	4.714	5.137	5.394	6.044	4.516	NaN	NaN	NaN	NaN
NaN	NaN	NaN	NaN	NaN	-2.874	-1.864	3.013	2.356	-1.511	0.422	3.121	2.862	3.852	2.778	1.002	-0.365	NaN	NaN	NaN	NaN
NaN	NaN	NaN	NaN	NaN	NaN	-0.356	-0.590	0.057	0.260	0.544	1.466	0.240	-1.040	-2.821	-2.890	-2.505	NaN	NaN	NaN	NaN
NaN	NaN	NaN	NaN	NaN	NaN	-3.905	-3.573	-0.233	0.322	-1.787	-1.493	-2.475	-2.145	-3.648	-3.279	-4.702	-6.622	NaN	NaN	NaN
NaN	NaN	NaN	NaN	NaN	2.029	0.866	-0.252	-1.140	-0.162	-0.894	-0.865	0.152	-1.022	-3.093	-4.203	-3.508	NaN	NaN	NaN	NaN
NaN	NaN	NaN	NaN	NaN	NaN	1.257	0.880	0.387	4.090	2.129	2.660	1.977	0.096	-1.348	-0.304	-2.539	-3.419	NaN	NaN	NaN
NaN	NaN	NaN	NaN	NaN	NaN	-5.541	-4.814	0.821	0.040	-0.969	0.303	-0.329	-1.646	-2.738	-1.687	-2.301	-4.963	NaN	NaN	NaN
NaN	3.929	2.882	4.655	3.170	2.078	1.786	1.113	0.722	1.483	0.957	0.557	-0.132	NaN	NaN	NaN	NaN	NaN	NaN	NaN	NaN
NaN	NaN	NaN	NaN	NaN	NaN	1.381	2.166	1.686	2.838	3.949	3.517	1.931	-0.347	-2.050	-2.676	-0.941	-0.814	NaN	NaN	NaN
NaN	NaN	NaN	NaN	NaN	NaN	2.593	3.489	2.108	4.075	3.062	1.748	0.580	0.024	0.155	-1.068	-3.256	-2.300	NaN	NaN	NaN
NaN	NaN	NaN	NaN	NaN	NaN	1.091	-0.268	-1.442	-1.139	-1.028	0.571	0.498	-1.556	-3.401	-3.159	-3.397	-0.739	NaN	NaN	NaN
NaN	NaN	NaN	NaN	NaN	NaN	-0.678	0.105	2.942	1.888	-0.915	-0.741	-1.045	-2.592	-0.527	0.150	-0.061	0.453	NaN	NaN	NaN
NaN	NaN	NaN	NaN	2.706	0.981	-1.004	0.695	0.103	0.857	-0.689	-1.871	-2.428	-3.643	-4.186	-3.210	NaN	NaN	NaN	NaN	NaN
NaN	NaN	NaN	NaN	NaN	NaN	-1.204	-1.905	1.042	2.350	-0.495	-0.742	-0.914	-1.988	-0.271	1.321	0.829	NaN	NaN	NaN	NaN
NaN	NaN	NaN	NaN	NaN	NaN	-2.322	-1.908	-0.704	0.700	-0.379	-0.548	-2.409	-4.176	-3.290	-2.907	-1.841	-0.287	NaN	NaN	NaN
NaN	NaN	NaN	NaN	NaN	NaN	0.426	0.026	0.630	2.245	1.309	1.028	-0.937	-1.791	-1.057	-0.104	-1.086	-1.799	NaN	NaN	NaN
NaN	NaN	NaN	NaN	NaN	NaN	0.109	1.321	1.372	1.750	-0.474	-1.284	-1.311	-1.491	-3.450	-1.243	-0.007	NaN	NaN	NaN	NaN
NaN	NaN	NaN	NaN	NaN	NaN	1.394	0.905	2.240	0.349	-2.694	-0.991	-0.657	-2.504	-1.492	0.098	-1.178	-1.744	NaN	NaN	NaN
NaN	NaN	NaN	NaN	NaN	NaN	2.164	2.104	2.239	1.318	-1.102	-1.216	-0.366	-0.843	-3.649	-2.500	0.780	0.995	NaN	NaN	NaN
NaN	NaN	NaN	NaN	NaN	-0.869	-0.183	-2.464	-2.390	-2.041	1.186	0.723	-0.805	-0.399	-1.460	-4.160	-3.473	NaN	NaN	NaN	NaN
NaN	NaN	NaN	NaN	NaN	NaN	-1.245	-1.192	-1.000	0.764	0.510	-0.516	-0.968	-0.678	-2.432	-2.200	-1.293	-1.570	NaN	NaN	NaN
NaN	NaN	NaN	NaN	NaN	NaN	0.195	0.652	0.149	0.538	0.707	-0.239	-0.774	-1.723	-0.214	0.196	-0.661	NaN	NaN	NaN	NaN
NaN	NaN	NaN	NaN	NaN	NaN	-1.281	-0.453	0.835	1.967	1.615	1.199	2.442	1.932	-0.689	-3.015	-2.566	-1.263	NaN	NaN	NaN
NaN	NaN	NaN	NaN	NaN	NaN	-0.100	2.915	-0.459	-0.922	1.415	3.981	5.143	3.319	2.971	4.404	2.451	0.794	NaN	NaN	NaN
NaN	NaN	NaN	NaN	NaN	NaN	-0.854	1.499	2.912	4.758	1.641	1.964	4.945	2.610	2.251	0.667	1.391	1.183	NaN	NaN	NaN
NaN	NaN	NaN	NaN	NaN	NaN	-2.567	3.005	4.555	4.342	3.224	0.598	0.283	1.656	2.009	2.270	2.860	1.567	NaN	NaN	NaN
NaN	NaN	NaN	NaN	1.546	1.558	0.438	0.568	0.932	-0.140	-0.825	3.118	6.362	2.175	-0.123	-0.702	NaN	NaN	NaN	NaN	NaN
NaN	NaN	NaN	NaN	NaN	NaN	3.051	5.072	3.809	3.488	1.963	2.145	3.759	1.275	-0.917	-1.964	-2.186	-2.816	NaN	NaN	NaN
NaN	NaN	NaN	-6.561	-1.028	0.429	-0.259	1.953	1.710	3.928	4.633	3.491	1.726	-0.026	0.122	NaN	NaN	NaN	NaN	NaN	NaN
NaN	NaN	NaN	NaN	-3.824	-4.406	-5.313	-3.454	-0.373	-0.556	0.666	1.761	1.526	1.882	0.520	NaN	NaN	NaN	NaN	NaN	NaN
NaN	NaN	NaN	NaN	-4.288	-3.027	-2.462	-2.341	-0.556	-0.563	0.511	-0.990	-1.094	1.372	-0.642	-2.019	NaN	NaN	NaN	NaN	NaN
NaN	NaN	NaN	NaN	NaN	-2.846	-3.861	-4.552	-2.407	-1.097	-1.997	-2.178	-1.112	-0.091	-0.558	-3.921	-5.188	NaN	NaN	NaN	NaN
NaN	NaN	NaN	NaN	-3.743	-3.757	-4.465	-2.780	-1.556	1.726	-0.692	0.389	0.381	-0.064	0.313	3.147	NaN	NaN	NaN	NaN	NaN
NaN	NaN	NaN	NaN	NaN	-0.903	-1.630	-1.442	-1.866	-1.893	1.264	1.743	1.386	2.168	1.538	-0.374	-1.303	NaN	NaN	NaN	NaN
NaN	-2.071	-3.630	-2.976	-2.303	-2.599	-1.728	-1.052	0.727	0.980	-0.170	0.645	NaN	NaN	NaN	NaN	NaN	NaN	NaN	NaN	NaN
NaN	NaN	NaN	NaN	NaN	-1.385	0.833	-0.404	-0.256	2.510	2.296	0.750	1.814	-0.271	-2.208	-2.560	-3.325	NaN	NaN	NaN	NaN
NaN	NaN	NaN	NaN	-3.035	-1.909	-0.766	-0.601	1.289	1.870	1.414	-0.514	-0.930	2.458	-0.512	-0.500	NaN	NaN	NaN	NaN	NaN
NaN	NaN	NaN	NaN	-2.524	-1.320	-0.005	-0.147	-0.238	0.703	1.645	1.694	2.290	1.957	1.910	1.604	NaN	NaN	NaN	NaN	NaN
NaN	NaN	NaN	NaN	NaN	-3.124	-1.154	-0.097	2.607	2.541	4.567	4.202	3.064	1.381	-0.703	-2.165	-0.189	NaN	NaN	NaN	NaN
NaN	NaN	NaN	NaN	NaN	-1.758	0.432	1.549	2.563	5.102	5.603	4.505	2.337	2.052	1.191	1.528	1.027	NaN	NaN	NaN	NaN
NaN	NaN	NaN	NaN	NaN	NaN	1.577	1.373	1.913	1.981	4.409	2.464	0.499	2.685	1.226	0.995	1.432	2.731	NaN	NaN	NaN
NaN	NaN	NaN	NaN	1.048	1.427	1.313	2.834	4.273	5.566	8.283	7.775	6.826	4.380	5.290	6.211	NaN	NaN	NaN	NaN	NaN
NaN	NaN	NaN	NaN	-0.558	-0.071	1.010	1.497	2.857	6.701	6.449	5.527	3.270	2.344	3.058	2.099	NaN	NaN	NaN	NaN	NaN
NaN	NaN	NaN	NaN	NaN	NaN	0.380	1.669	2.068	4.701	4.759	3.282	2.760	2.138	2.221	3.365	-0.005	-2.178	NaN	NaN	NaN
NaN	NaN	NaN	NaN	NaN	NaN	0.652	3.701	4.012	3.137	6.067	7.640	7.959	7.460	6.450	5.527	6.715	5.687	NaN	NaN	NaN
NaN	NaN	NaN	NaN	0.006	0.078	1.485	4.364	4.789	2.302	5.602	8.123	8.374	7.586	6.329	5.466	NaN	NaN	NaN	NaN	NaN
NaN	NaN	NaN	NaN	NaN	-0.112	0.869	2.001	3.986	5.293	7.021	7.376	6.516	5.731	5.901	4.673	4.629	NaN	NaN	NaN	NaN
NaN	NaN	NaN	NaN	1.680	1.031	1.799	3.662	3.467	2.043	2.497	5.789	7.034	6.595	4.599	3.194	NaN	NaN	NaN	NaN	NaN
NaN	NaN	NaN	NaN	NaN	NaN	0.772	3.482	5.998	5.569	7.290	8.023	6.511	5.493	5.307	4.886	5.843	7.448	NaN	NaN	NaN
NaN	NaN	NaN	9.410	4.064	6.819	6.937	10.176	13.855	12.449	14.873	16.074	15.461	15.867	14.367	NaN	NaN	NaN	NaN	NaN	NaN
NaN	NaN	NaN	NaN	NaN	-2.711	-2.696	-1.192	-0.276	-0.398	1.377	1.313	1.354	1.927	2.286	-1.047	1.556	NaN	NaN	NaN	NaN
NaN	NaN	NaN	NaN	NaN	-5.393	-6.822	-1.986	0.582	1.139	5.433	4.008	3.199	3.255	-0.244	-0.265	-0.645	NaN	NaN	NaN	NaN
NaN	NaN	NaN	-1.379	-2.506	0.930	-1.503	-2.975	-2.590	3.608	2.687	1.616	0.112	-2.404	-2.136	NaN	NaN	NaN	NaN	NaN	NaN
NaN	NaN	NaN	NaN	NaN	-4.369	-2.868	-1.310	1.124	2.744	1.773	0.243	-0.431	-1.098	-1.213	-0.077	0.506	NaN	NaN	NaN	NaN
NaN	NaN	NaN	NaN	NaN	NaN	-3.681	0.156	3.272	5.212	3.001	2.776	1.607	-0.052	-0.366	-0.314	0.563	-0.236	NaN	NaN	NaN
NaN	NaN	NaN	NaN	NaN	-10.377	-4.397	-0.233	-0.269	-0.589	2.131	1.268	0.001	-1.791	-2.924	-0.186	-2.938	NaN	NaN	NaN	NaN
NaN	NaN	-7.378	-4.639	0.035	-2.191	-4.763	-2.775	0.844	1.669	1.601	3.184	0.022	-1.857	NaN	NaN	NaN	NaN	NaN	NaN	NaN
NaN	NaN	NaN	NaN	NaN	2.080	6.045	8.055	9.977	9.813	5.554	5.110	3.720	6.253	5.673	3.563	3.071	NaN	NaN	NaN	NaN
NaN	NaN	NaN	NaN	NaN	-0.752	0.479	2.006	3.319	3.884	7.368	8.109	6.669	7.035	4.456	4.560	4.086	NaN	NaN	NaN	NaN
NaN	NaN	NaN	NaN	NaN	12.072	8.675	4.471	7.086	6.361	6.932	7.319	7.564	7.305	5.584	5.092	5.469	NaN	NaN	NaN	NaN
NaN	NaN	NaN	NaN	NaN	9.161	5.524	8.564	6.866	7.498	9.661	9.422	8.928	8.608	9.280	9.481	7.513	NaN	NaN	NaN	NaN
NaN	NaN	NaN	NaN	NaN	3.425	2.121	3.834	5.073	3.824	4.799	5.405	6.143	5.173	2.705	5.074	5.327	NaN	NaN	NaN	NaN
NaN	NaN	NaN	NaN	NaN	4.528	7.030	7.746	5.648	5.162	6.442	7.165	5.487	3.118	5.473	3.162	-0.402	NaN	NaN	NaN	NaN
NaN	NaN	NaN	NaN	NaN	3.985	8.082	6.363	6.465	6.441	7.207	8.492	7.752	8.404	9.904	8.746	7.416	NaN	NaN	NaN	NaN
NaN	NaN	NaN	7.227	9.412	3.769	3.438	2.900	3.311	2.276	4.445	3.546	3.086	6.030	4.206	NaN	NaN	NaN	NaN	NaN	NaN
NaN	NaN	NaN	NaN	NaN	11.963	4.233	5.595	3.581	3.398	3.714	2.733	3.604	3.142	4.247	5.205	6.553	NaN	NaN	NaN	NaN
NaN	NaN	NaN	NaN	1.580	0.063	0.133	0.281	0.609	0.792	-0.126	-0.392	0.489	1.328	2.251	3.033	NaN	NaN	NaN	NaN	NaN
NaN	NaN	-4.841	-3.580	-1.717	-0.964	-0.604	-1.979	-0.391	-0.425	-2.556	-3.229	-2.244	-1.536	NaN	NaN	NaN	NaN	NaN	NaN	NaN
NaN	NaN	NaN	NaN	NaN	-1.237	-1.957	-2.132	-3.258	-2.152	-2.469	-2.360	0.252	0.680	0.308	-0.920	-0.572	NaN	NaN	NaN	NaN
NaN	-4.732	-4.405	-4.451	-4.559	-2.990	-0.468	-2.119	-2.509	-3.827	NaN	NaN	NaN	NaN	NaN	NaN	NaN	NaN	NaN	NaN	NaN
NaN	NaN	NaN	NaN	NaN	-5.327	-3.191	-2.321	-2.337	-1.753	-1.669	-2.909	-3.570	-3.112	-3.698	-2.561	-2.375	NaN	NaN	NaN	NaN
NaN	NaN	NaN	NaN	-2.927	-1.789	0.284	-0.512	-0.544	-0.802	-1.812	-1.648	-2.199	-1.958	-2.599	NaN	NaN	NaN	NaN	NaN	NaN
NaN	NaN	NaN	NaN	NaN	-3.040	-2.504	-1.363	-3.338	-1.562	-2.073	-3.259	-4.257	-3.871	-3.975	-3.270	-3.869	NaN	NaN	NaN	NaN
NaN	NaN	NaN	NaN	-4.755	-0.605	0.992	0.488	-0.908	-0.088	1.782	3.082	2.297	-0.012	-0.925	-0.810	NaN	NaN	NaN	NaN	NaN
NaN	-2.195	-3.859	-3.775	-4.152	-1.731	-0.680	-0.727	-1.553	-1.366	-0.217	1.474	NaN	NaN	NaN	NaN	NaN	NaN	NaN	NaN	NaN
NaN	NaN	NaN	NaN	NaN	-2.887	-1.328	-3.514	1.439	3.054	2.166	4.465	5.582	5.472	3.239	1.858	2.437	NaN	NaN	NaN	NaN
NaN	NaN	NaN	NaN	-1.467	0.557	1.037	1.047	0.290	0.497	1.331	0.710	0.070	1.310	0.517	0.328	NaN	NaN	NaN	NaN	NaN
NaN	NaN	NaN	NaN	NaN	-1.008	0.205	2.533	1.414	0.186	2.553	3.326	3.667	3.199	3.138	3.330	2.736	NaN	NaN	NaN	NaN
NaN	NaN	NaN	-3.516	-2.086	-0.535	-0.129	0.376	2.499	1.221	3.170	3.186	3.451	1.585	0.855	NaN	NaN	NaN	NaN	NaN	NaN
NaN	NaN	NaN	NaN	-5.479	-1.175	-1.171	-0.760	-1.835	-0.669	1.801	1.776	1.294	0.595	-0.852	-0.848	NaN	NaN	NaN	NaN	NaN
NaN	NaN	NaN	NaN	NaN	-4.869	-4.264	-3.497	-2.013	-2.745	-4.069	-3.567	-3.208	-1.902	-0.804	-3.316	-5.049	NaN	NaN	NaN	NaN
NaN	NaN	NaN	NaN	NaN	-5.830	-5.146	-1.643	-0.668	-1.391	-1.009	-2.429	-2.159	-3.089	-4.659	-5.025	-5.679	NaN	NaN	NaN	NaN
NaN	NaN	NaN	NaN	-3.480	-1.123	-1.739	-2.128	-2.666	-2.964	-1.016	-2.346	-0.075	1.812	4.640	4.272	NaN	NaN	NaN	NaN	NaN
NaN	NaN	NaN	NaN	NaN	-3.816	-2.634	-1.104	-1.154	1.990	0.822	2.121	2.197	0.062	-1.299	-2.139	-1.041	NaN	NaN	NaN	NaN
NaN	-3.903	-4.779	-4.717	-4.871	-4.160	-2.743	-0.876	-0.346	1.812	0.993	-0.268	0.167	NaN	NaN	NaN	NaN	NaN	NaN	NaN	NaN
NaN	NaN	NaN	NaN	NaN	-4.349	-1.893	-0.199	-1.797	-1.223	-0.612	-0.189	-1.713	-2.305	-1.482	-1.554	-1.449	NaN	NaN	NaN	NaN
NaN	NaN	NaN	-2.267	-0.725	0.180	1.253	0.998	0.033	0.899	1.628	0.380	0.451	0.305	2.218	NaN	NaN	NaN	NaN	NaN	NaN
NaN	NaN	NaN	NaN	-1.798	-0.883	-0.869	-0.823	0.786	2.084	1.704	1.875	0.719	0.626	0.876	1.994	NaN	NaN	NaN	NaN	NaN
NaN	NaN	NaN	NaN	NaN	NaN	-0.717	-0.074	1.370	2.053	3.158	2.853	3.377	4.030	1.222	1.936	3.524	3.768	NaN	NaN	NaN
NaN	NaN	NaN	NaN	NaN	NaN	0.383	3.179	4.227	4.241	5.275	4.947	3.915	2.420	2.100	1.792	0.715	NaN	NaN	NaN	NaN
NaN	NaN	2.577	2.252	0.572	2.151	2.526	0.794	1.415	0.230	0.894	2.863	2.910	2.052	NaN	NaN	NaN	NaN	NaN	NaN	NaN
NaN	NaN	NaN	NaN	NaN	-5.441	-2.034	0.260	0.123	1.669	0.391	1.468	1.176	1.970	1.259	0.088	-0.463	NaN	NaN	NaN	NaN
NaN	NaN	-2.360	-2.019	0.386	0.518	1.131	2.503	3.235	1.091	3.342	3.416	4.501	3.208	NaN	NaN	NaN	NaN	NaN	NaN	NaN
NaN	NaN	NaN	NaN	-0.484	-1.275	-0.386	1.846	2.169	2.765	3.556	2.487	1.475	1.153	0.063	-1.092	NaN	NaN	NaN	NaN	NaN
NaN	NaN	NaN	NaN	NaN	NaN	0.483	1.435	3.253	5.433	5.164	4.137	3.918	4.089	2.263	1.829	0.520	-1.485	NaN	NaN	NaN
NaN	-1.568	-0.629	1.468	0.912	2.524	3.703	3.403	3.770	4.417	3.727	3.827	4.888	NaN	NaN	NaN	NaN	NaN	NaN	NaN	NaN
NaN	1.646	3.361	0.622	-1.451	0.389	2.244	4.020	3.404	4.566	5.003	5.969	NaN	NaN	NaN	NaN	NaN	NaN	NaN	NaN	NaN
NaN	NaN	NaN	NaN	NaN	NaN	2.008	3.594	6.867	3.413	4.968	4.912	4.945	5.054	2.991	3.271	4.011	4.251	NaN	NaN	NaN
NaN	NaN	NaN	NaN	NaN	NaN	-1.872	2.385	2.357	1.822	2.409	2.284	0.249	0.546	-1.125	-1.259	0.054	-2.662	NaN	NaN	NaN
NaN	NaN	NaN	NaN	NaN	-5.007	-2.182	-0.221	0.149	3.276	2.710	3.068	0.948	-0.040	0.203	-0.685	-3.748	NaN	NaN	NaN	NaN
NaN	NaN	NaN	NaN	NaN	-7.601	-3.944	1.216	0.009	-0.430	1.269	-0.024	1.221	1.568	-0.009	-0.542	-1.466	NaN	NaN	NaN	NaN
NaN	NaN	NaN	NaN	NaN	-4.975	-4.167	-1.059	-2.655	0.914	3.223	2.240	1.609	-0.284	-0.975	-1.941	-1.747	NaN	NaN	NaN	NaN
NaN	NaN	NaN	NaN	NaN	NaN	-3.515	-0.742	-0.408	-1.957	-1.274	1.427	1.248	1.888	2.943	2.298	2.077	1.336	NaN	NaN	NaN
NaN	NaN	NaN	NaN	NaN	-2.847	-1.355	-2.958	-4.173	0.445	3.674	4.598	3.186	1.501	0.638	-0.768	-0.434	NaN	NaN	NaN	NaN
NaN	NaN	NaN	NaN	NaN	-6.010	-3.251	-1.053	0.204	3.968	1.635	0.323	-0.365	-0.051	-0.454	-2.215	-1.728	NaN	NaN	NaN	NaN
NaN	NaN	NaN	NaN	NaN	NaN	-6.262	-1.405	-0.103	-0.044	2.022	-0.409	-2.918	-1.610	0.339	0.631	-1.513	-4.995	NaN	NaN	NaN
NaN	NaN	NaN	NaN	NaN	-5.423	-5.085	-4.166	-0.666	1.176	2.638	0.527	0.760	1.441	0.639	-1.261	-2.693	NaN	NaN	NaN	NaN
NaN	NaN	NaN	NaN	NaN	-9.181	-2.762	2.844	2.718	2.444	2.553	2.369	-0.352	-0.321	-0.803	-1.400	0.170	NaN	NaN	NaN	NaN
NaN	NaN	NaN	NaN	NaN	NaN	-1.632	1.381	1.245	1.584	2.041	0.206	-0.906	-0.365	-4.333	-6.111	-0.695	0.547	NaN	NaN	NaN
NaN	NaN	NaN	NaN	NaN	NaN	-1.957	2.407	1.881	1.586	2.943	1.486	1.277	0.738	0.474	-2.361	-2.205	-1.529	NaN	NaN	NaN
NaN	NaN	NaN	NaN	NaN	-0.641	1.579	4.016	3.764	1.538	0.810	3.334	3.088	0.070	-0.152	-0.250	-2.911	NaN	NaN	NaN	NaN
NaN	NaN	NaN	-2.104	1.235	1.023	-1.169	-0.289	2.298	1.731	1.012	1.459	3.277	3.833	1.400	NaN	NaN	NaN	NaN	NaN	NaN
NaN	NaN	2.104	3.479	-1.678	-4.107	-1.817	3.050	3.233	2.704	2.347	4.520	3.152	3.381	NaN	NaN	NaN	NaN	NaN	NaN	NaN
NaN	NaN	NaN	NaN	NaN	NaN	-0.915	4.596	8.946	5.722	1.875	2.843	3.643	4.655	4.242	2.879	2.767	2.487	NaN	NaN	NaN
NaN	0.525	0.303	-0.349	0.540	2.099	0.308	2.426	0.611	1.911	4.374	1.784	1.463	NaN	NaN	NaN	NaN	NaN	NaN	NaN	NaN
NaN	NaN	2.797	1.655	-1.338	-0.792	0.879	0.375	0.310	-0.098	-0.843	-0.075	-0.228	0.752	NaN	NaN	NaN	NaN	NaN	NaN	NaN
NaN	NaN	NaN	NaN	NaN	-3.369	-1.678	0.464	1.505	0.197	-0.750	-0.460	0.330	-2.367	-0.982	-0.617	NaN	NaN	NaN	NaN	NaN
NaN	NaN	NaN	NaN	NaN	-2.122	-1.969	0.582	0.217	-0.248	-0.926	-1.794	-1.681	-2.261	-1.935	-3.209	-5.308	NaN	NaN	NaN	NaN
NaN	NaN	NaN	NaN	-4.771	-3.116	-3.245	-1.420	0.175	0.066	-2.018	-1.002	-1.417	-2.757	-3.557	-3.744	NaN	NaN	NaN	NaN	NaN
NaN	NaN	NaN	NaN	-6.799	-5.051	-1.638	2.738	2.957	0.995	-1.707	-2.382	-2.816	-3.407	-2.829	-4.785	NaN	NaN	NaN	NaN	NaN
NaN	NaN	NaN	NaN	NaN	-3.161	-3.164	-0.002	-0.545	-0.720	0.898	-0.039	-0.645	-3.154	-3.132	-3.438	-3.052	NaN	NaN	NaN	NaN
NaN	NaN	NaN	NaN	NaN	-1.778	-1.274	-1.041	-2.044	-1.508	-0.851	-2.134	-3.649	-3.375	-2.699	-3.546	-4.892	NaN	NaN	NaN	NaN
NaN	NaN	NaN	NaN	NaN	0.192	0.020	-3.685	-3.645	-2.144	-2.156	-1.855	-0.857	0.844	-0.125	-1.124	-1.578	NaN	NaN	NaN	NaN
NaN	NaN	NaN	NaN	NaN	-4.999	-2.379	-2.487	-2.247	-1.993	-1.078	-1.522	-2.738	-3.646	-3.409	-4.669	-5.350	NaN	NaN	NaN	NaN
NaN	NaN	NaN	NaN	NaN	-4.916	-1.918	-0.626	-0.564	-0.936	-1.043	1.222	-1.100	-2.306	-1.995	-1.985	-3.416	NaN	NaN	NaN	NaN
NaN	NaN	NaN	NaN	NaN	-2.022	1.173	2.326	1.949	1.045	-1.024	-0.342	-0.439	-0.854	-1.376	-3.016	-3.815	NaN	NaN	NaN	NaN
NaN	NaN	NaN	NaN	NaN	NaN	-2.537	2.231	1.635	0.759	-0.019	1.052	-0.533	-0.775	-0.850	-1.026	-1.582	-2.375	NaN	NaN	NaN
NaN	NaN	NaN	NaN	NaN	0.967	2.473	4.635	3.786	1.835	0.093	1.536	1.079	-0.109	-0.531	-1.946	NaN	NaN	NaN	NaN	NaN
NaN	NaN	NaN	-2.738	-2.621	-0.191	3.957	4.198	3.901	3.154	0.799	1.062	0.013	-0.276	0.534	NaN	NaN	NaN	NaN	NaN	NaN
NaN	NaN	NaN	NaN	NaN	-0.966	1.918	2.495	2.518	3.459	0.854	3.174	2.584	1.419	1.607	0.341	-0.160	NaN	NaN	NaN	NaN
NaN	NaN	NaN	NaN	NaN	0.780	0.747	1.893	3.395	4.533	3.954	4.076	2.779	2.281	1.229	1.238	1.593	NaN	NaN	NaN	NaN
NaN	NaN	NaN	NaN	NaN	-2.185	0.873	4.261	4.914	4.300	3.307	2.263	-0.951	-1.082	1.983	1.577	1.366	NaN	NaN	NaN	NaN
NaN	NaN	NaN	NaN	NaN	NaN	0.644	1.823	2.451	1.337	2.754	4.061	3.894	2.449	1.274	0.233	0.649	-0.289	NaN	NaN	NaN
NaN	NaN	NaN	NaN	-3.000	0.923	4.154	0.302	-1.023	2.201	2.547	1.934	2.033	3.166	5.059	3.222	NaN	NaN	NaN	NaN	NaN
NaN	NaN	-0.380	-0.360	-1.483	-0.370	0.832	3.354	2.896	3.350	3.143	2.788	1.615	1.516	NaN	NaN	NaN	NaN	NaN	NaN	NaN
NaN	NaN	NaN	NaN	NaN	-1.020	0.740	1.782	-0.025	1.950	1.909	1.661	0.836	3.844	5.581	3.543	0.415	NaN	NaN	NaN	NaN
NaN	NaN	NaN	NaN	1.985	2.809	1.096	2.863	3.780	2.829	2.886	1.881	0.313	-0.817	-0.601	-2.489	NaN	NaN	NaN	NaN	NaN
NaN	NaN	NaN	-0.405	-4.091	-1.454	-0.628	3.283	5.664	3.522	1.660	1.322	4.291	4.652	1.527	NaN	NaN	NaN	NaN	NaN	NaN
NaN	NaN	NaN	NaN	NaN	NaN	3.819	2.474	4.051	3.254	3.134	4.678	4.616	2.495	2.594	1.806	2.132	3.486	NaN	NaN	NaN
NaN	3.137	5.413	2.534	1.270	2.801	1.960	4.003	3.097	3.765	4.378	NaN	NaN	NaN	NaN	NaN	NaN	NaN	NaN	NaN	NaN
NaN	NaN	NaN	NaN	NaN	0.350	-1.142	1.065	2.393	2.170	1.667	1.252	1.031	0.866	1.230	1.487	0.705	NaN	NaN	NaN	NaN
NaN	NaN	NaN	NaN	NaN	0.608	0.466	1.398	1.923	0.925	-0.911	-0.584	-1.601	-0.437	-0.951	-1.266	-3.485	NaN	NaN	NaN	NaN
NaN	NaN	NaN	NaN	-3.914	-2.283	-1.398	0.254	-1.257	-1.379	-1.769	-1.290	-1.249	-0.372	-0.356	0.278	NaN	NaN	NaN	NaN	NaN
NaN	NaN	NaN	0.947	1.275	2.077	1.285	2.041	2.594	1.009	0.737	0.124	-0.402	-0.060	-1.099	NaN	NaN	NaN	NaN	NaN	NaN
NaN	0.445	0.248	-0.685	-2.068	-0.806	-1.140	-2.212	-1.547	-0.814	-1.197	-0.817	NaN	NaN	NaN	NaN	NaN	NaN	NaN	NaN	NaN
NaN	NaN	NaN	NaN	NaN	-1.814	-0.568	1.582	2.325	1.230	0.660	0.289	-0.249	-1.125	-0.466	0.301	0.845	NaN	NaN	NaN	NaN
NaN	NaN	NaN	NaN	NaN	-0.517	0.706	3.139	3.118	3.124	2.127	1.600	0.014	-1.386	-1.352	-0.927	-1.080	NaN	NaN	NaN	NaN
NaN	NaN	NaN	NaN	NaN	0.219	-0.843	1.232	2.233	1.942	-0.020	-0.153	-1.181	-1.103	-1.433	-1.004	0.751	NaN	NaN	NaN	NaN
NaN	NaN	1.543	0.713	0.264	-0.526	0.871	1.101	2.169	2.455	-0.036	0.269	0.019	-1.023	NaN	NaN	NaN	NaN	NaN	NaN	NaN
NaN	NaN	NaN	-1.874	-1.434	0.152	0.306	1.193	2.092	2.323	1.822	0.721	-0.114	-1.182	NaN	NaN	NaN	NaN	NaN	NaN	NaN
NaN	NaN	NaN	NaN	NaN	1.257	3.163	4.098	3.336	2.767	1.855	1.908	1.003	0.863	1.230	0.530	0.632	NaN	NaN	NaN	NaN
NaN	0.843	3.029	2.839	3.567	3.812	3.296	1.454	4.348	4.073	2.187	NaN	NaN	NaN	NaN	NaN	NaN	NaN	NaN	NaN	NaN
NaN	NaN	0.655	0.213	0.251	0.259	-0.908	0.868	1.546	1.441	1.033	0.812	0.437	1.225	NaN	NaN	NaN	NaN	NaN	NaN	NaN
NaN	NaN	NaN	NaN	NaN	-1.181	0.326	0.663	0.629	0.118	-0.400	0.312	-0.599	-0.215	-0.462	-0.889	0.043	NaN	NaN	NaN	NaN
NaN	NaN	NaN	NaN	NaN	2.440	3.101	6.140	3.749	1.085	0.042	0.300	-0.495	-0.788	-0.669	-0.439	-1.031	NaN	NaN	NaN	NaN
NaN	10.771	3.745	-0.310	3.254	-0.860	-2.869	1.130	3.122	2.279	0.626	NaN	NaN	NaN	NaN	NaN	NaN	NaN	NaN	NaN	NaN
NaN	-2.031	-1.250	0.890	0.113	0.243	0.257	1.650	2.294	1.963	2.401	1.221	1.190	NaN	NaN	NaN	NaN	NaN	NaN	NaN	NaN
NaN	NaN	NaN	NaN	NaN	0.259	1.054	3.301	3.985	2.766	0.978	0.173	-0.153	-0.142	-0.762	-1.701	-1.163	NaN	NaN	NaN	NaN
NaN	NaN	NaN	0.443	1.482	1.711	2.548	3.807	2.337	0.038	-0.358	0.168	-0.037	0.029	-0.924	NaN	NaN	NaN	NaN	NaN	NaN
NaN	NaN	NaN	NaN	NaN	1.542	1.210	2.402	1.486	0.539	-0.340	-0.384	-1.121	-0.610	-1.110	0.373	NaN	NaN	NaN	NaN	NaN
NaN	-1.441	-3.488	-3.187	-3.026	-3.310	-2.891	-0.158	1.138	1.536	0.824	NaN	NaN	NaN	NaN	NaN	NaN	NaN	NaN	NaN	NaN
NaN	NaN	NaN	NaN	NaN	0.718	2.543	3.410	2.426	1.955	0.717	0.199	-0.141	-0.062	-0.501	-1.306	-0.014	NaN	NaN	NaN	NaN
NaN	NaN	NaN	NaN	NaN	0.987	1.514	2.756	2.747	2.357	0.074	0.022	-0.175	-0.735	0.226	0.241	0.378	NaN	NaN	NaN	NaN
NaN	NaN	NaN	0.087	0.037	0.027	-0.019	0.133	0.041	0.005	0.006	0.004	0.029	-0.034	NaN	NaN	NaN	NaN	NaN	NaN	NaN
NaN	NaN	NaN	-0.124	-0.043	-0.005	0.033	0.037	0.008	0.028	0.116	-0.021	0.023	-0.027	-0.014	NaN	NaN	NaN	NaN	NaN	NaN
NaN	NaN	NaN	0.076	0.032	0.001	0.047	0.192	0.077	0.072	0.010	0.000	-0.044	-0.044	0.006	NaN	NaN	NaN	NaN	NaN	NaN
NaN	NaN	NaN	NaN	0.004	0.099	0.056	0.063	0.084	-0.031	0.010	-0.008	-0.003	-0.050	-0.047	0.048	NaN	NaN	NaN	NaN	NaN
NaN	0.067	0.059	0.011	-0.001	0.041	0.018	0.022	0.060	0.025	-0.028	NaN	NaN	NaN	NaN	NaN	NaN	NaN	NaN	NaN	NaN
NaN	NaN	NaN	NaN	0.007	0.010	-0.058	0.031	-0.035	-0.020	-0.027	-0.084	-0.058	-0.073	-0.043	-0.012	NaN	NaN	NaN	NaN	NaN
NaN	NaN	NaN	-0.084	-0.080	0.041	-0.058	0.055	0.009	0.028	-0.020	-0.056	-0.045	0.009	-0.040	NaN	NaN	NaN	NaN	NaN	NaN
NaN	-0.166	-0.127	-0.030	0.027	-0.044	-0.002	0.060	0.033	0.033	0.063	-0.017	0.044	NaN	NaN	NaN	NaN	NaN	NaN	NaN	NaN
NaN	NaN	NaN	NaN	NaN	-0.040	-0.114	0.044	-0.037	-0.021	-0.050	-0.049	-0.019	0.002	-0.034	-0.028	-0.069	NaN	NaN	NaN	NaN
NaN	NaN	NaN	-0.025	-0.012	0.072	-0.029	0.116	0.038	0.055	-0.002	-0.076	0.034	-0.038	-0.002	NaN	NaN	NaN	NaN	NaN	NaN
NaN	NaN	NaN	NaN	NaN	-0.071	-0.050	0.071	0.004	-0.025	-0.015	-0.071	0.011	-0.035	-0.055	-0.044	-0.110	NaN	NaN	NaN	NaN
NaN	NaN	NaN	NaN	-0.003	0.062	0.000	0.088	-0.030	0.050	-0.026	-0.029	-0.066	-0.020	-0.017	-0.070	NaN	NaN	NaN	NaN	NaN
NaN	NaN	NaN	NaN	NaN	-0.087	-0.050	0.123	0.081	0.028	-0.011	-0.065	0.012	-0.042	-0.080	-0.017	-0.049	NaN	NaN	NaN	NaN
NaN	NaN	NaN	NaN	NaN	-0.005	0.048	0.045	-0.016	-0.027	-0.043	-0.020	-0.079	-0.004	-0.039	-0.083	0.018	NaN	NaN	NaN	NaN
NaN	NaN	NaN	NaN	NaN	0.030	-0.002	0.101	-0.034	0.010	-0.047	-0.024	-0.083	-0.079	-0.040	-0.082	0.002	NaN	NaN	NaN	NaN
NaN	NaN	NaN	NaN	NaN	0.031	0.007	0.070	0.001	-0.047	-0.003	-0.046	-0.017	-0.032	-0.022	-0.001	-0.076	NaN	NaN	NaN	NaN
NaN	-0.004	-0.059	0.036	-0.026	-0.020	-0.083	0.006	-0.075	0.063	-0.001	-0.075	NaN	NaN	NaN	NaN	NaN	NaN	NaN	NaN	NaN
NaN	NaN	NaN	NaN	0.009	-0.022	-0.020	0.069	-0.030	-0.004	-0.017	-0.028	-0.069	-0.015	-0.082	-0.090	NaN	NaN	NaN	NaN	NaN
NaN	NaN	NaN	NaN	NaN	-0.103	-0.052	0.077	0.012	-0.018	-0.048	-0.054	-0.051	-0.083	-0.043	-0.053	-0.005	NaN	NaN	NaN	NaN
NaN	NaN	NaN	NaN	3.575	7.254	10.027	5.995	2.360	7.460	7.030	5.630	11.401	7.170	6.487	8.074	NaN	NaN	NaN	NaN	NaN
NaN	NaN	NaN	NaN	NaN	7.431	8.746	8.499	4.121	5.107	6.502	9.201	8.688	8.560	7.375	4.954	4.741	NaN	NaN	NaN	NaN
NaN	NaN	NaN	NaN	NaN	6.201	2.004	5.068	4.948	4.992	5.116	2.624	7.105	5.214	2.435	3.185	6.593	NaN	NaN	NaN	NaN
NaN	-1.171	-0.547	-2.147	-2.529	-2.672	2.373	7.420	5.458	4.176	3.759	4.972	NaN	NaN	NaN	NaN	NaN	NaN	NaN	NaN	NaN
NaN	NaN	NaN	NaN	NaN	3.718	5.540	5.344	2.409	3.666	1.285	1.420	2.958	4.593	0.707	-0.541	NaN	NaN	NaN	NaN	NaN
NaN	-5.619	-5.961	-6.542	-3.699	3.542	7.514	3.153	1.350	1.429	-0.021	NaN	NaN	NaN	NaN	NaN	NaN	NaN	NaN	NaN	NaN
NaN	NaN	-9.599	-5.247	-2.076	-2.723	-0.717	5.393	6.146	3.589	-0.035	2.050	1.699	-1.390	NaN	NaN	NaN	NaN	NaN	NaN	NaN
NaN	NaN	NaN	NaN	NaN	2.771	5.049	7.512	3.997	3.413	2.294	2.311	2.110	-1.675	-0.595	-0.002	-2.023	NaN	NaN	NaN	NaN
NaN	NaN	2.452	2.383	2.356	0.322	1.805	2.003	0.798	1.976	1.703	-0.901	-0.424	-0.024	NaN	NaN	NaN	NaN	NaN	NaN	NaN
NaN	NaN	NaN	NaN	NaN	8.128	8.339	7.050	7.325	6.835	6.019	6.116	2.979	1.423	1.899	5.557	7.754	NaN	NaN	NaN	NaN
NaN	NaN	NaN	NaN	NaN	5.244	7.556	6.807	4.201	5.686	4.445	4.288	1.166	1.388	2.593	2.006	2.264	NaN	NaN	NaN	NaN
NaN	NaN	NaN	NaN	NaN	7.904	4.884	5.085	1.630	1.088	2.799	1.242	2.650	-0.009	-0.740	-0.657	0.192	NaN	NaN	NaN	NaN
NaN	NaN	NaN	NaN	4.697	4.402	5.312	7.005	4.251	2.677	4.068	5.671	6.001	1.119	2.793	2.591	NaN	NaN	NaN	NaN	NaN
NaN	NaN	-4.381	-3.367	-0.989	0.986	2.526	4.261	1.334	3.083	2.297	1.020	2.036	1.811	NaN	NaN	NaN	NaN	NaN	NaN	NaN
NaN	NaN	NaN	NaN	NaN	-5.529	-2.840	2.455	0.190	2.133	2.242	0.484	-0.216	-2.333	-2.192	0.270	0.487	NaN	NaN	NaN	NaN
NaN	NaN	NaN	NaN	NaN	-6.526	-0.943	2.127	0.393	1.408	0.621	-0.097	-1.312	-3.420	-2.332	1.025	0.475	NaN	NaN	NaN	NaN
NaN	NaN	NaN	NaN	NaN	1.952	4.550	3.872	0.585	1.735	0.435	1.138	1.258	-1.393	-1.102	-1.742	-3.276	NaN	NaN	NaN	NaN
NaN	NaN	NaN	-4.391	-2.434	-3.427	0.760	4.271	3.804	2.731	1.472	2.683	1.496	2.101	1.714	NaN	NaN	NaN	NaN	NaN	NaN
NaN	NaN	NaN	3.244	3.819	2.234	-0.105	1.019	1.712	1.212	0.963	0.627	-0.950	-1.230	0.934	NaN	NaN	NaN	NaN	NaN	NaN
NaN	NaN	NaN	NaN	NaN	NaN	1.437	2.019	1.626	0.755	-0.649	-0.728	-2.006	-3.334	-1.360	0.089	1.004	-0.199	NaN	NaN	NaN
NaN	NaN	NaN	NaN	NaN	NaN	0.975	5.611	3.471	3.403	7.425	6.840	4.501	4.219	3.432	2.678	2.831	4.614	NaN	NaN	NaN
NaN	-4.345	-6.254	-6.525	-7.751	-6.415	-3.111	4.692	6.506	2.908	1.926	1.154	NaN	NaN	NaN	NaN	NaN	NaN	NaN	NaN	NaN
NaN	-10.404	-10.575	-8.331	-6.548	-2.808	2.854	6.915	4.365	2.167	2.515	NaN	NaN	NaN	NaN	NaN	NaN	NaN	NaN	NaN	NaN
NaN	NaN	NaN	NaN	NaN	-6.162	-2.199	0.996	0.334	0.170	-1.483	-3.216	-3.363	-4.647	-3.928	-3.189	-3.152	NaN	NaN	NaN	NaN
NaN	NaN	NaN	NaN	NaN	2.145	1.753	1.413	2.024	1.924	2.273	-0.074	-0.770	-1.444	-1.066	-1.896	-0.722	NaN	NaN	NaN	NaN
NaN	NaN	-7.766	-6.623	-4.205	-4.317	-2.046	0.539	-0.591	-1.510	-1.961	-2.714	-1.977	-1.758	NaN	NaN	NaN	NaN	NaN	NaN	NaN
NaN	NaN	NaN	NaN	-8.618	-4.851	-0.911	3.415	1.870	-1.029	-1.585	-0.055	-1.309	-2.200	-3.533	-4.704	NaN	NaN	NaN	NaN	NaN
NaN	NaN	NaN	NaN	NaN	-4.210	-2.528	-0.143	1.594	0.880	-2.228	-3.233	-2.853	-3.879	-3.840	-3.837	-5.208	NaN	NaN	NaN	NaN
NaN	NaN	NaN	NaN	NaN	-2.641	-1.255	1.005	-1.770	0.067	1.363	4.233	2.771	0.801	-0.310	1.159	3.971	NaN	NaN	NaN	NaN
NaN	NaN	9.207	7.792	2.202	-1.064	6.955	8.870	8.071	11.632	6.092	5.547	5.152	8.526	NaN	NaN	NaN	NaN	NaN	NaN	NaN
NaN	NaN	NaN	16.792	10.927	7.056	4.225	4.512	5.408	7.119	8.426	13.832	8.543	4.335	6.883	NaN	NaN	NaN	NaN	NaN	NaN
NaN	NaN	6.096	13.169	16.044	11.546	17.663	22.981	15.709	9.143	3.895	9.088	10.274	4.034	NaN	NaN	NaN	NaN	NaN	NaN	NaN
NaN	NaN	NaN	NaN	20.346	24.342	20.092	15.882	6.599	0.028	2.224	0.017	-4.500	-3.197	-0.909	3.553	NaN	NaN	NaN	NaN	NaN
NaN	NaN	17.229	14.460	7.823	5.030	3.184	6.560	3.935	1.391	-0.860	-1.240	-3.681	-5.015	NaN	NaN	NaN	NaN	NaN	NaN	NaN
NaN	NaN	NaN	NaN	NaN	NaN	-2.881	-1.778	-5.122	-1.139	-3.836	-1.957	-6.476	-9.233	-10.548	-5.655	-3.893	-2.752	NaN	NaN	NaN
NaN	NaN	NaN	NaN	NaN	23.528	14.455	8.571	2.183	-0.816	-5.459	-3.632	-7.855	-7.153	0.328	3.625	NaN	NaN	NaN	NaN	NaN
NaN	NaN	-3.086	-6.401	-0.820	-2.684	3.981	11.462	7.941	0.243	-0.329	5.350	-1.196	-4.587	NaN	NaN	NaN	NaN	NaN	NaN	NaN
NaN	NaN	1.055	-1.428	1.049	1.492	0.938	4.833	1.501	3.155	-0.617	-0.741	4.848	3.757	NaN	NaN	NaN	NaN	NaN	NaN	NaN
NaN	NaN	-0.612	1.298	4.233	8.973	9.538	6.188	2.437	1.452	-0.322	1.985	-5.234	-5.857	NaN	NaN	NaN	NaN	NaN	NaN	NaN
NaN	NaN	-8.739	-1.041	6.798	3.845	2.684	7.947	2.409	0.981	0.702	-0.561	-0.097	2.134	NaN	NaN	NaN	NaN	NaN	NaN	NaN
NaN	NaN	-8.131	-5.425	2.107	1.872	3.611	9.226	3.518	0.184	0.155	-0.989	-4.431	2.421	NaN	NaN	NaN	NaN	NaN	NaN	NaN
NaN	NaN	-3.501	-6.211	-6.023	-0.507	7.191	6.357	1.194	-0.553	0.688	0.345	-5.929	0.629	NaN	NaN	NaN	NaN	NaN	NaN	NaN
NaN	NaN	-7.081	-1.968	3.223	1.908	2.791	1.549	-0.252	-2.767	-0.344	-2.265	-5.105	-7.337	NaN	NaN	NaN	NaN	NaN	NaN	NaN
NaN	NaN	-5.451	-9.369	-12.550	-13.940	-7.155	0.509	-0.279	1.250	-0.685	-2.515	-7.996	-1.404	NaN	NaN	NaN	NaN	NaN	NaN	NaN
NaN	NaN	6.345	9.188	2.618	0.228	6.240	7.979	0.596	0.515	2.538	-0.927	-3.433	2.256	NaN	NaN	NaN	NaN	NaN	NaN	NaN
NaN	NaN	-5.302	-8.335	-7.206	-5.223	-4.598	4.029	2.532	2.756	0.494	-1.744	-5.014	-3.227	NaN	NaN	NaN	NaN	NaN	NaN	NaN
NaN	NaN	-3.812	-6.012	-9.945	-5.550	-0.583	-1.533	-0.729	-2.908	0.487	-1.035	-2.690	2.597	NaN	NaN	NaN	NaN	NaN	NaN	NaN
NaN	NaN	NaN	10.121	8.165	2.756	0.028	1.269	-1.357	2.054	-1.393	-3.430	-5.983	-5.420	2.698	NaN	NaN	NaN	NaN	NaN	NaN
NaN	NaN	-10.848	-10.759	-10.037	-0.291	6.859	5.577	-1.998	-3.336	-2.624	-4.677	-4.361	-2.114	NaN	NaN	NaN	NaN	NaN	NaN	NaN
NaN	NaN	NaN	-4.467	-1.645	-1.663	1.064	1.177	0.133	0.253	-1.500	-0.123	-4.601	-4.389	-2.624	NaN	NaN	NaN	NaN	NaN	NaN
NaN	NaN	-10.425	-9.102	-9.115	-10.467	0.276	6.356	0.457	-1.486	-3.693	-5.267	-7.103	-3.933	NaN	NaN	NaN	NaN	NaN	NaN	NaN
NaN	NaN	NaN	-3.976	3.342	2.843	3.632	3.644	0.356	2.621	1.246	-1.693	-2.838	-4.910	-4.665	NaN	NaN	NaN	NaN	NaN	NaN
NaN	NaN	NaN	3.349	7.706	10.278	9.375	6.076	4.190	3.640	4.519	3.264	-2.721	-3.042	-3.042	NaN	NaN	NaN	NaN	NaN	NaN
NaN	NaN	NaN	8.353	5.546	1.696	3.679	10.340	5.126	4.691	11.746	12.232	5.677	1.518	NaN	NaN	NaN	NaN	NaN	NaN	NaN
NaN	NaN	NaN	NaN	2.553	8.654	3.418	3.743	2.336	0.290	4.745	7.514	5.392	8.316	12.534	12.965	NaN	NaN	NaN	NaN	NaN
NaN	NaN	NaN	-0.504	-4.089	-4.248	3.665	8.980	10.217	10.811	7.857	8.281	6.704	0.130	-3.292	NaN	NaN	NaN	NaN	NaN	NaN
NaN	NaN	NaN	NaN	7.492	5.899	4.574	2.482	0.353	3.173	7.531	2.840	5.389	6.033	3.676	4.601	NaN	NaN	NaN	NaN	NaN
NaN	NaN	-9.806	-6.176	-5.127	-7.734	1.740	11.606	8.360	15.140	14.523	7.509	4.562	0.798	NaN	NaN	NaN	NaN	NaN	NaN	NaN
NaN	NaN	27.755	37.555	41.147	37.823	33.063	29.531	34.318	32.666	27.871	28.219	25.503	25.620	NaN	NaN	NaN	NaN	NaN	NaN	NaN
NaN	NaN	NaN	2.087	6.491	8.234	13.096	19.559	10.895	1.789	1.808	1.760	-3.896	3.490	5.939	NaN	NaN	NaN	NaN	NaN	NaN
NaN	-0.984	-2.315	-3.246	-4.129	-2.039	-1.519	-1.386	-4.165	-2.646	NaN	NaN	NaN	NaN	NaN	NaN	NaN	NaN	NaN	NaN	NaN
NaN	NaN	-2.358	2.491	4.213	6.149	6.445	-0.789	0.650	0.753	-3.137	-1.476	0.946	1.048	NaN	NaN	NaN	NaN	NaN	NaN	NaN
NaN	NaN	-6.175	-4.867	-4.692	-5.495	-1.593	0.691	-0.903	0.559	8.316	4.251	1.511	4.269	NaN	NaN	NaN	NaN	NaN	NaN	NaN
NaN	NaN	NaN	-7.266	-7.889	-3.851	0.145	5.536	5.793	7.494	6.596	-0.383	1.482	2.709	0.758	NaN	NaN	NaN	NaN	NaN	NaN
NaN	NaN	NaN	-11.437	-6.153	-5.802	-4.086	1.152	2.290	1.552	0.873	-2.495	-2.593	-1.631	-2.643	NaN	NaN	NaN	NaN	NaN	NaN
NaN	NaN	NaN	2.579	2.228	2.704	5.335	3.668	3.024	7.953	11.335	6.440	6.477	6.848	5.260	NaN	NaN	NaN	NaN	NaN	NaN
NaN	NaN	-5.242	0.236	-3.404	-5.984	-5.077	3.991	3.892	6.144	9.695	5.668	11.250	13.222	NaN	NaN	NaN	NaN	NaN	NaN	NaN
NaN	10.998	12.874	11.598	8.242	7.498	9.083	16.061	19.873	NaN	NaN	NaN	NaN	NaN	NaN	NaN	NaN	NaN	NaN	NaN	NaN
NaN	NaN	16.733	18.401	18.793	17.309	10.714	10.130	8.999	7.720	6.419	-0.071	-0.470	0.753	NaN	NaN	NaN	NaN	NaN	NaN	NaN
NaN	NaN	-9.946	-9.264	-8.132	-10.226	-8.433	-5.004	-3.293	-2.755	-1.759	1.799	2.822	4.181	NaN	NaN	NaN	NaN	NaN	NaN	NaN
NaN	NaN	NaN	-4.522	0.193	2.882	3.088	1.242	4.416	3.788	7.710	13.324	9.865	9.507	11.016	NaN	NaN	NaN	NaN	NaN	NaN
NaN	9.623	10.518	8.598	4.565	9.269	6.699	13.127	8.649	11.540	NaN	NaN	NaN	NaN	NaN	NaN	NaN	NaN	NaN	NaN	NaN
NaN	NaN	NaN	1.940	-1.709	-0.007	0.640	6.556	5.494	6.696	10.031	5.816	4.911	3.690	3.791	NaN	NaN	NaN	NaN	NaN	NaN
NaN	NaN	NaN	NaN	1.691	14.826	9.223	1.892	1.569	0.084	7.743	13.115	13.017	10.550	10.087	8.386	NaN	NaN	NaN	NaN	NaN
NaN	NaN	NaN	NaN	NaN	-8.023	-5.383	1.031	-2.299	-4.521	-1.921	-5.068	-1.979	-2.118	-1.978	-1.994	2.773	NaN	NaN	NaN	NaN
NaN	NaN	NaN	NaN	-9.966	-5.006	-2.441	-3.427	-2.501	-7.391	-10.356	-12.035	-14.884	-15.114	-15.021	-17.460	NaN	NaN	NaN	NaN	NaN
NaN	NaN	-4.418	-1.181	-4.543	-7.553	-8.475	-7.532	-0.348	2.167	-1.586	-9.237	-5.887	1.958	NaN	NaN	NaN	NaN	NaN	NaN	NaN
NaN	NaN	NaN	NaN	-8.669	-8.994	-9.537	-7.165	-2.025	-0.850	-0.920	2.939	3.891	3.763	5.363	5.811	NaN	NaN	NaN	NaN	NaN
NaN	NaN	NaN	NaN	-0.752	-4.550	-6.655	-3.057	-0.707	3.522	4.674	4.425	0.839	2.990	3.433	-1.056	NaN	NaN	NaN	NaN	NaN
NaN	NaN	-10.248	-9.198	-6.178	-3.270	0.662	3.833	-1.481	-0.207	0.065	-1.115	-3.965	-4.499	NaN	NaN	NaN	NaN	NaN	NaN	NaN
NaN	NaN	-2.315	-3.442	-2.175	-5.937	-2.311	6.221	7.321	0.106	-4.614	-2.771	2.374	0.277	NaN	NaN	NaN	NaN	NaN	NaN	NaN
NaN	NaN	NaN	-2.014	-2.699	-2.988	-5.246	0.709	1.746	-0.802	2.523	2.804	1.059	-3.898	-3.069	NaN	NaN	NaN	NaN	NaN	NaN
NaN	NaN	NaN	-9.072	-9.372	-5.986	-3.772	0.633	-0.601	-1.556	-0.659	3.441	4.114	1.754	NaN	NaN	NaN	NaN	NaN	NaN	NaN
NaN	NaN	-11.376	-6.743	-6.276	-6.459	-2.835	-1.948	-4.345	-2.028	-4.129	-6.610	-6.871	-4.825	NaN	NaN	NaN	NaN	NaN	NaN	NaN
NaN	NaN	-11.753	-8.191	-11.699	-8.154	-1.267	0.756	-3.174	-1.948	-4.483	-3.057	-4.261	-7.388	NaN	NaN	NaN	NaN	NaN	NaN	NaN
NaN	-2.874	-2.228	-3.712	0.299	4.174	-2.666	-1.629	-1.139	-1.752	-2.266	0.015	0.615	NaN	NaN	NaN	NaN	NaN	NaN	NaN	NaN
NaN	NaN	-10.552	-7.203	-6.812	-3.064	-1.812	1.859	7.854	2.832	2.294	3.732	4.673	2.466	NaN	NaN	NaN	NaN	NaN	NaN	NaN
NaN	NaN	-1.903	-0.200	-2.451	-4.163	-0.828	-0.785	2.058	5.058	-0.516	-2.906	-1.316	1.012	NaN	NaN	NaN	NaN	NaN	NaN	NaN
NaN	NaN	-1.265	-1.234	6.336	7.315	3.172	-0.975	1.436	2.936	-3.802	0.044	1.812	-1.649	NaN	NaN	NaN	NaN	NaN	NaN	NaN
NaN	NaN	-0.632	-3.051	-5.858	0.018	6.403	2.294	0.871	4.137	-0.653	-1.173	0.835	1.189	NaN	NaN	NaN	NaN	NaN	NaN	NaN
NaN	NaN	-5.592	-1.814	-1.787	-4.431	1.449	2.860	-0.435	1.919	-0.014	1.424	0.350	1.791	NaN	NaN	NaN	NaN	NaN	NaN	NaN
NaN	NaN	NaN	-2.771	-5.750	-1.402	2.792	4.594	4.480	-1.314	-2.900	4.360	4.334	0.666	2.558	NaN	NaN	NaN	NaN	NaN	NaN
NaN	NaN	0.633	-2.139	-2.372	-3.830	-2.645	-3.578	0.199	1.034	0.262	-1.968	5.180	10.032	NaN	NaN	NaN	NaN	NaN	NaN	NaN
NaN	NaN	-3.873	-5.950	-3.361	1.320	3.190	5.922	0.766	-1.486	2.016	4.583	2.741	-0.339	NaN	NaN	NaN	NaN	NaN	NaN	NaN
NaN	NaN	-2.127	3.672	3.153	0.762	1.445	-0.084	-0.647	0.437	-0.223	-1.989	2.293	5.506	NaN	NaN	NaN	NaN	NaN	NaN	NaN
NaN	NaN	NaN	-4.217	-8.368	-6.229	9.044	12.136	4.462	1.267	1.136	1.249	1.391	2.916	2.268	NaN	NaN	NaN	NaN	NaN	NaN
NaN	NaN	1.989	2.382	-1.835	-3.676	3.096	4.241	1.899	-0.808	-2.626	2.017	5.420	4.468	NaN	NaN	NaN	NaN	NaN	NaN	NaN
NaN	NaN	-3.879	-3.236	-4.039	-0.989	4.805	0.883	-1.549	1.434	2.810	1.816	-1.152	-2.205	NaN	NaN	NaN	NaN	NaN	NaN	NaN
NaN	NaN	4.886	8.767	6.265	1.981	1.921	4.490	1.332	3.648	5.357	5.501	3.370	-0.446	NaN	NaN	NaN	NaN	NaN	NaN	NaN
NaN	-3.716	-1.912	-3.874	-0.642	6.955	3.758	2.107	3.191	-0.293	-1.951	3.016	4.120	NaN	NaN	NaN	NaN	NaN	NaN	NaN	NaN
NaN	-4.226	-2.495	-1.044	-2.086	-0.512	1.680	5.394	5.285	2.613	2.742	NaN	NaN	NaN	NaN	NaN	NaN	NaN	NaN	NaN	NaN
NaN	NaN	NaN	-2.223	-3.501	-0.241	0.673	0.254	0.887	1.718	0.761	2.845	2.710	0.195	0.106	NaN	NaN	NaN	NaN	NaN	NaN
NaN	NaN	1.529	2.149	1.595	1.910	1.847	4.050	1.297	-2.577	2.629	8.212	5.618	2.634	NaN	NaN	NaN	NaN	NaN	NaN	NaN
NaN	NaN	NaN	-1.633	0.801	-3.616	3.063	0.981	-0.000	1.687	-2.095	-1.673	1.007	-0.820	-2.741	NaN	NaN	NaN	NaN	NaN	NaN
NaN	NaN	-2.590	-1.516	1.872	4.390	6.596	6.270	1.913	5.510	5.802	4.224	4.848	1.713	NaN	NaN	NaN	NaN	NaN	NaN	NaN
NaN	NaN	NaN	NaN	NaN	NaN	7.523	6.477	3.473	2.335	1.908	5.484	5.236	2.165	1.381	2.347	8.634	13.369	NaN	NaN	NaN
NaN	NaN	NaN	NaN	-6.685	-2.266	6.392	5.377	3.288	0.571	0.230	2.304	8.494	7.665	5.769	6.567	NaN	NaN	NaN	NaN	NaN
NaN	NaN	NaN	41.390	42.092	43.063	43.917	42.953	42.025	43.545	47.020	47.023	45.210	43.621	45.727	NaN	NaN	NaN	NaN	NaN	NaN
NaN	NaN	NaN	-3.160	0.171	6.888	6.824	4.267	3.842	7.203	7.249	6.157	7.337	5.750	4.117	NaN	NaN	NaN	NaN	NaN	NaN
NaN	NaN	4.962	-3.215	-0.619	6.958	9.223	7.811	-1.158	-4.652	-4.193	-5.491	-3.135	-4.252	NaN	NaN	NaN	NaN	NaN	NaN	NaN
NaN	NaN	5.592	5.679	2.827	2.467	-1.050	-3.756	-5.002	-3.358	-5.069	-5.959	-6.192	-3.422	NaN	NaN	NaN	NaN	NaN	NaN	NaN
NaN	NaN	NaN	-4.076	-0.419	3.700	5.331	6.013	6.216	9.437	6.085	2.951	2.975	0.457	2.154	NaN	NaN	NaN	NaN	NaN	NaN
NaN	NaN	NaN	-0.484	9.201	11.122	1.084	-1.873	3.880	2.197	6.289	12.421	5.903	7.965	4.810	NaN	NaN	NaN	NaN	NaN	NaN
NaN	NaN	NaN	-2.762	8.476	15.410	22.331	19.924	4.640	0.650	2.202	4.867	3.403	3.736	3.031	NaN	NaN	NaN	NaN	NaN	NaN
NaN	NaN	NaN	5.425	10.820	7.031	2.871	2.680	2.176	9.093	5.696	2.374	1.465	-1.098	-0.348	NaN	NaN	NaN	NaN	NaN	NaN
NaN	NaN	-1.905	3.434	2.746	-1.411	-3.347	-5.190	-6.557	-5.770	-8.723	-8.202	-8.571	-5.146	NaN	NaN	NaN	NaN	NaN	NaN	NaN
NaN	NaN	NaN	3.485	5.493	6.842	3.047	-0.462	2.146	5.007	7.314	7.963	5.895	4.885	5.442	NaN	NaN	NaN	NaN	NaN	NaN
NaN	NaN	5.397	3.209	1.648	2.994	-0.860	-2.354	-1.200	2.061	1.903	0.088	2.361	0.617	NaN	NaN	NaN	NaN	NaN	NaN	NaN
NaN	NaN	10.170	4.629	1.349	-1.576	-1.143	-0.515	-0.616	-5.400	-5.648	-0.455	-2.492	-1.726	NaN	NaN	NaN	NaN	NaN	NaN	NaN
NaN	NaN	NaN	-4.856	-5.092	-3.432	2.024	-0.324	0.602	4.320	4.376	4.753	3.711	0.643	1.055	NaN	NaN	NaN	NaN	NaN	NaN
NaN	NaN	NaN	-6.163	-5.577	-1.218	3.103	1.686	1.092	2.764	6.479	5.437	3.832	1.311	0.922	NaN	NaN	NaN	NaN	NaN	NaN
NaN	NaN	NaN	-2.729	-0.192	2.761	2.860	2.556	4.248	0.707	-4.152	-4.372	-3.432	-6.558	-6.903	NaN	NaN	NaN	NaN	NaN	NaN
NaN	NaN	NaN	-2.514	-1.966	6.047	3.930	2.200	-2.182	1.113	2.449	-2.850	4.072	6.822	8.207	NaN	NaN	NaN	NaN	NaN	NaN
NaN	NaN	NaN	-11.034	-4.247	2.635	-3.929	-3.319	-4.745	-4.765	-4.716	-5.583	2.324	5.824	2.851	NaN	NaN	NaN	NaN	NaN	NaN
NaN	NaN	NaN	NaN	NaN	NaN	-3.627	0.122	0.273	-1.457	5.371	5.827	5.166	5.759	3.604	2.993	2.184	1.466	NaN	NaN	NaN
S1BF-L [n=370]
-5.000	-4.000	-3.000	-2.000	-1.000	0.000	1.000	2.000	3.000	4.000	5.000	6.000	7.000	8.000	9.000	10.000	11.000	12.000	13.000	14.000	15.000
NaN	NaN	NaN	NaN	NaN	9.180	7.597	18.166	17.284	10.658	14.201	16.960	15.039	15.962	16.078	14.138	10.289	NaN	NaN	NaN	NaN
NaN	NaN	NaN	NaN	NaN	1.307	-1.440	4.548	4.653	4.934	15.711	17.429	13.983	15.819	15.277	11.325	7.038	NaN	NaN	NaN	NaN
NaN	NaN	NaN	NaN	NaN	NaN	1.219	-0.711	0.759	0.043	7.418	15.826	13.403	9.298	4.108	5.121	7.064	3.705	NaN	NaN	NaN
NaN	NaN	NaN	NaN	NaN	0.966	2.684	3.803	-3.758	-1.383	7.342	10.285	8.845	6.226	3.414	4.335	8.442	NaN	NaN	NaN	NaN
NaN	NaN	NaN	NaN	NaN	1.483	6.450	3.124	0.202	-3.355	-4.570	3.767	1.687	-0.480	1.975	-2.236	-2.624	NaN	NaN	NaN	NaN
NaN	NaN	NaN	NaN	-3.546	-3.456	-4.189	-1.605	-0.400	-1.455	-7.335	-6.028	0.454	-3.310	-7.204	-7.159	NaN	NaN	NaN	NaN	NaN
NaN	NaN	NaN	NaN	NaN	-3.648	-0.507	-1.752	-5.774	-5.113	-6.878	-2.924	-0.637	0.975	-2.373	-6.777	-9.427	NaN	NaN	NaN	NaN
NaN	NaN	NaN	NaN	0.483	-1.200	-1.584	-2.801	-2.268	0.185	3.902	6.798	7.185	5.802	2.675	3.734	NaN	NaN	NaN	NaN	NaN
NaN	NaN	NaN	NaN	NaN	-3.879	-2.189	-4.934	-0.531	-3.415	2.671	-0.912	-1.058	8.384	11.253	8.734	3.388	NaN	NaN	NaN	NaN
NaN	NaN	NaN	NaN	NaN	-1.514	-3.031	-4.924	-6.713	-9.096	-5.752	-0.011	3.987	0.889	-1.586	-7.891	-8.505	NaN	NaN	NaN	NaN
NaN	NaN	NaN	NaN	4.484	22.453	30.969	23.622	20.731	13.130	11.853	18.744	19.871	19.377	24.097	28.059	NaN	NaN	NaN	NaN	NaN
NaN	NaN	NaN	39.052	27.257	24.588	30.438	28.553	26.102	14.589	16.119	19.814	16.236	15.722	25.901	NaN	NaN	NaN	NaN	NaN	NaN
NaN	NaN	NaN	NaN	19.654	20.722	10.146	10.834	18.538	2.898	7.027	18.296	23.572	12.958	21.761	22.776	NaN	NaN	NaN	NaN	NaN
NaN	NaN	NaN	NaN	22.530	15.039	8.329	5.606	5.320	1.797	5.343	14.454	11.766	13.449	10.059	13.764	NaN	NaN	NaN	NaN	NaN
NaN	NaN	NaN	26.884	18.644	13.943	10.296	5.870	0.227	12.004	1.450	-0.637	10.808	11.657	8.020	NaN	NaN	NaN	NaN	NaN	NaN
NaN	NaN	NaN	NaN	NaN	NaN	-0.346	2.768	-0.110	2.647	4.149	4.174	5.013	16.694	11.804	7.795	13.241	12.179	NaN	NaN	NaN
NaN	NaN	NaN	NaN	NaN	NaN	0.907	-2.404	-4.111	-5.090	9.002	7.066	10.465	12.480	10.955	3.814	3.652	0.557	NaN	NaN	NaN
NaN	NaN	NaN	NaN	NaN	NaN	-13.223	-8.540	-4.432	-1.571	15.017	12.492	6.452	2.752	0.671	3.098	19.124	0.750	NaN	NaN	NaN
NaN	NaN	NaN	NaN	4.281	-1.734	-7.424	1.345	7.576	5.543	3.385	0.600	7.971	3.538	10.066	7.679	NaN	NaN	NaN	NaN	NaN
NaN	NaN	NaN	7.084	-4.975	-8.365	-0.774	-2.853	4.998	9.192	1.054	5.221	-3.959	-6.927	-7.035	NaN	NaN	NaN	NaN	NaN	NaN
NaN	NaN	NaN	NaN	NaN	NaN	6.197	1.309	1.950	1.570	0.356	-2.846	-4.273	-5.033	-4.763	-7.515	-10.490	NaN	NaN	NaN	NaN
NaN	NaN	NaN	NaN	NaN	NaN	3.181	-1.157	-3.381	1.379	-0.135	-3.309	-8.428	-11.766	-9.887	-4.388	9.604	13.248	NaN	NaN	NaN
NaN	NaN	NaN	NaN	NaN	NaN	-6.869	1.779	1.323	-9.018	-6.368	-7.499	-11.778	-13.507	-11.597	-11.821	-14.151	-15.141	NaN	NaN	NaN
NaN	NaN	NaN	NaN	NaN	NaN	-7.506	-5.249	2.972	0.416	-11.785	-13.064	-11.644	-12.315	-10.461	-14.586	-6.112	3.063	NaN	NaN	NaN
NaN	NaN	NaN	NaN	NaN	-17.047	-11.615	-10.971	-11.548	-13.342	-7.591	-3.069	-14.788	-14.223	-8.710	3.966	25.518	NaN	NaN	NaN	NaN
NaN	NaN	NaN	NaN	NaN	NaN	-12.336	-12.888	-11.582	-7.885	-9.646	-12.030	-13.170	-12.789	-11.745	-9.059	-11.366	-14.952	NaN	NaN	NaN
NaN	NaN	NaN	NaN	NaN	NaN	-1.028	-2.895	-4.476	-3.373	-10.053	-5.956	-11.113	-14.218	-11.616	-16.083	-13.959	-11.251	NaN	NaN	NaN
NaN	NaN	NaN	NaN	NaN	-12.708	-13.515	-11.311	-6.799	-9.325	-14.684	-12.684	-14.966	-10.983	-13.513	-16.482	-19.090	NaN	NaN	NaN	NaN
NaN	NaN	NaN	NaN	NaN	-11.513	-13.898	-15.209	-14.812	-8.421	-9.236	-12.306	-9.392	-12.173	-14.129	-16.075	-17.549	NaN	NaN	NaN	NaN
NaN	NaN	NaN	NaN	NaN	NaN	-10.146	-7.662	-6.100	-1.919	-6.346	-10.868	-10.528	-13.347	-20.453	-13.289	-3.996	NaN	NaN	NaN	NaN
NaN	NaN	NaN	NaN	NaN	6.488	-6.288	-6.269	-1.449	-5.260	4.141	5.073	-5.014	-8.671	-9.835	-9.188	-11.436	NaN	NaN	NaN	NaN
NaN	NaN	NaN	NaN	NaN	NaN	-5.708	-6.938	-11.749	-12.821	-11.255	-11.061	-13.781	-10.173	-1.917	-12.778	-13.861	-18.772	NaN	NaN	NaN
NaN	NaN	NaN	NaN	NaN	-17.315	-9.667	-14.130	-15.176	-14.878	-16.341	-15.774	-12.992	-13.834	-12.277	-8.068	-15.863	NaN	NaN	NaN	NaN
NaN	NaN	NaN	NaN	NaN	NaN	10.724	15.443	14.393	11.042	10.181	10.984	13.387	11.550	14.528	18.869	16.213	17.329	NaN	NaN	NaN
NaN	NaN	NaN	NaN	NaN	NaN	-7.030	4.622	7.725	6.516	12.441	8.687	4.886	8.018	5.204	11.201	20.400	27.384	NaN	NaN	NaN
NaN	NaN	NaN	NaN	-2.332	3.237	4.190	10.717	5.722	7.087	10.459	8.152	3.877	1.983	3.679	7.052	NaN	NaN	NaN	NaN	NaN
NaN	NaN	NaN	NaN	5.175	5.822	1.746	-0.509	6.026	6.195	12.428	11.656	6.400	6.804	2.788	2.258	NaN	NaN	NaN	NaN	NaN
NaN	NaN	NaN	NaN	NaN	NaN	2.604	5.665	5.084	8.715	6.008	2.969	0.230	-0.616	0.780	4.292	12.615	NaN	NaN	NaN	NaN
NaN	-3.711	-6.893	-11.342	-13.654	-10.158	-11.879	-3.068	5.742	1.407	-2.096	NaN	NaN	NaN	NaN	NaN	NaN	NaN	NaN	NaN	NaN
NaN	NaN	NaN	NaN	NaN	-0.745	-2.856	3.414	5.051	8.205	5.303	4.426	2.464	3.993	3.259	5.282	10.073	NaN	NaN	NaN	NaN
NaN	NaN	NaN	NaN	NaN	3.449	-1.646	0.726	-0.417	2.285	6.346	0.291	0.805	1.147	6.553	0.775	-0.507	NaN	NaN	NaN	NaN
NaN	NaN	NaN	NaN	NaN	-2.823	1.127	0.055	2.872	3.234	3.974	0.248	-0.125	1.170	4.750	5.509	0.185	NaN	NaN	NaN	NaN
NaN	NaN	NaN	NaN	NaN	NaN	-2.500	-0.789	-0.135	4.566	5.878	-0.197	-1.540	0.244	3.012	8.216	8.258	NaN	NaN	NaN	NaN
NaN	NaN	NaN	NaN	NaN	NaN	12.030	10.597	11.323	4.040	-0.430	1.696	1.280	3.539	10.054	7.393	7.642	6.950	NaN	NaN	NaN
NaN	NaN	NaN	NaN	NaN	9.108	13.980	15.803	11.695	8.492	6.775	1.757	4.090	5.574	9.852	13.345	17.600	NaN	NaN	NaN	NaN
NaN	NaN	NaN	NaN	NaN	NaN	2.299	-0.056	0.145	1.550	2.810	4.900	-0.192	-3.492	-3.132	-2.008	3.583	6.644	NaN	NaN	NaN
NaN	NaN	NaN	NaN	-1.168	-1.712	3.943	2.951	-0.307	4.555	6.600	5.488	2.241	6.430	3.474	7.464	NaN	NaN	NaN	NaN	NaN
NaN	NaN	NaN	NaN	NaN	NaN	1.268	9.489	11.013	6.958	13.609	13.707	10.451	5.462	4.232	2.382	1.754	NaN	NaN	NaN	NaN
NaN	NaN	NaN	NaN	NaN	NaN	5.145	13.674	10.775	9.335	2.127	-0.059	0.213	0.127	3.471	3.265	3.737	9.551	NaN	NaN	NaN
NaN	NaN	NaN	NaN	-6.600	-4.723	-3.820	-2.126	1.700	0.884	-4.290	-2.322	-1.860	-0.031	2.776	1.718	NaN	NaN	NaN	NaN	NaN
NaN	NaN	NaN	NaN	NaN	6.441	8.817	8.610	6.592	5.019	3.307	0.418	1.439	1.622	-0.247	2.037	0.767	NaN	NaN	NaN	NaN
NaN	NaN	NaN	NaN	NaN	NaN	8.589	6.819	7.080	6.377	-0.251	-3.307	-2.142	-3.000	1.020	0.715	-0.184	2.719	NaN	NaN	NaN
NaN	NaN	NaN	NaN	NaN	2.324	2.530	6.369	5.604	4.839	0.270	-1.855	-1.556	0.793	-1.576	-0.727	1.404	NaN	NaN	NaN	NaN
NaN	NaN	NaN	NaN	NaN	NaN	2.442	3.976	5.090	8.374	2.986	-0.027	1.412	-1.341	-0.017	6.482	7.194	7.489	NaN	NaN	NaN
NaN	NaN	NaN	NaN	NaN	NaN	3.989	4.918	1.743	6.374	3.562	-0.002	-0.453	-0.844	-0.716	3.014	0.716	1.717	NaN	NaN	NaN
NaN	NaN	NaN	NaN	NaN	NaN	7.056	2.383	-0.585	0.949	2.337	-4.840	0.142	-0.161	1.702	2.524	5.460	7.598	NaN	NaN	NaN
NaN	NaN	NaN	NaN	NaN	7.821	7.729	6.965	2.076	1.484	4.583	-1.682	-3.255	2.852	0.908	0.778	3.377	NaN	NaN	NaN	NaN
NaN	NaN	NaN	1.569	-1.725	-7.891	-6.295	-2.111	-1.590	2.290	-0.698	-6.983	-6.329	-4.965	-3.040	NaN	NaN	NaN	NaN	NaN	NaN
NaN	NaN	NaN	NaN	NaN	NaN	-1.807	3.664	1.917	-5.445	-4.895	-3.575	-0.279	4.664	0.695	-2.880	-4.631	-6.499	NaN	NaN	NaN
NaN	NaN	NaN	NaN	NaN	NaN	-4.084	-1.151	-5.544	-14.718	-10.848	-9.600	-8.067	0.147	2.564	1.712	0.218	-6.134	NaN	NaN	NaN
NaN	NaN	NaN	NaN	NaN	NaN	-4.258	-5.515	-7.547	-9.159	-7.752	-11.020	-11.242	-4.195	0.767	0.648	-3.740	-4.920	NaN	NaN	NaN
NaN	NaN	NaN	NaN	NaN	NaN	0.581	4.695	4.841	3.587	1.797	-6.210	-3.564	-4.376	-7.141	-1.730	5.028	NaN	NaN	NaN	NaN
NaN	NaN	NaN	NaN	NaN	NaN	-11.610	-8.705	-3.639	-5.930	-9.308	-7.785	-4.604	-2.682	-4.460	-3.554	-6.440	-4.007	NaN	NaN	NaN
NaN	NaN	NaN	NaN	NaN	NaN	-3.203	-4.049	-5.538	-8.062	-7.634	-7.782	-8.741	0.607	2.445	-4.503	-2.852	-5.557	NaN	NaN	NaN
NaN	NaN	NaN	NaN	NaN	1.856	7.449	2.654	0.939	-0.912	0.711	3.184	1.675	-2.020	-5.013	-5.987	-1.576	NaN	NaN	NaN	NaN
NaN	NaN	NaN	NaN	NaN	NaN	-6.705	-0.534	2.193	3.312	5.095	2.886	0.204	-2.080	-3.911	-5.820	-5.466	0.795	NaN	NaN	NaN
NaN	NaN	NaN	NaN	NaN	NaN	-2.157	-1.606	3.624	5.441	3.593	1.252	-2.531	-3.288	-1.417	-1.179	-2.988	-7.258	NaN	NaN	NaN
NaN	NaN	NaN	NaN	NaN	NaN	1.586	0.800	4.055	6.617	2.172	0.270	-1.726	-4.533	-2.454	1.017	1.693	-0.656	NaN	NaN	NaN
NaN	NaN	NaN	NaN	NaN	NaN	-1.202	-0.700	2.930	2.736	2.792	-0.399	-2.600	-4.524	-4.106	-5.121	-2.602	-2.151	NaN	NaN	NaN
NaN	NaN	NaN	NaN	NaN	7.071	7.270	11.110	8.232	3.566	1.782	1.794	5.730	2.942	-0.558	-2.697	-5.675	NaN	NaN	NaN	NaN
NaN	NaN	NaN	NaN	NaN	NaN	-1.246	0.011	3.069	3.074	0.802	-2.219	-2.426	-2.299	-1.732	1.392	2.590	1.288	NaN	NaN	NaN
NaN	NaN	NaN	NaN	NaN	2.622	4.964	7.017	1.429	2.947	4.858	2.707	-2.025	-4.504	-4.910	-6.276	-3.694	NaN	NaN	NaN	NaN
NaN	NaN	NaN	NaN	NaN	-9.523	-2.856	2.547	2.349	4.575	-1.492	-4.611	-5.876	-7.586	-2.862	-0.490	1.673	NaN	NaN	NaN	NaN
NaN	NaN	NaN	NaN	NaN	NaN	1.247	2.994	5.759	4.105	-0.130	-2.722	-5.421	-1.199	-2.688	-3.490	-4.840	NaN	NaN	NaN	NaN
NaN	NaN	NaN	NaN	NaN	NaN	-5.769	2.386	4.713	5.685	2.868	0.116	-3.550	-6.302	-4.130	-7.104	-4.547	-2.072	NaN	NaN	NaN
NaN	NaN	NaN	NaN	NaN	-1.205	2.586	7.608	8.139	11.571	7.508	2.266	1.825	1.135	2.177	4.373	3.787	NaN	NaN	NaN	NaN
NaN	NaN	NaN	NaN	NaN	NaN	-4.006	6.889	14.441	13.885	6.308	1.197	-1.738	-3.988	-3.632	-6.151	-7.251	-5.110	NaN	NaN	NaN
NaN	NaN	NaN	NaN	NaN	NaN	-1.819	3.506	8.979	10.827	5.523	-0.065	-2.069	-4.306	-2.980	-4.965	-4.872	NaN	NaN	NaN	NaN
NaN	NaN	NaN	NaN	NaN	-2.792	6.793	5.043	1.209	2.315	-2.280	-6.448	-5.976	-6.293	-7.835	-7.354	-8.592	NaN	NaN	NaN	NaN
NaN	NaN	NaN	NaN	NaN	11.783	9.532	8.934	7.242	5.125	2.327	-0.039	0.901	2.653	2.107	0.670	0.254	NaN	NaN	NaN	NaN
NaN	NaN	NaN	NaN	NaN	NaN	-0.049	-1.731	0.219	4.789	7.998	4.129	1.496	-1.054	-2.993	-4.779	-4.819	-2.830	NaN	NaN	NaN
NaN	NaN	NaN	NaN	NaN	NaN	9.360	4.961	1.406	3.126	8.128	3.867	-1.237	-2.769	-4.487	-3.276	-2.656	-4.714	NaN	NaN	NaN
NaN	NaN	NaN	NaN	NaN	NaN	0.610	0.750	2.171	6.176	0.450	-2.745	-3.243	-5.132	-5.029	-6.213	-4.593	-3.643	NaN	NaN	NaN
NaN	NaN	NaN	NaN	NaN	11.109	13.225	13.725	14.997	14.285	12.794	10.352	12.086	8.965	4.481	1.073	1.982	NaN	NaN	NaN	NaN
NaN	NaN	NaN	NaN	NaN	NaN	4.767	5.005	7.017	6.276	0.276	-3.217	-4.437	-1.660	-0.453	-4.031	-1.485	3.429	NaN	NaN	NaN
NaN	NaN	NaN	NaN	NaN	NaN	0.180	6.234	10.202	9.843	5.290	2.426	-0.184	-0.987	0.265	-3.037	-1.535	0.794	NaN	NaN	NaN
NaN	NaN	NaN	NaN	NaN	NaN	2.330	4.062	5.238	5.695	-0.384	-2.233	-2.845	-3.200	-4.578	-2.854	-0.660	-0.996	NaN	NaN	NaN
NaN	NaN	NaN	NaN	NaN	3.819	4.652	2.237	1.824	5.155	-2.621	-7.737	-6.838	-6.080	-5.842	-6.831	-10.669	NaN	NaN	NaN	NaN
NaN	NaN	NaN	NaN	NaN	NaN	4.697	4.964	6.523	5.239	5.990	4.376	-0.427	-2.212	-3.995	-2.560	-1.720	-2.752	NaN	NaN	NaN
NaN	NaN	NaN	NaN	NaN	NaN	0.498	3.440	3.627	3.453	-2.757	-6.368	-8.034	-8.042	-6.266	-8.450	-9.570	-11.468	NaN	NaN	NaN
NaN	NaN	NaN	NaN	NaN	NaN	-0.509	6.622	13.291	13.605	7.354	1.159	-4.142	-5.888	-4.530	-2.567	-4.306	-3.467	NaN	NaN	NaN
NaN	NaN	NaN	NaN	NaN	NaN	0.359	6.814	12.143	7.937	-0.875	-4.463	-7.424	-7.845	-7.964	-6.243	-6.123	-7.595	NaN	NaN	NaN
NaN	NaN	NaN	NaN	NaN	NaN	-0.663	6.843	13.192	11.235	4.507	-3.366	-6.770	-7.159	-6.996	-7.291	-3.669	2.514	NaN	NaN	NaN
NaN	NaN	NaN	NaN	NaN	4.639	4.624	3.797	1.106	1.341	7.260	10.071	6.383	6.068	5.722	5.871	4.680	NaN	NaN	NaN	NaN
NaN	NaN	NaN	NaN	NaN	-3.544	-1.062	10.948	9.344	0.493	1.843	6.885	4.216	3.276	1.782	0.636	-1.324	NaN	NaN	NaN	NaN
NaN	NaN	NaN	NaN	NaN	NaN	6.148	3.931	5.593	5.354	2.782	2.632	0.330	-2.314	-4.678	-2.082	-0.998	NaN	NaN	NaN	NaN
NaN	NaN	NaN	NaN	NaN	NaN	-3.512	-1.288	3.389	1.733	-2.610	-3.369	-3.572	-4.616	-5.271	-2.186	-4.228	-9.347	NaN	NaN	NaN
NaN	NaN	NaN	NaN	NaN	14.914	12.736	12.627	2.020	-1.293	0.815	0.049	0.554	-1.335	-3.909	-6.487	-5.412	NaN	NaN	NaN	NaN
NaN	NaN	NaN	NaN	NaN	NaN	9.231	5.979	1.235	4.415	1.406	0.928	1.228	-0.438	-2.188	-2.139	-5.255	-8.388	NaN	NaN	NaN
NaN	NaN	NaN	NaN	NaN	NaN	-9.832	-4.471	3.569	1.675	2.582	1.919	-2.437	-4.611	-4.868	-1.743	-1.325	-3.369	NaN	NaN	NaN
NaN	4.250	7.790	14.469	11.645	10.212	11.335	7.650	2.762	3.142	1.675	-0.143	-2.025	NaN	NaN	NaN	NaN	NaN	NaN	NaN	NaN
NaN	NaN	NaN	NaN	NaN	NaN	7.784	7.390	0.891	2.122	2.662	1.392	0.232	-1.261	-2.515	-2.742	-2.771	-3.122	NaN	NaN	NaN
NaN	NaN	NaN	NaN	NaN	NaN	17.935	13.952	5.114	3.749	3.457	1.215	-0.410	-1.694	-1.162	-1.226	-2.903	-4.476	NaN	NaN	NaN
NaN	NaN	NaN	NaN	NaN	NaN	14.188	6.739	1.437	2.036	-0.646	-0.701	-0.591	-1.396	-2.927	-2.999	-2.476	-0.660	NaN	NaN	NaN
NaN	NaN	NaN	NaN	NaN	NaN	-1.342	1.041	3.989	-0.740	-2.469	-2.159	-3.498	-3.952	-0.889	0.121	-0.601	-0.622	NaN	NaN	NaN
NaN	NaN	NaN	NaN	6.818	2.918	2.505	6.894	4.174	1.110	-0.022	-4.036	-5.331	-5.718	-5.982	-3.051	NaN	NaN	NaN	NaN	NaN
NaN	NaN	NaN	NaN	NaN	NaN	3.434	2.842	3.169	3.177	-2.170	-3.237	-3.709	-3.822	-2.325	-1.763	-1.609	NaN	NaN	NaN	NaN
NaN	NaN	NaN	NaN	NaN	NaN	0.927	3.279	3.094	2.330	-2.321	-4.585	-6.369	-5.500	-3.983	-4.702	-1.611	1.150	NaN	NaN	NaN
NaN	NaN	NaN	NaN	NaN	NaN	7.778	4.307	0.431	2.064	-1.864	-2.472	-3.644	-4.622	-4.471	-4.558	-3.812	-4.376	NaN	NaN	NaN
NaN	NaN	NaN	NaN	NaN	NaN	2.338	13.203	9.283	4.147	-0.477	-3.586	-2.492	-2.172	-3.598	-2.823	-3.541	NaN	NaN	NaN	NaN
NaN	NaN	NaN	NaN	NaN	NaN	10.099	4.363	0.393	-0.831	-4.802	-3.111	-2.452	-4.738	-5.161	-2.855	-3.823	-5.152	NaN	NaN	NaN
NaN	NaN	NaN	NaN	NaN	NaN	15.866	16.014	7.306	2.297	-3.650	-4.305	-2.350	-1.933	-5.316	-5.378	-0.845	0.143	NaN	NaN	NaN
NaN	NaN	NaN	NaN	NaN	1.082	3.019	-1.058	-1.273	1.727	1.832	0.650	-4.247	-4.282	-4.307	-7.663	-6.575	NaN	NaN	NaN	NaN
NaN	NaN	NaN	NaN	NaN	NaN	-0.194	0.145	0.588	2.176	-0.198	-3.655	-7.128	-5.992	-4.973	-4.875	-5.105	-6.547	NaN	NaN	NaN
NaN	NaN	NaN	NaN	NaN	NaN	4.353	2.873	1.283	1.738	0.503	-1.444	-2.903	-3.506	-1.926	-3.189	-4.693	NaN	NaN	NaN	NaN
NaN	NaN	NaN	NaN	NaN	NaN	-0.301	1.976	3.280	6.292	2.235	1.984	5.078	2.260	-1.068	-2.938	-4.210	-4.360	NaN	NaN	NaN
NaN	NaN	NaN	NaN	NaN	NaN	-3.096	0.136	-2.351	-3.013	-0.093	1.799	1.309	-0.012	2.925	2.556	-1.102	-2.620	NaN	NaN	NaN
NaN	NaN	NaN	NaN	NaN	NaN	0.626	5.246	4.291	6.763	2.455	1.177	1.709	-0.410	-0.690	-3.035	-3.943	-3.371	NaN	NaN	NaN
NaN	NaN	NaN	NaN	NaN	NaN	-3.427	6.003	8.693	5.595	3.304	-1.768	-2.080	-0.157	-1.400	-2.287	-2.158	-2.496	NaN	NaN	NaN
NaN	NaN	NaN	NaN	-2.256	-2.111	-0.457	0.074	0.667	-0.712	-3.013	2.138	3.380	-1.403	-4.014	-4.011	NaN	NaN	NaN	NaN	NaN
NaN	NaN	NaN	NaN	NaN	NaN	9.876	9.848	4.817	2.888	0.671	1.089	2.939	2.034	-2.428	-4.837	-4.483	-5.115	NaN	NaN	NaN
NaN	NaN	NaN	-9.442	-3.628	-2.150	-0.146	3.726	0.793	3.926	3.823	2.456	-0.567	-3.840	-3.142	NaN	NaN	NaN	NaN	NaN	NaN
NaN	NaN	NaN	NaN	-15.044	-23.807	-28.913	-24.212	-8.549	-4.926	-4.154	-3.894	-6.603	-8.881	-11.116	NaN	NaN	NaN	NaN	NaN	NaN
NaN	NaN	NaN	NaN	-11.899	-10.407	-12.704	-12.873	0.939	0.864	1.500	-0.086	-2.378	-2.851	-4.595	-2.687	NaN	NaN	NaN	NaN	NaN
NaN	NaN	NaN	NaN	NaN	-10.852	-14.795	-19.317	-10.802	-5.591	-3.439	-6.940	-12.643	-6.297	-1.905	-6.920	-9.799	NaN	NaN	NaN	NaN
NaN	NaN	NaN	NaN	-7.858	-12.357	-22.080	-18.261	-13.674	-6.378	-5.766	-0.422	-7.221	-11.877	-4.665	-4.269	NaN	NaN	NaN	NaN	NaN
NaN	NaN	NaN	NaN	NaN	-2.794	-4.098	-6.503	-9.827	-11.598	0.576	3.067	5.706	5.419	9.622	3.591	2.912	NaN	NaN	NaN	NaN
NaN	0.555	-4.561	-3.950	-3.709	-9.232	-14.442	-8.883	-2.656	-0.802	-0.631	2.507	NaN	NaN	NaN	NaN	NaN	NaN	NaN	NaN	NaN
NaN	NaN	NaN	NaN	NaN	-3.209	1.077	-6.808	-2.908	5.330	5.202	3.494	3.981	5.195	-0.693	-3.423	-5.318	NaN	NaN	NaN	NaN
NaN	NaN	NaN	NaN	-1.123	-1.078	-7.078	-4.502	7.113	8.438	7.257	4.024	3.118	7.462	0.650	-0.904	NaN	NaN	NaN	NaN	NaN
NaN	NaN	NaN	NaN	-3.402	-6.746	-8.501	-6.644	2.277	8.850	9.602	11.481	14.877	11.709	9.050	10.501	NaN	NaN	NaN	NaN	NaN
NaN	NaN	NaN	NaN	NaN	-9.517	-9.093	-5.219	6.336	10.554	17.810	18.143	15.815	13.915	9.683	2.801	6.760	NaN	NaN	NaN	NaN
NaN	NaN	NaN	NaN	NaN	-4.280	-0.329	2.511	12.004	24.006	23.081	21.573	15.524	13.174	11.484	13.823	12.515	NaN	NaN	NaN	NaN
NaN	NaN	NaN	NaN	NaN	NaN	-3.242	-0.288	8.130	-0.093	7.903	9.670	7.702	19.451	11.472	19.242	18.382	20.328	NaN	NaN	NaN
NaN	NaN	NaN	NaN	19.584	11.851	5.261	16.502	22.085	25.688	32.326	27.550	28.691	24.666	25.854	34.435	NaN	NaN	NaN	NaN	NaN
NaN	NaN	NaN	NaN	13.452	8.177	2.723	3.325	13.711	18.493	21.502	21.130	15.433	17.267	21.321	17.810	NaN	NaN	NaN	NaN	NaN
NaN	NaN	NaN	NaN	NaN	NaN	-7.286	-4.697	0.011	11.727	16.033	13.702	13.775	12.212	14.455	20.865	21.646	17.404	NaN	NaN	NaN
NaN	NaN	NaN	NaN	NaN	NaN	-4.565	4.897	7.568	3.596	17.772	23.531	24.738	19.137	20.764	17.301	21.983	23.370	NaN	NaN	NaN
NaN	NaN	NaN	NaN	9.436	10.784	6.781	9.490	8.570	12.058	23.341	24.553	23.305	22.791	23.369	21.573	NaN	NaN	NaN	NaN	NaN
NaN	NaN	NaN	NaN	NaN	17.888	4.479	-9.786	-3.396	13.187	16.474	16.202	19.138	16.455	17.679	15.695	12.454	NaN	NaN	NaN	NaN
NaN	NaN	NaN	NaN	6.890	8.841	7.017	1.963	5.853	10.426	17.146	15.181	19.525	18.709	14.588	14.609	NaN	NaN	NaN	NaN	NaN
NaN	NaN	NaN	NaN	NaN	NaN	-2.099	4.684	15.277	15.981	17.691	18.601	15.709	16.035	14.554	15.446	20.028	24.623	NaN	NaN	NaN
NaN	NaN	NaN	36.835	28.914	29.123	27.130	33.377	39.226	36.920	38.182	35.124	31.554	30.542	27.652	NaN	NaN	NaN	NaN	NaN	NaN
NaN	NaN	NaN	NaN	NaN	13.760	10.409	11.500	8.588	6.449	9.767	7.837	8.117	9.434	8.022	3.710	12.740	NaN	NaN	NaN	NaN
NaN	NaN	NaN	NaN	NaN	0.315	2.048	12.312	18.392	18.454	23.564	17.894	10.681	9.156	5.520	9.327	8.756	NaN	NaN	NaN	NaN
NaN	NaN	NaN	10.355	9.532	13.387	8.339	3.795	-0.828	3.990	6.841	3.817	0.452	1.388	4.575	NaN	NaN	NaN	NaN	NaN	NaN
NaN	NaN	NaN	NaN	NaN	6.196	4.217	1.493	2.745	5.627	7.999	2.866	0.119	-0.143	0.859	5.134	7.898	NaN	NaN	NaN	NaN
NaN	NaN	NaN	NaN	NaN	NaN	3.124	3.916	7.479	12.563	8.671	3.621	0.302	-1.205	1.938	4.761	6.024	5.485	NaN	NaN	NaN
NaN	NaN	NaN	NaN	NaN	-7.583	1.135	4.003	0.832	0.290	5.896	0.750	-3.579	-5.824	-4.373	3.967	-0.331	NaN	NaN	NaN	NaN
NaN	NaN	-7.530	-5.079	-2.315	-4.533	-5.746	-2.812	-0.052	0.109	-0.043	-1.343	-5.001	-3.260	NaN	NaN	NaN	NaN	NaN	NaN	NaN
NaN	NaN	NaN	NaN	NaN	16.022	22.640	19.672	19.217	20.347	19.325	24.065	19.723	17.663	14.262	15.740	18.570	NaN	NaN	NaN	NaN
NaN	NaN	NaN	NaN	NaN	-1.312	3.578	7.579	5.275	1.194	6.462	9.219	5.043	3.790	0.623	4.040	3.703	NaN	NaN	NaN	NaN
NaN	NaN	NaN	NaN	NaN	13.026	6.244	4.613	6.265	2.338	3.600	6.591	4.431	2.806	2.991	5.458	10.511	NaN	NaN	NaN	NaN
NaN	NaN	NaN	NaN	NaN	5.313	4.680	5.028	-0.632	0.125	3.389	4.845	3.396	2.007	4.442	7.449	6.246	NaN	NaN	NaN	NaN
NaN	NaN	NaN	NaN	NaN	6.279	3.239	2.439	1.527	-3.875	-2.258	3.145	2.002	1.792	3.962	8.202	6.716	NaN	NaN	NaN	NaN
NaN	NaN	NaN	NaN	NaN	5.507	4.701	5.342	1.058	0.653	4.904	3.161	0.322	0.251	5.441	0.862	-3.351	NaN	NaN	NaN	NaN
NaN	NaN	NaN	NaN	NaN	4.860	8.466	0.911	-2.688	-3.734	-3.001	2.583	3.543	0.186	1.850	1.325	-1.355	NaN	NaN	NaN	NaN
NaN	NaN	NaN	7.831	13.398	9.707	9.198	5.000	0.949	4.547	9.457	5.855	7.688	12.922	9.910	NaN	NaN	NaN	NaN	NaN	NaN
NaN	NaN	NaN	NaN	NaN	14.005	10.092	9.736	3.873	4.813	5.962	2.383	5.521	6.021	8.355	9.122	11.561	NaN	NaN	NaN	NaN
NaN	NaN	NaN	NaN	7.731	7.408	7.619	9.740	8.342	7.599	6.047	4.856	6.491	5.461	6.462	7.642	NaN	NaN	NaN	NaN	NaN
NaN	NaN	4.261	7.787	13.246	10.580	10.104	6.673	7.575	5.023	4.450	7.609	5.512	5.971	NaN	NaN	NaN	NaN	NaN	NaN	NaN
NaN	NaN	NaN	NaN	NaN	8.278	4.189	1.005	-0.906	5.371	2.757	2.074	9.151	6.680	4.398	1.846	1.765	NaN	NaN	NaN	NaN
NaN	-0.137	1.294	-1.669	-1.987	2.147	5.712	3.568	3.962	-1.518	NaN	NaN	NaN	NaN	NaN	NaN	NaN	NaN	NaN	NaN	NaN
NaN	NaN	NaN	NaN	NaN	-6.479	-2.342	-3.424	-4.503	-3.082	-2.530	-3.746	-2.888	-1.700	-0.377	0.402	-2.376	NaN	NaN	NaN	NaN
NaN	NaN	NaN	NaN	2.693	0.420	1.712	2.646	2.310	0.635	2.628	1.171	-0.466	-2.512	-1.462	NaN	NaN	NaN	NaN	NaN	NaN
NaN	NaN	NaN	NaN	NaN	-4.240	-1.954	-2.462	-5.407	-1.880	0.335	-1.221	-1.436	-3.864	-5.653	-6.040	-5.256	NaN	NaN	NaN	NaN
NaN	NaN	NaN	NaN	-2.988	2.136	3.677	2.044	0.137	-1.756	1.407	3.824	0.784	-1.973	-2.504	0.083	NaN	NaN	NaN	NaN	NaN
NaN	-1.696	-1.501	-3.961	-7.568	-1.540	0.332	-2.653	-4.235	-3.031	1.173	2.244	NaN	NaN	NaN	NaN	NaN	NaN	NaN	NaN	NaN
NaN	NaN	NaN	NaN	NaN	-1.966	-1.010	-3.300	6.811	10.092	5.521	7.983	7.368	6.081	5.632	4.337	4.211	NaN	NaN	NaN	NaN
NaN	NaN	NaN	NaN	-5.100	-2.361	2.354	2.827	0.380	-0.686	-2.412	0.808	1.780	2.314	1.835	1.888	NaN	NaN	NaN	NaN	NaN
NaN	NaN	NaN	NaN	NaN	4.831	4.987	8.608	6.277	4.925	7.108	6.803	6.061	5.374	5.286	3.591	5.044	NaN	NaN	NaN	NaN
NaN	NaN	NaN	-5.231	-1.820	0.421	2.208	3.748	3.860	1.075	6.699	8.523	5.957	2.041	1.402	NaN	NaN	NaN	NaN	NaN	NaN
NaN	NaN	NaN	NaN	-7.427	-2.067	-5.107	-4.091	-4.601	-1.971	0.690	0.277	0.104	-2.567	-5.652	-5.196	NaN	NaN	NaN	NaN	NaN
NaN	NaN	NaN	NaN	NaN	-4.742	2.598	4.763	5.863	0.678	-3.191	0.291	2.877	3.139	2.000	-0.813	-1.512	NaN	NaN	NaN	NaN
NaN	NaN	NaN	NaN	NaN	-3.068	5.679	13.774	11.546	6.762	3.636	3.550	2.713	0.344	-2.593	-3.732	-4.488	NaN	NaN	NaN	NaN
NaN	NaN	NaN	NaN	1.726	0.572	0.527	3.889	1.488	0.257	7.143	9.754	11.611	14.275	13.296	8.495	NaN	NaN	NaN	NaN	NaN
NaN	NaN	NaN	NaN	NaN	-1.275	-1.952	-2.208	-0.377	5.521	5.035	5.579	1.940	-1.304	0.492	0.479	2.167	NaN	NaN	NaN	NaN
NaN	-1.036	-2.305	-2.443	-4.649	-6.086	-1.082	3.033	4.184	0.088	6.886	6.346	4.159	NaN	NaN	NaN	NaN	NaN	NaN	NaN	NaN
NaN	NaN	NaN	NaN	NaN	-4.984	-3.008	-0.420	-2.245	1.751	1.002	0.485	-2.671	-4.279	-4.844	-5.096	-3.443	NaN	NaN	NaN	NaN
NaN	NaN	NaN	-1.611	-1.766	1.527	0.937	3.216	0.585	4.630	9.751	6.170	4.567	1.228	2.562	NaN	NaN	NaN	NaN	NaN	NaN
NaN	NaN	NaN	NaN	8.858	4.804	4.861	3.987	3.679	8.857	10.855	9.459	3.377	1.549	-0.308	0.391	NaN	NaN	NaN	NaN	NaN
NaN	NaN	NaN	NaN	NaN	NaN	5.129	8.692	8.524	6.393	12.512	11.507	9.821	7.362	6.229	7.808	11.758	11.958	NaN	NaN	NaN
NaN	NaN	NaN	NaN	NaN	NaN	6.083	11.169	12.822	9.245	9.374	7.515	6.384	5.019	5.188	5.465	6.963	NaN	NaN	NaN	NaN
NaN	NaN	0.974	-0.381	1.105	4.402	6.135	4.753	4.952	3.305	2.501	1.875	6.271	7.151	NaN	NaN	NaN	NaN	NaN	NaN	NaN
NaN	NaN	NaN	NaN	NaN	-10.491	-3.416	-3.332	-0.922	1.930	2.567	5.245	2.669	5.255	2.132	-1.505	-2.360	NaN	NaN	NaN	NaN
NaN	NaN	-1.403	-5.281	-1.640	-2.286	-0.392	4.172	3.802	3.778	5.520	8.500	5.450	1.541	NaN	NaN	NaN	NaN	NaN	NaN	NaN
NaN	NaN	NaN	NaN	-2.948	-4.716	-1.901	3.285	1.903	2.426	7.399	5.712	-0.509	-3.307	-3.985	-3.505	NaN	NaN	NaN	NaN	NaN
NaN	NaN	NaN	NaN	NaN	NaN	2.028	6.218	7.977	10.591	7.037	7.765	7.346	5.231	3.985	5.850	1.940	0.180	NaN	NaN	NaN
NaN	-2.857	-2.657	-2.632	0.347	1.597	2.655	6.029	9.812	11.341	9.283	7.634	6.519	NaN	NaN	NaN	NaN	NaN	NaN	NaN	NaN
NaN	-0.461	3.401	-4.791	-4.445	1.637	0.863	5.247	4.873	9.230	12.344	10.130	NaN	NaN	NaN	NaN	NaN	NaN	NaN	NaN	NaN
NaN	NaN	NaN	NaN	NaN	NaN	-3.200	-0.225	2.419	-3.702	0.463	2.241	1.779	1.666	0.999	3.895	5.475	6.169	NaN	NaN	NaN
NaN	NaN	NaN	NaN	NaN	NaN	-5.362	0.534	-1.699	-4.946	-3.256	-4.038	-5.410	-6.616	-6.997	-6.959	-3.481	-8.867	NaN	NaN	NaN
NaN	NaN	NaN	NaN	NaN	-10.122	-4.178	-1.673	-0.572	0.545	1.134	2.272	-1.447	-5.219	-3.585	-3.237	-9.154	NaN	NaN	NaN	NaN
NaN	NaN	NaN	NaN	NaN	-10.840	-3.634	4.186	-0.334	-3.938	-3.508	-5.838	-2.493	-1.657	-3.773	-5.244	-6.696	NaN	NaN	NaN	NaN
NaN	NaN	NaN	NaN	NaN	-3.537	-1.670	1.764	-3.401	0.183	5.670	3.476	0.855	-0.685	-3.847	-5.082	-2.168	NaN	NaN	NaN	NaN
NaN	NaN	NaN	NaN	NaN	NaN	-1.258	2.208	2.468	3.840	1.978	2.436	-0.289	0.518	1.407	0.586	2.997	1.973	NaN	NaN	NaN
NaN	NaN	NaN	NaN	NaN	-3.518	3.057	1.087	-0.414	5.199	6.484	4.605	5.566	2.406	3.813	3.691	3.998	NaN	NaN	NaN	NaN
NaN	NaN	NaN	NaN	NaN	-6.344	-1.903	-3.646	-6.360	-0.435	1.203	-1.878	-5.469	-2.374	-1.872	-5.998	-4.184	NaN	NaN	NaN	NaN
NaN	NaN	NaN	NaN	NaN	NaN	-4.451	0.320	-1.460	-2.296	-0.968	-4.174	-6.906	-3.685	-0.547	1.425	-4.179	-4.696	NaN	NaN	NaN
NaN	NaN	NaN	NaN	NaN	-5.191	-2.692	-1.434	1.115	4.574	4.209	-0.841	4.056	5.223	2.584	-1.015	-0.777	NaN	NaN	NaN	NaN
NaN	NaN	NaN	NaN	NaN	-6.692	5.761	9.263	3.672	0.399	1.869	-2.295	-1.792	-0.678	0.977	-2.464	-2.533	NaN	NaN	NaN	NaN
NaN	NaN	NaN	NaN	NaN	NaN	-1.265	3.182	-1.877	-2.003	-1.199	-2.297	-2.153	-1.514	-7.778	-8.702	0.746	4.921	NaN	NaN	NaN
NaN	NaN	NaN	NaN	NaN	NaN	-3.876	4.278	3.416	-0.631	3.641	4.004	4.271	1.345	-0.194	-3.754	-4.057	-7.126	NaN	NaN	NaN
NaN	NaN	NaN	NaN	NaN	-4.373	1.091	3.057	-0.726	-2.385	-1.174	-0.856	-1.818	-6.723	-3.552	1.463	0.218	NaN	NaN	NaN	NaN
NaN	NaN	NaN	-4.162	0.817	1.132	-0.793	1.674	5.119	0.374	-0.118	6.747	8.265	6.178	3.492	NaN	NaN	NaN	NaN	NaN	NaN
NaN	NaN	2.081	-3.814	-6.338	-5.273	-0.518	6.420	2.273	1.478	2.914	3.874	1.925	2.915	NaN	NaN	NaN	NaN	NaN	NaN	NaN
NaN	NaN	NaN	NaN	NaN	NaN	1.240	7.210	5.909	-0.724	-1.890	0.544	4.126	4.529	1.375	2.758	2.666	5.629	NaN	NaN	NaN
NaN	-6.832	-4.002	-3.767	-3.201	-3.055	-5.352	0.934	-1.980	-2.680	-0.171	-1.789	1.406	NaN	NaN	NaN	NaN	NaN	NaN	NaN	NaN
NaN	NaN	0.630	-3.830	-5.995	-3.066	-3.544	-3.066	-1.515	-5.143	-6.164	-2.115	-4.606	-1.992	NaN	NaN	NaN	NaN	NaN	NaN	NaN
NaN	NaN	NaN	NaN	NaN	-5.832	-4.124	-1.809	-0.564	-4.543	-6.920	-1.584	1.507	-4.892	-3.821	1.637	NaN	NaN	NaN	NaN	NaN
NaN	NaN	NaN	NaN	NaN	-5.363	-2.921	-2.078	-4.876	-5.475	-6.152	-7.359	-4.344	-5.557	-5.465	-8.988	-11.448	NaN	NaN	NaN	NaN
NaN	NaN	NaN	NaN	-8.567	-3.883	-5.827	-5.330	-4.981	-7.317	-6.000	-2.223	-2.713	-5.667	-7.628	-6.257	NaN	NaN	NaN	NaN	NaN
NaN	NaN	NaN	NaN	-7.396	-5.940	-1.365	2.999	-1.762	-3.964	-3.857	-5.253	-3.970	-4.035	-4.031	-5.895	NaN	NaN	NaN	NaN	NaN
NaN	NaN	NaN	NaN	NaN	-4.465	-4.530	-1.226	-6.609	-4.783	2.562	-0.214	-2.022	-5.263	-3.355	-0.470	-1.745	NaN	NaN	NaN	NaN
NaN	NaN	NaN	NaN	NaN	-1.100	0.148	-0.830	-4.183	-2.728	-1.438	-4.603	-5.072	-2.710	-3.264	-5.398	-5.818	NaN	NaN	NaN	NaN
NaN	NaN	NaN	NaN	NaN	-6.676	-4.251	-7.553	-7.704	-2.890	-3.281	-1.354	-1.046	1.381	-0.220	-1.258	-0.192	NaN	NaN	NaN	NaN
NaN	NaN	NaN	NaN	NaN	-4.745	-3.536	-4.269	-6.391	-3.585	-2.007	-2.235	-4.114	-5.847	-2.862	-5.432	-8.745	NaN	NaN	NaN	NaN
NaN	NaN	NaN	NaN	NaN	-6.251	-0.996	-0.585	-3.071	-4.662	-3.436	2.143	-0.702	-4.583	-4.359	-3.244	-1.017	NaN	NaN	NaN	NaN
NaN	NaN	NaN	NaN	NaN	1.413	2.766	2.972	3.559	-0.336	-1.258	2.447	0.425	2.684	7.630	1.228	-2.082	NaN	NaN	NaN	NaN
NaN	NaN	NaN	NaN	NaN	NaN	-1.894	4.952	3.461	-1.163	-0.022	2.771	-1.457	-2.047	2.373	1.833	3.419	5.319	NaN	NaN	NaN
NaN	NaN	NaN	NaN	NaN	0.889	5.326	8.326	3.849	2.889	0.972	5.645	4.886	2.114	1.550	-0.020	NaN	NaN	NaN	NaN	NaN
NaN	NaN	NaN	-2.209	-5.315	-2.151	5.554	4.500	-0.205	0.761	2.036	4.887	2.278	1.653	3.156	NaN	NaN	NaN	NaN	NaN	NaN
NaN	NaN	NaN	NaN	NaN	1.570	6.469	6.910	6.582	3.369	3.631	10.135	9.609	6.886	5.279	1.670	-0.585	NaN	NaN	NaN	NaN
NaN	NaN	NaN	NaN	NaN	0.766	2.033	9.518	7.737	3.689	0.767	3.014	4.080	4.174	6.516	7.411	9.828	NaN	NaN	NaN	NaN
NaN	NaN	NaN	NaN	NaN	0.782	7.960	11.602	9.570	8.817	4.559	3.155	1.663	2.288	4.577	1.796	0.784	NaN	NaN	NaN	NaN
NaN	NaN	NaN	NaN	NaN	NaN	3.537	3.975	1.789	0.810	5.039	7.302	6.227	3.754	3.448	1.698	3.899	5.335	NaN	NaN	NaN
NaN	NaN	NaN	NaN	-5.396	0.859	5.834	-1.046	0.484	6.435	7.147	4.236	1.932	7.943	13.668	8.989	NaN	NaN	NaN	NaN	NaN
NaN	NaN	-2.236	-1.690	-1.493	1.723	1.843	5.030	6.295	5.844	2.865	0.858	1.694	10.216	NaN	NaN	NaN	NaN	NaN	NaN	NaN
NaN	NaN	NaN	NaN	NaN	0.205	0.657	1.011	0.849	4.865	4.975	1.472	1.812	4.516	3.227	1.589	0.467	NaN	NaN	NaN	NaN
NaN	NaN	NaN	NaN	0.933	3.388	3.948	9.091	9.341	4.399	4.875	3.724	2.874	3.156	0.773	-2.787	NaN	NaN	NaN	NaN	NaN
NaN	NaN	NaN	-1.641	-5.448	1.528	3.644	6.399	6.589	1.547	1.296	2.669	6.526	6.636	0.151	NaN	NaN	NaN	NaN	NaN	NaN
NaN	NaN	NaN	NaN	NaN	NaN	5.300	4.266	6.641	3.460	4.380	7.703	5.127	2.479	3.323	2.040	2.973	7.411	NaN	NaN	NaN
NaN	2.403	11.929	4.754	0.876	6.151	0.960	2.712	1.865	2.691	4.489	NaN	NaN	NaN	NaN	NaN	NaN	NaN	NaN	NaN	NaN
NaN	NaN	NaN	NaN	NaN	-4.906	-8.116	-6.323	-4.331	-4.998	-7.025	-8.597	-9.038	-9.312	-7.077	-5.761	-7.876	NaN	NaN	NaN	NaN
NaN	NaN	NaN	NaN	NaN	-5.474	-4.670	-3.215	-1.704	-2.973	-6.923	-8.749	-13.752	-12.104	-9.786	-7.364	-13.590	NaN	NaN	NaN	NaN
NaN	NaN	NaN	NaN	-10.868	-6.028	-3.369	-0.906	-3.079	-4.923	-6.593	-7.740	-7.306	-5.345	-5.757	-6.004	NaN	NaN	NaN	NaN	NaN
NaN	NaN	NaN	-1.084	1.939	-0.510	-4.411	-0.745	3.347	1.361	0.840	0.381	-2.855	-2.822	-4.290	NaN	NaN	NaN	NaN	NaN	NaN
NaN	-2.413	-2.172	-3.914	-6.372	-2.506	-2.067	-6.271	-4.591	-3.307	-4.105	-3.200	NaN	NaN	NaN	NaN	NaN	NaN	NaN	NaN	NaN
NaN	NaN	NaN	NaN	NaN	-4.967	-3.111	3.141	4.043	0.676	-1.721	-2.865	-1.769	-1.526	0.327	0.800	1.819	NaN	NaN	NaN	NaN
NaN	NaN	NaN	NaN	NaN	-1.902	-1.217	6.687	8.740	5.480	1.305	2.476	0.070	-5.923	-4.834	-3.106	-1.918	NaN	NaN	NaN	NaN
NaN	NaN	NaN	NaN	NaN	2.852	-0.797	1.545	5.435	6.799	1.785	-0.247	-2.565	-3.834	-3.219	-1.839	1.387	NaN	NaN	NaN	NaN
NaN	NaN	6.247	2.593	0.844	-2.428	1.028	2.180	1.351	4.564	-1.014	0.449	-2.052	-5.699	NaN	NaN	NaN	NaN	NaN	NaN	NaN
NaN	NaN	NaN	-2.900	0.857	2.401	0.837	1.170	3.138	4.089	2.460	0.263	-0.546	-3.042	NaN	NaN	NaN	NaN	NaN	NaN	NaN
NaN	NaN	NaN	NaN	NaN	5.014	6.603	11.485	12.359	8.107	3.464	4.420	2.748	-0.748	1.101	0.776	1.374	NaN	NaN	NaN	NaN
NaN	8.622	11.906	11.638	14.127	18.827	13.883	3.245	10.948	12.197	3.990	NaN	NaN	NaN	NaN	NaN	NaN	NaN	NaN	NaN	NaN
NaN	NaN	2.615	-0.187	4.086	9.038	0.258	2.427	7.028	5.629	2.872	3.708	1.917	1.197	NaN	NaN	NaN	NaN	NaN	NaN	NaN
NaN	NaN	NaN	NaN	NaN	-1.524	1.867	2.776	0.353	0.056	-0.326	1.751	1.086	0.099	-2.072	-2.510	0.021	NaN	NaN	NaN	NaN
NaN	NaN	NaN	NaN	NaN	12.223	11.971	19.493	13.780	2.864	0.028	3.305	1.668	-1.844	0.269	0.019	-0.466	NaN	NaN	NaN	NaN
NaN	38.202	17.890	5.888	14.521	1.889	-6.072	2.023	12.650	7.358	-1.086	NaN	NaN	NaN	NaN	NaN	NaN	NaN	NaN	NaN	NaN
NaN	-5.416	-4.048	6.111	5.652	7.161	0.978	0.898	4.993	7.736	6.223	5.476	5.083	NaN	NaN	NaN	NaN	NaN	NaN	NaN	NaN
NaN	NaN	NaN	NaN	NaN	2.308	4.357	9.678	12.201	10.297	3.747	2.938	3.393	3.121	1.686	-0.532	0.957	NaN	NaN	NaN	NaN
NaN	NaN	NaN	4.998	9.212	11.041	13.061	13.660	9.422	1.722	1.050	4.272	5.126	3.461	1.764	NaN	NaN	NaN	NaN	NaN	NaN
NaN	NaN	NaN	NaN	NaN	4.993	5.784	9.177	6.690	3.664	2.406	2.423	-0.714	-0.727	-1.275	3.704	NaN	NaN	NaN	NaN	NaN
NaN	2.498	-3.243	-4.546	-0.757	-0.089	-2.168	4.987	5.734	2.352	1.473	NaN	NaN	NaN	NaN	NaN	NaN	NaN	NaN	NaN	NaN
NaN	NaN	NaN	NaN	NaN	1.644	5.362	9.585	7.856	7.692	5.154	2.920	2.861	1.978	-0.271	-0.575	4.682	NaN	NaN	NaN	NaN
NaN	NaN	NaN	NaN	NaN	4.621	6.589	9.995	10.879	6.208	0.810	1.508	2.946	-0.279	-1.309	2.224	2.590	NaN	NaN	NaN	NaN
NaN	NaN	NaN	NaN	11.592	14.535	19.981	14.593	10.604	15.827	12.289	11.548	17.837	12.894	13.938	15.431	NaN	NaN	NaN	NaN	NaN
NaN	NaN	NaN	NaN	NaN	35.484	36.487	33.954	25.825	21.834	19.754	23.060	23.673	24.833	21.856	21.590	21.955	NaN	NaN	NaN	NaN
NaN	NaN	NaN	NaN	NaN	20.013	17.498	25.173	25.044	20.072	17.533	14.043	18.621	14.238	11.883	15.217	18.434	NaN	NaN	NaN	NaN
NaN	10.156	11.136	7.008	6.003	7.516	19.124	25.321	17.301	14.318	11.618	13.773	NaN	NaN	NaN	NaN	NaN	NaN	NaN	NaN	NaN
NaN	NaN	NaN	NaN	NaN	17.382	18.235	18.150	16.527	17.677	10.546	7.613	6.975	9.758	5.637	4.899	NaN	NaN	NaN	NaN	NaN
NaN	-5.832	-4.772	-6.024	-2.532	7.268	15.615	9.122	3.970	4.410	0.419	NaN	NaN	NaN	NaN	NaN	NaN	NaN	NaN	NaN	NaN
NaN	NaN	-15.646	-6.954	0.478	0.742	4.873	11.940	10.778	5.801	-0.518	1.587	0.356	-2.746	NaN	NaN	NaN	NaN	NaN	NaN	NaN
NaN	NaN	NaN	NaN	NaN	3.721	8.466	12.161	6.315	1.795	-0.259	0.184	-0.482	-3.252	0.006	1.008	-1.712	NaN	NaN	NaN	NaN
NaN	NaN	9.087	13.199	14.468	9.628	13.607	12.291	7.396	5.730	3.387	1.430	-0.396	-0.760	NaN	NaN	NaN	NaN	NaN	NaN	NaN
NaN	NaN	NaN	NaN	NaN	9.877	10.131	7.943	6.185	3.771	3.047	1.649	-1.158	-2.494	0.066	7.120	11.540	NaN	NaN	NaN	NaN
NaN	NaN	NaN	NaN	NaN	9.986	11.208	9.197	1.708	4.768	2.512	1.547	-2.369	-2.214	-0.340	0.595	4.656	NaN	NaN	NaN	NaN
NaN	NaN	NaN	NaN	NaN	18.802	16.596	15.667	9.275	5.520	3.650	1.391	2.112	-0.832	-1.816	-2.485	-0.342	NaN	NaN	NaN	NaN
NaN	NaN	NaN	NaN	2.449	4.506	6.811	8.458	3.229	-0.825	-2.739	-3.466	-3.254	-6.672	-2.079	-1.932	NaN	NaN	NaN	NaN	NaN
NaN	NaN	-16.034	-11.447	-5.724	-3.053	3.244	5.769	-0.693	-1.852	-4.634	-7.295	-6.550	-9.621	NaN	NaN	NaN	NaN	NaN	NaN	NaN
NaN	NaN	NaN	NaN	NaN	-10.507	-1.835	5.095	-0.932	-1.962	-5.097	-7.156	-7.478	-7.853	-5.896	-4.141	-0.310	NaN	NaN	NaN	NaN
NaN	NaN	NaN	NaN	NaN	-6.680	4.947	10.597	5.290	3.042	0.680	-2.261	-4.999	-5.291	-3.667	-0.103	1.845	NaN	NaN	NaN	NaN
NaN	NaN	NaN	NaN	NaN	8.493	13.815	12.982	6.296	3.530	-1.201	0.470	-0.400	-4.032	-4.150	-3.908	-3.459	NaN	NaN	NaN	NaN
NaN	NaN	NaN	-6.810	0.788	-1.400	6.199	9.285	6.003	0.943	-1.781	0.220	-0.364	1.738	3.673	NaN	NaN	NaN	NaN	NaN	NaN
NaN	NaN	NaN	6.063	4.924	1.370	-0.417	1.816	1.868	-0.460	-0.846	-2.041	-4.528	-3.302	1.225	NaN	NaN	NaN	NaN	NaN	NaN
NaN	NaN	NaN	NaN	NaN	NaN	8.378	8.622	7.296	3.978	1.895	2.929	-0.223	-1.627	3.355	7.260	8.064	7.122	NaN	NaN	NaN
NaN	NaN	NaN	NaN	NaN	NaN	-1.237	5.190	4.843	5.358	7.630	4.840	0.179	-1.545	-4.806	-3.634	1.199	5.506	NaN	NaN	NaN
NaN	-9.262	-13.236	-14.729	-16.144	-8.490	0.840	10.578	11.750	2.393	-1.506	-4.448	NaN	NaN	NaN	NaN	NaN	NaN	NaN	NaN	NaN
NaN	-16.835	-15.853	-11.916	-7.464	-0.344	10.271	15.776	10.359	6.935	4.961	NaN	NaN	NaN	NaN	NaN	NaN	NaN	NaN	NaN	NaN
NaN	NaN	NaN	NaN	NaN	-6.454	4.483	6.254	1.649	-1.386	-2.929	-6.006	-6.919	-10.047	-9.134	-6.644	-5.613	NaN	NaN	NaN	NaN
NaN	NaN	NaN	NaN	NaN	-1.005	-2.750	-5.279	-2.300	-1.520	-3.779	-5.909	-5.739	-7.184	-8.741	-7.458	-4.673	NaN	NaN	NaN	NaN
NaN	NaN	-11.387	-8.685	-5.186	-4.810	0.213	2.990	-0.161	-3.269	-3.878	-6.957	-9.293	-7.473	NaN	NaN	NaN	NaN	NaN	NaN	NaN
NaN	NaN	NaN	NaN	-13.741	-8.516	3.383	10.551	7.880	4.660	2.971	-0.070	-2.886	-6.697	-7.971	-6.245	NaN	NaN	NaN	NaN	NaN
NaN	NaN	NaN	NaN	NaN	-6.916	-3.872	-1.682	1.596	4.416	-2.819	-7.063	-6.304	-8.072	-9.148	-8.558	-9.627	NaN	NaN	NaN	NaN
NaN	NaN	NaN	NaN	NaN	-1.870	0.156	1.800	-3.878	-1.056	0.385	-0.121	-4.209	-5.490	-5.351	-3.840	-1.780	NaN	NaN	NaN	NaN
NaN	NaN	86.814	103.406	108.714	102.178	98.257	96.643	102.170	102.291	97.802	95.876	94.665	94.032	NaN	NaN	NaN	NaN	NaN	NaN	NaN
NaN	NaN	NaN	25.188	26.387	19.638	23.056	39.543	32.200	13.901	11.698	9.848	3.916	18.200	20.805	NaN	NaN	NaN	NaN	NaN	NaN
NaN	-0.269	0.193	4.685	1.114	0.036	0.552	-2.287	-7.207	-1.337	NaN	NaN	NaN	NaN	NaN	NaN	NaN	NaN	NaN	NaN	NaN
NaN	NaN	-5.254	2.488	7.275	5.316	2.204	-7.167	-4.853	-3.213	-6.482	-2.413	0.044	4.769	NaN	NaN	NaN	NaN	NaN	NaN	NaN
NaN	NaN	-5.175	-9.988	-9.499	-9.494	-6.560	-8.087	-14.668	-14.627	-1.592	-3.165	-2.692	-0.334	NaN	NaN	NaN	NaN	NaN	NaN	NaN
NaN	NaN	NaN	-2.465	-13.852	-15.796	-12.120	-5.027	-7.780	-6.722	-2.544	-9.516	-1.409	0.301	-6.699	NaN	NaN	NaN	NaN	NaN	NaN
NaN	NaN	NaN	-17.721	-12.308	-11.837	-14.874	-6.803	-4.779	-4.374	4.062	4.013	11.038	14.569	13.956	NaN	NaN	NaN	NaN	NaN	NaN
NaN	NaN	NaN	15.610	8.358	-3.279	-5.910	-10.313	-13.764	-9.108	2.422	-2.094	0.268	0.491	-3.157	NaN	NaN	NaN	NaN	NaN	NaN
NaN	NaN	-3.997	-3.621	-8.373	-5.672	0.306	8.472	6.674	8.372	16.378	8.512	18.022	18.152	NaN	NaN	NaN	NaN	NaN	NaN	NaN
NaN	-8.205	0.917	5.919	7.874	10.594	4.257	6.289	19.979	NaN	NaN	NaN	NaN	NaN	NaN	NaN	NaN	NaN	NaN	NaN	NaN
NaN	NaN	3.372	10.217	11.844	8.535	2.785	9.875	11.640	9.033	5.547	-5.364	-3.883	4.380	NaN	NaN	NaN	NaN	NaN	NaN	NaN
NaN	NaN	-11.850	-14.102	-12.362	-16.938	-18.327	-7.523	-1.359	-2.425	0.247	6.345	6.608	10.318	NaN	NaN	NaN	NaN	NaN	NaN	NaN
NaN	NaN	NaN	5.554	8.328	-1.440	-5.701	-1.678	9.487	0.669	-1.739	5.939	12.139	16.367	19.672	NaN	NaN	NaN	NaN	NaN	NaN
NaN	9.202	14.038	21.722	13.315	15.747	6.379	10.982	-0.403	0.557	NaN	NaN	NaN	NaN	NaN	NaN	NaN	NaN	NaN	NaN	NaN
NaN	NaN	NaN	-11.711	-13.182	-8.345	-9.453	-0.494	-7.752	-6.891	-2.031	-5.358	-3.185	-6.342	-3.552	NaN	NaN	NaN	NaN	NaN	NaN
NaN	NaN	NaN	NaN	9.611	16.809	-3.289	-9.199	1.004	3.123	7.001	7.731	6.297	3.017	4.777	12.849	NaN	NaN	NaN	NaN	NaN
NaN	NaN	NaN	NaN	NaN	-3.133	1.172	-2.629	-8.403	-5.441	1.783	-2.860	-2.613	-2.314	-3.601	-2.347	4.679	NaN	NaN	NaN	NaN
NaN	NaN	NaN	NaN	-7.570	7.739	12.055	3.228	-0.415	-12.310	-19.557	-17.199	-17.352	-17.579	-17.422	-19.906	NaN	NaN	NaN	NaN	NaN
NaN	NaN	-8.726	-3.880	-7.983	-3.756	-0.897	-7.518	-5.377	-1.695	-8.655	-17.599	-9.906	3.778	NaN	NaN	NaN	NaN	NaN	NaN	NaN
NaN	NaN	NaN	NaN	-11.485	-11.670	-11.472	-8.306	-4.713	-1.925	-4.167	-4.914	-5.204	-6.976	-7.143	-4.399	NaN	NaN	NaN	NaN	NaN
NaN	NaN	NaN	NaN	-3.766	-10.502	-12.051	-10.725	-6.883	-1.929	-4.629	-7.338	-11.599	-8.505	-10.235	-13.227	NaN	NaN	NaN	NaN	NaN
NaN	NaN	-6.676	-1.752	0.557	0.205	1.928	4.977	-1.337	-2.072	-3.225	-7.001	-9.684	-11.280	NaN	NaN	NaN	NaN	NaN	NaN	NaN
NaN	NaN	-3.418	-2.950	0.960	-6.134	-2.231	4.453	3.166	-3.534	-6.318	-7.081	-5.716	-8.693	NaN	NaN	NaN	NaN	NaN	NaN	NaN
NaN	NaN	NaN	3.999	3.225	5.909	-1.146	3.339	1.667	1.201	3.674	0.723	-2.648	-7.972	-7.065	NaN	NaN	NaN	NaN	NaN	NaN
NaN	NaN	NaN	-6.131	-6.027	-3.845	-1.249	3.380	2.429	8.215	5.904	1.799	-2.413	-4.671	NaN	NaN	NaN	NaN	NaN	NaN	NaN
NaN	NaN	-7.957	-5.582	-4.176	-0.313	2.624	0.889	0.904	3.494	-2.070	-1.967	-2.025	-4.387	NaN	NaN	NaN	NaN	NaN	NaN	NaN
NaN	NaN	-9.298	-6.606	-9.388	-0.619	8.560	7.359	3.245	4.109	-1.908	-5.264	-7.605	-8.995	NaN	NaN	NaN	NaN	NaN	NaN	NaN
NaN	2.740	7.379	4.923	5.450	7.892	1.225	3.318	2.428	2.441	5.016	2.944	0.888	NaN	NaN	NaN	NaN	NaN	NaN	NaN	NaN
NaN	NaN	-13.376	-11.708	-9.044	-2.352	0.128	4.293	4.048	-2.942	-3.264	-3.640	-6.727	-8.180	NaN	NaN	NaN	NaN	NaN	NaN	NaN
NaN	NaN	3.702	4.463	-1.137	-5.248	-4.080	-5.789	-2.273	-0.427	-7.530	-5.769	-4.437	-4.811	NaN	NaN	NaN	NaN	NaN	NaN	NaN
NaN	NaN	11.514	8.304	13.835	11.195	5.519	-2.240	2.931	5.902	-3.007	1.443	3.184	-1.609	NaN	NaN	NaN	NaN	NaN	NaN	NaN
NaN	NaN	8.920	7.427	1.182	9.492	12.037	8.065	4.918	3.639	-1.485	2.291	4.007	-0.260	NaN	NaN	NaN	NaN	NaN	NaN	NaN
NaN	NaN	-10.586	-5.228	0.343	0.923	2.600	1.021	-0.103	3.958	2.204	1.640	-0.583	-2.668	NaN	NaN	NaN	NaN	NaN	NaN	NaN
NaN	NaN	NaN	5.324	0.282	4.141	2.278	-1.402	4.085	4.230	1.236	4.680	3.964	-0.124	2.727	NaN	NaN	NaN	NaN	NaN	NaN
NaN	NaN	4.220	1.961	1.260	-2.619	-1.070	-4.088	-4.530	-6.218	-5.818	-5.275	-5.002	-5.314	NaN	NaN	NaN	NaN	NaN	NaN	NaN
NaN	NaN	-2.820	-8.722	-5.390	-0.056	-3.239	-2.763	-4.745	-4.395	-2.496	-1.381	-2.667	-6.603	NaN	NaN	NaN	NaN	NaN	NaN	NaN
NaN	NaN	-3.234	5.199	7.215	3.389	1.395	-2.719	-3.113	-1.158	-1.930	-0.810	4.164	4.215	NaN	NaN	NaN	NaN	NaN	NaN	NaN
NaN	NaN	NaN	-6.384	-13.266	-9.886	0.405	1.641	-5.167	-4.878	-4.735	-5.944	-6.106	-4.993	-8.102	NaN	NaN	NaN	NaN	NaN	NaN
NaN	NaN	10.385	5.594	2.220	-0.795	5.356	6.158	0.751	-0.565	-3.386	-2.954	-3.742	-3.861	NaN	NaN	NaN	NaN	NaN	NaN	NaN
NaN	NaN	-4.494	0.608	-0.055	5.360	4.310	-2.663	-0.511	4.281	5.217	5.349	-1.364	-4.014	NaN	NaN	NaN	NaN	NaN	NaN	NaN
NaN	NaN	7.049	11.173	10.446	2.290	0.370	3.133	0.467	4.520	4.433	3.621	0.095	-0.288	NaN	NaN	NaN	NaN	NaN	NaN	NaN
NaN	-6.201	-7.140	-7.411	-0.349	9.851	5.215	5.431	0.840	-5.576	-3.149	-1.105	-3.318	NaN	NaN	NaN	NaN	NaN	NaN	NaN	NaN
NaN	0.958	-0.099	-0.496	-0.713	-3.374	-0.211	3.442	1.045	-1.428	-3.166	NaN	NaN	NaN	NaN	NaN	NaN	NaN	NaN	NaN	NaN
NaN	NaN	NaN	-4.816	-1.821	4.675	1.242	0.861	2.316	3.556	3.412	0.417	-1.718	-3.227	-3.743	NaN	NaN	NaN	NaN	NaN	NaN
NaN	NaN	12.347	8.823	1.962	0.518	-2.824	1.441	1.593	-1.903	-0.564	1.079	-3.767	-5.993	NaN	NaN	NaN	NaN	NaN	NaN	NaN
NaN	NaN	NaN	6.807	12.130	6.169	10.811	8.529	3.797	5.138	0.934	-2.123	-2.154	-4.109	-5.609	NaN	NaN	NaN	NaN	NaN	NaN
NaN	NaN	9.045	12.482	16.862	11.662	15.231	11.611	6.774	10.609	6.873	4.358	7.897	6.131	NaN	NaN	NaN	NaN	NaN	NaN	NaN
NaN	NaN	NaN	NaN	NaN	NaN	10.495	10.137	8.790	6.498	2.057	4.561	13.231	10.249	4.717	7.032	8.809	12.078	NaN	NaN	NaN
NaN	NaN	NaN	NaN	-4.692	3.417	10.037	6.811	-0.194	-4.901	-3.210	-0.491	2.258	-1.381	-1.593	-2.634	NaN	NaN	NaN	NaN	NaN
NaN	NaN	NaN	NaN	NaN	-5.509	-4.075	-6.649	-6.791	-6.308	-9.419	-4.019	-5.398	-7.391	-4.532	-6.083	-2.482	NaN	NaN	NaN	NaN
NaN	NaN	NaN	NaN	-3.577	-4.322	-4.179	-7.244	-7.078	-2.857	-7.095	0.154	6.115	0.560	2.518	0.375	NaN	NaN	NaN	NaN	NaN
NaN	NaN	NaN	-1.904	-1.326	-0.356	-0.875	0.207	-0.655	-1.739	-0.453	-3.114	-3.788	-7.702	-5.496	NaN	NaN	NaN	NaN	NaN	NaN
NaN	NaN	NaN	-2.306	-6.174	-1.433	0.265	-2.001	0.330	-2.808	-3.612	-4.374	-4.678	-6.155	-7.210	NaN	NaN	NaN	NaN	NaN	NaN
NaN	NaN	-2.416	-3.554	-5.443	3.135	7.669	11.059	11.559	7.115	0.276	-2.115	2.189	5.134	NaN	NaN	NaN	NaN	NaN	NaN	NaN
NaN	NaN	NaN	4.696	0.865	1.140	-3.922	-3.196	5.177	4.372	-0.950	-0.807	-0.032	3.853	4.638	NaN	NaN	NaN	NaN	NaN	NaN
NaN	NaN	NaN	NaN	NaN	-3.698	-1.490	-2.660	0.737	4.818	0.707	4.458	-0.133	-6.476	-7.843	0.995	3.491	NaN	NaN	NaN	NaN
NaN	NaN	55.498	43.838	40.964	47.483	50.230	51.879	51.640	48.849	46.896	45.108	48.107	46.119	NaN	NaN	NaN	NaN	NaN	NaN	NaN
NaN	NaN	NaN	NaN	-16.296	-18.400	-18.482	-18.098	-10.032	-11.881	-11.765	-1.478	-0.044	0.065	-1.184	-2.930	NaN	NaN	NaN	NaN	NaN
NaN	-4.002	-5.438	-0.841	-8.505	-10.090	-7.949	-7.173	-11.605	-11.116	-14.285	NaN	NaN	NaN	NaN	NaN	NaN	NaN	NaN	NaN	NaN
NaN	NaN	NaN	NaN	-7.630	-7.683	-1.763	-3.205	-1.223	1.106	2.036	1.585	3.540	6.950	0.850	-5.796	NaN	NaN	NaN	NaN	NaN
NaN	NaN	NaN	-9.570	-9.618	-10.705	-8.066	1.523	3.086	-3.892	-9.273	-6.145	-2.105	3.267	0.113	NaN	NaN	NaN	NaN	NaN	NaN
NaN	NaN	NaN	-10.397	-9.752	-1.992	3.408	0.780	-0.418	-3.444	-2.883	-7.947	-3.563	2.150	NaN	NaN	NaN	NaN	NaN	NaN	NaN
NaN	NaN	NaN	8.358	3.582	3.695	-0.322	-6.103	4.471	9.843	4.645	-4.118	-5.400	-4.753	-2.793	NaN	NaN	NaN	NaN	NaN	NaN
NaN	NaN	NaN	NaN	-0.724	0.248	-1.908	0.321	5.374	7.655	4.042	5.557	-2.297	2.708	5.622	5.302	NaN	NaN	NaN	NaN	NaN
NaN	NaN	NaN	NaN	3.337	6.052	0.726	4.991	7.079	5.242	9.942	2.981	-0.220	0.367	6.831	NaN	NaN	NaN	NaN	NaN	NaN
NaN	NaN	NaN	NaN	-4.077	-7.818	-0.459	9.313	8.767	6.709	5.129	0.874	12.266	21.798	21.089	21.477	NaN	NaN	NaN	NaN	NaN
NaN	NaN	2.157	2.309	5.851	-0.024	-2.318	7.199	15.812	9.846	13.686	9.369	5.691	7.504	NaN	NaN	NaN	NaN	NaN	NaN	NaN
NaN	NaN	NaN	23.336	17.076	17.454	21.787	19.324	21.429	26.049	21.848	23.977	23.520	18.981	17.936	NaN	NaN	NaN	NaN	NaN	NaN
NaN	NaN	NaN	2.066	5.218	6.553	4.865	1.659	-1.967	1.008	1.522	-0.940	-1.859	-3.059	-3.846	NaN	NaN	NaN	NaN	NaN	NaN
NaN	NaN	3.284	-3.372	2.979	8.464	10.459	10.078	9.597	11.425	7.035	1.636	2.207	3.042	NaN	NaN	NaN	NaN	NaN	NaN	NaN
NaN	NaN	-1.614	3.013	2.487	9.147	10.496	7.546	1.371	-2.362	0.316	1.187	0.518	5.597	NaN	NaN	NaN	NaN	NaN	NaN	NaN
NaN	NaN	NaN	3.392	8.041	7.977	6.240	0.526	-3.701	-1.284	-2.524	-3.724	-5.380	-6.215	-3.110	NaN	NaN	NaN	NaN	NaN	NaN
NaN	NaN	NaN	10.530	16.013	10.229	-0.163	-0.434	9.592	8.675	6.710	5.745	2.396	5.686	1.956	NaN	NaN	NaN	NaN	NaN	NaN
NaN	NaN	NaN	1.057	9.770	9.865	15.264	18.152	12.854	4.588	3.347	2.745	0.227	0.335	-0.419	NaN	NaN	NaN	NaN	NaN	NaN
NaN	NaN	NaN	8.914	9.394	8.317	1.372	-1.432	-2.546	1.833	-1.968	-4.081	-2.679	-5.730	-4.756	NaN	NaN	NaN	NaN	NaN	NaN
NaN	NaN	-3.149	6.227	7.044	7.385	8.643	5.032	4.399	4.968	1.499	2.494	-0.472	2.483	NaN	NaN	NaN	NaN	NaN	NaN	NaN
NaN	NaN	NaN	4.196	13.650	12.153	4.541	-2.084	-2.737	-1.696	-0.075	-2.230	-2.607	-2.353	-2.638	NaN	NaN	NaN	NaN	NaN	NaN
NaN	NaN	3.261	5.027	2.430	3.263	-3.236	-6.230	-5.079	-4.225	-2.561	-3.383	-0.574	-2.389	NaN	NaN	NaN	NaN	NaN	NaN	NaN
NaN	NaN	5.117	6.712	7.414	-0.458	1.481	5.152	5.321	-0.779	1.031	7.154	3.837	3.228	NaN	NaN	NaN	NaN	NaN	NaN	NaN
NaN	NaN	NaN	6.363	4.277	-1.614	0.124	-3.696	-3.842	-2.515	-2.371	-2.716	-3.366	-4.683	-3.282	NaN	NaN	NaN	NaN	NaN	NaN
NaN	NaN	NaN	-0.685	2.272	1.304	2.846	-2.854	-3.878	-2.924	-2.572	-3.772	-2.229	-3.953	-4.394	NaN	NaN	NaN	NaN	NaN	NaN
NaN	NaN	NaN	5.493	8.425	1.482	0.647	1.622	5.239	4.292	5.213	5.310	3.262	0.114	2.987	NaN	NaN	NaN	NaN	NaN	NaN
NaN	NaN	NaN	10.656	-0.513	2.357	-2.199	-3.473	-7.469	-3.540	-1.570	0.108	7.520	1.772	-0.262	NaN	NaN	NaN	NaN	NaN	NaN
NaN	NaN	NaN	-4.875	-0.842	2.486	-2.565	-2.227	-4.355	0.588	0.929	-5.982	1.051	1.642	-2.682	NaN	NaN	NaN	NaN	NaN	NaN
NaN	NaN	NaN	NaN	NaN	NaN	0.617	0.405	-3.996	-7.334	-1.026	-0.141	0.002	-1.684	-3.369	-2.556	-3.408	-3.528	NaN	NaN	NaN
S1BF-R [n=352]
-5.000	-4.000	-3.000	-2.000	-1.000	0.000	1.000	2.000	3.000	4.000	5.000	6.000	7.000	8.000	9.000	10.000	11.000	12.000	13.000	14.000	15.000
NaN	NaN	NaN	NaN	NaN	-2.861	-0.787	6.067	4.284	3.196	6.448	3.940	2.488	3.679	2.670	3.166	5.936	NaN	NaN	NaN	NaN
NaN	NaN	NaN	NaN	NaN	5.017	1.994	6.827	2.095	1.558	6.325	2.410	1.840	1.986	-0.933	-2.101	-0.817	NaN	NaN	NaN	NaN
NaN	NaN	NaN	NaN	NaN	NaN	5.153	4.086	5.158	3.614	5.601	4.819	0.636	-1.515	-4.520	-0.918	0.977	-4.417	NaN	NaN	NaN
NaN	NaN	NaN	NaN	NaN	-5.188	1.666	-0.489	-3.858	3.504	4.344	0.015	-0.484	-2.360	-3.804	-1.944	-2.514	NaN	NaN	NaN	NaN
NaN	NaN	NaN	NaN	NaN	-6.647	0.128	-0.941	-2.845	3.852	5.827	12.889	8.613	8.402	12.333	8.063	6.471	NaN	NaN	NaN	NaN
NaN	NaN	NaN	NaN	-4.594	-3.847	-2.144	-0.509	-1.183	-3.096	0.488	4.807	9.082	5.660	2.511	1.063	NaN	NaN	NaN	NaN	NaN
NaN	NaN	NaN	NaN	NaN	-5.006	-1.940	-5.497	-3.706	2.603	3.643	5.800	6.202	8.263	5.843	1.710	1.800	NaN	NaN	NaN	NaN
NaN	NaN	NaN	NaN	-7.596	-5.298	-5.323	-7.323	-4.268	-3.290	-1.178	-1.499	-4.303	-3.707	-7.701	-7.310	NaN	NaN	NaN	NaN	NaN
NaN	NaN	NaN	NaN	NaN	1.270	0.686	-1.843	0.558	0.023	6.847	1.172	-0.236	4.501	2.251	-1.114	-3.315	NaN	NaN	NaN	NaN
NaN	NaN	NaN	NaN	NaN	-0.902	5.469	5.095	2.980	4.743	6.319	9.608	10.846	6.160	3.358	-1.739	-2.070	NaN	NaN	NaN	NaN
NaN	NaN	NaN	NaN	-1.108	12.600	22.959	10.961	1.587	-1.332	0.840	1.601	7.781	12.046	15.295	17.306	NaN	NaN	NaN	NaN	NaN
NaN	NaN	NaN	13.115	7.008	6.074	15.742	19.923	24.510	6.954	11.226	9.630	3.767	5.417	12.221	NaN	NaN	NaN	NaN	NaN	NaN
NaN	NaN	NaN	NaN	-0.335	7.304	5.816	4.567	8.301	-6.791	-2.810	9.462	16.410	6.602	15.481	18.005	NaN	NaN	NaN	NaN	NaN
NaN	NaN	NaN	NaN	7.362	4.565	4.194	2.595	-1.726	-9.662	-5.861	4.167	7.386	12.120	6.475	10.721	NaN	NaN	NaN	NaN	NaN
NaN	NaN	NaN	5.920	6.274	6.160	2.221	1.499	-3.718	2.886	-8.823	-4.037	15.455	13.447	8.226	NaN	NaN	NaN	NaN	NaN	NaN
NaN	NaN	NaN	NaN	NaN	NaN	-6.805	-2.786	-6.897	-5.604	-7.898	-2.456	1.909	5.583	5.464	3.275	8.698	7.424	NaN	NaN	NaN
NaN	NaN	NaN	NaN	NaN	NaN	-3.936	-11.708	-12.131	-10.572	-0.907	-4.892	0.098	3.970	3.771	-2.347	-0.208	-1.832	NaN	NaN	NaN
NaN	NaN	NaN	NaN	NaN	NaN	-19.446	-16.584	-15.167	-12.577	-4.118	-6.892	-3.567	-1.971	-3.527	-3.266	3.865	-6.963	NaN	NaN	NaN
NaN	NaN	NaN	NaN	8.894	1.366	-4.684	5.370	7.858	-1.369	-3.289	-0.699	7.871	3.465	5.049	2.109	NaN	NaN	NaN	NaN	NaN
NaN	NaN	NaN	5.467	-3.519	-11.383	-5.174	1.641	3.118	6.537	1.442	2.838	0.467	-1.295	-1.114	NaN	NaN	NaN	NaN	NaN	NaN
NaN	NaN	NaN	NaN	NaN	NaN	22.554	12.469	4.539	4.943	5.939	-0.775	1.478	3.729	3.304	-0.196	-4.653	NaN	NaN	NaN	NaN
NaN	NaN	NaN	NaN	NaN	NaN	13.736	11.276	3.350	7.112	7.834	0.883	-2.513	-4.231	-0.430	4.749	11.403	14.641	NaN	NaN	NaN
NaN	NaN	NaN	NaN	NaN	NaN	-0.800	4.673	-0.742	-7.543	-2.164	0.201	-2.936	-2.319	-1.516	-3.955	-4.920	-5.730	NaN	NaN	NaN
NaN	NaN	NaN	NaN	NaN	NaN	-6.630	-6.204	5.231	5.348	-8.177	-10.284	-8.147	-7.092	-5.409	-11.889	-4.095	3.506	NaN	NaN	NaN
NaN	NaN	NaN	NaN	NaN	-12.128	-6.887	-6.732	-7.821	-8.379	-6.132	-2.613	-10.062	-8.777	-1.266	2.109	7.160	NaN	NaN	NaN	NaN
NaN	NaN	NaN	NaN	NaN	NaN	-5.706	-4.765	-6.781	-5.527	-7.449	-6.842	-7.305	-7.225	-4.642	-4.584	-6.137	-7.754	NaN	NaN	NaN
NaN	NaN	NaN	NaN	NaN	NaN	3.513	-1.025	-6.245	-2.649	-7.432	1.800	-4.829	-8.723	-8.308	-13.753	-10.418	-6.165	NaN	NaN	NaN
NaN	NaN	NaN	NaN	NaN	-4.676	-6.140	-8.466	-4.415	-10.213	-16.121	-11.358	-7.913	-0.474	-3.877	-8.662	-12.365	NaN	NaN	NaN	NaN
NaN	NaN	NaN	NaN	NaN	-0.929	-7.544	-11.777	-15.198	-8.615	-7.861	-6.370	-0.148	-6.575	-10.176	-12.933	-13.318	NaN	NaN	NaN	NaN
NaN	NaN	NaN	NaN	NaN	NaN	-10.070	-9.367	-3.312	6.725	4.226	-1.662	-1.431	-6.401	-14.692	-5.817	13.031	NaN	NaN	NaN	NaN
NaN	NaN	NaN	NaN	NaN	28.517	-5.979	-7.631	-3.363	-6.594	5.408	5.874	0.559	0.492	2.925	4.434	0.710	NaN	NaN	NaN	NaN
NaN	NaN	NaN	NaN	NaN	NaN	8.966	8.439	0.154	-2.188	-4.799	-6.468	-9.472	-5.272	2.669	-3.190	-5.027	-9.179	NaN	NaN	NaN
NaN	NaN	NaN	NaN	NaN	-11.098	-5.462	-10.738	-10.826	-9.796	-10.899	-9.080	-4.979	-8.087	-4.937	0.358	-5.888	NaN	NaN	NaN	NaN
NaN	NaN	NaN	NaN	NaN	NaN	2.967	6.245	8.127	5.399	7.649	8.477	11.281	7.990	9.098	13.763	10.465	12.070	NaN	NaN	NaN
NaN	NaN	NaN	NaN	NaN	NaN	-10.102	2.002	3.781	0.630	7.999	6.493	4.402	9.189	5.734	12.921	19.757	23.306	NaN	NaN	NaN
NaN	NaN	NaN	NaN	-4.951	-1.458	0.360	6.824	0.130	4.189	7.507	3.910	2.924	0.646	2.258	5.076	NaN	NaN	NaN	NaN	NaN
NaN	NaN	NaN	NaN	7.720	6.960	0.839	-2.265	2.182	2.590	11.615	9.745	5.084	4.947	1.241	3.180	NaN	NaN	NaN	NaN	NaN
NaN	NaN	NaN	NaN	NaN	NaN	-3.392	2.347	2.755	5.508	4.224	1.899	-0.762	-1.516	-1.394	1.228	10.739	NaN	NaN	NaN	NaN
NaN	-4.836	-7.374	-10.188	-10.999	-9.834	-13.596	-5.132	4.175	-0.107	-1.994	NaN	NaN	NaN	NaN	NaN	NaN	NaN	NaN	NaN	NaN
NaN	NaN	NaN	NaN	NaN	-3.916	-4.767	-1.976	-0.636	3.412	3.810	4.123	0.551	1.167	0.628	4.465	9.696	NaN	NaN	NaN	NaN
NaN	NaN	NaN	NaN	NaN	4.405	2.304	0.562	-2.054	2.315	6.605	3.057	3.701	2.433	5.199	0.347	1.219	NaN	NaN	NaN	NaN
NaN	NaN	NaN	NaN	NaN	-3.973	2.126	1.149	4.387	6.051	5.788	3.202	3.437	3.484	7.856	12.798	7.236	NaN	NaN	NaN	NaN
NaN	NaN	NaN	NaN	NaN	NaN	-1.033	0.767	2.295	9.188	8.364	3.294	6.284	4.567	9.356	12.129	6.357	NaN	NaN	NaN	NaN
NaN	NaN	NaN	NaN	NaN	NaN	5.723	4.737	7.071	1.229	-1.479	1.252	-1.944	0.429	7.546	4.554	8.905	11.781	NaN	NaN	NaN
NaN	NaN	NaN	NaN	NaN	10.909	13.839	15.191	13.753	13.308	8.498	2.184	7.953	9.612	12.934	18.055	20.995	NaN	NaN	NaN	NaN
NaN	NaN	NaN	NaN	NaN	NaN	7.106	6.929	7.775	1.971	5.183	5.341	1.495	4.045	2.906	3.129	9.119	13.197	NaN	NaN	NaN
NaN	NaN	NaN	NaN	-0.470	-2.033	3.419	-0.531	-3.118	2.849	5.459	4.244	1.350	5.271	2.063	8.364	NaN	NaN	NaN	NaN	NaN
NaN	NaN	NaN	NaN	NaN	NaN	4.125	7.576	6.470	4.480	11.208	13.383	9.769	5.205	7.922	6.352	4.551	NaN	NaN	NaN	NaN
NaN	NaN	NaN	NaN	NaN	NaN	3.046	9.558	6.158	5.778	-1.340	1.977	2.607	-0.594	1.455	1.159	3.196	9.994	NaN	NaN	NaN
NaN	NaN	NaN	NaN	-7.454	-10.512	-9.811	-4.416	0.229	-0.417	-4.515	-2.047	-3.018	-0.825	0.512	-0.492	NaN	NaN	NaN	NaN	NaN
NaN	NaN	NaN	NaN	NaN	3.743	7.427	8.683	10.016	6.553	5.881	0.774	0.891	1.135	-0.299	3.452	2.394	NaN	NaN	NaN	NaN
NaN	NaN	NaN	NaN	NaN	NaN	5.286	2.662	1.928	0.997	-1.516	-1.388	0.442	-3.087	2.374	0.603	-1.227	4.090	NaN	NaN	NaN
NaN	NaN	NaN	NaN	NaN	4.828	3.258	3.261	0.640	-0.834	-3.119	-1.852	-0.813	-1.376	-3.385	-1.726	2.522	NaN	NaN	NaN	NaN
NaN	NaN	NaN	NaN	NaN	NaN	1.391	0.147	0.273	5.848	2.770	1.822	2.958	-0.912	-3.053	1.772	5.380	9.866	NaN	NaN	NaN
NaN	NaN	NaN	NaN	NaN	NaN	3.425	2.178	1.285	5.704	3.253	1.184	0.902	-0.515	-0.878	4.281	0.153	2.417	NaN	NaN	NaN
NaN	NaN	NaN	NaN	NaN	NaN	4.129	1.306	0.700	3.871	2.916	-2.750	1.524	0.469	1.584	5.641	10.378	11.129	NaN	NaN	NaN
NaN	NaN	NaN	NaN	NaN	8.785	12.219	5.089	-0.660	-0.355	2.640	-0.891	-2.146	3.551	0.878	0.717	4.380	NaN	NaN	NaN	NaN
NaN	NaN	NaN	4.217	2.251	-4.542	-5.624	-2.865	-1.349	1.504	-2.122	-4.394	0.549	0.669	-0.870	NaN	NaN	NaN	NaN	NaN	NaN
NaN	NaN	NaN	NaN	NaN	NaN	-3.979	2.739	4.123	-4.815	-4.113	-1.513	1.282	5.601	2.454	2.605	1.866	0.078	NaN	NaN	NaN
NaN	NaN	NaN	NaN	NaN	NaN	-4.722	-2.854	-5.975	-11.719	-7.360	-6.416	-8.252	-0.697	3.986	6.109	1.738	-5.134	NaN	NaN	NaN
NaN	NaN	NaN	NaN	NaN	NaN	-8.197	-7.618	-8.962	-6.876	-2.155	-8.535	-12.398	-6.529	1.716	3.682	-1.642	-1.479	NaN	NaN	NaN
NaN	NaN	NaN	NaN	NaN	NaN	2.387	6.514	5.021	1.635	-1.110	-8.547	-1.374	-2.193	-7.026	-2.889	2.767	NaN	NaN	NaN	NaN
NaN	NaN	NaN	NaN	NaN	NaN	-14.164	-14.382	-7.396	-7.241	-9.745	-7.391	-4.893	-2.162	-2.172	-4.282	-7.702	-3.121	NaN	NaN	NaN
NaN	NaN	NaN	NaN	NaN	NaN	-4.206	-3.110	-3.109	-7.295	-11.063	-11.861	-11.047	-0.591	2.222	-6.294	-4.018	-4.365	NaN	NaN	NaN
NaN	NaN	NaN	NaN	NaN	2.912	9.072	1.226	-3.497	-6.100	-0.753	0.950	-1.111	-4.101	-9.230	-10.195	-4.207	NaN	NaN	NaN	NaN
NaN	NaN	NaN	NaN	NaN	NaN	-5.239	2.629	4.626	6.794	8.008	3.554	2.437	-0.380	-2.126	-4.724	-6.473	2.476	NaN	NaN	NaN
NaN	NaN	NaN	NaN	NaN	NaN	-4.428	-6.684	0.914	6.623	6.879	5.227	0.328	-0.679	1.134	0.115	-4.984	-8.785	NaN	NaN	NaN
NaN	NaN	NaN	NaN	NaN	NaN	5.667	1.709	2.887	5.821	3.939	5.223	3.596	-1.268	2.332	6.065	7.182	5.279	NaN	NaN	NaN
NaN	NaN	NaN	NaN	NaN	NaN	-6.573	-5.344	0.156	-1.748	-0.772	-0.149	-1.122	-3.555	-3.626	-5.548	-4.410	-3.307	NaN	NaN	NaN
NaN	NaN	NaN	NaN	NaN	3.999	1.245	4.114	-1.043	-8.542	-10.206	-4.324	5.147	5.590	1.578	-2.936	-6.353	NaN	NaN	NaN	NaN
NaN	NaN	NaN	NaN	NaN	NaN	-3.528	-4.445	-3.586	0.757	-1.609	-2.159	-2.985	-4.748	-4.142	3.824	6.208	3.317	NaN	NaN	NaN
NaN	NaN	NaN	NaN	NaN	10.055	6.824	7.140	-0.053	6.827	9.969	6.350	0.893	-3.624	-6.021	-7.103	-2.484	NaN	NaN	NaN	NaN
NaN	NaN	NaN	NaN	NaN	-12.327	-7.136	-5.550	-2.847	4.539	-0.090	-4.649	-8.016	-10.286	-5.207	0.394	-2.331	NaN	NaN	NaN	NaN
NaN	NaN	NaN	NaN	NaN	NaN	6.539	3.070	3.018	4.212	0.388	0.331	-4.176	-0.526	-2.808	-2.290	-3.806	NaN	NaN	NaN	NaN
NaN	NaN	NaN	NaN	NaN	NaN	-10.334	-2.129	3.268	5.713	2.103	1.557	0.143	-1.878	-0.208	-7.043	-0.541	6.303	NaN	NaN	NaN
NaN	NaN	NaN	NaN	NaN	-7.642	-2.310	6.653	6.805	11.125	8.103	2.876	2.222	2.200	3.254	3.236	-1.429	NaN	NaN	NaN	NaN
NaN	NaN	NaN	NaN	NaN	NaN	-4.907	9.037	14.979	15.676	6.321	1.884	-0.683	-2.518	-0.307	-2.591	-2.629	-5.266	NaN	NaN	NaN
NaN	NaN	NaN	NaN	NaN	NaN	-5.290	0.371	7.126	10.759	6.356	3.348	4.470	-1.061	0.452	-1.795	-3.086	NaN	NaN	NaN	NaN
NaN	NaN	NaN	NaN	NaN	-3.243	3.981	0.580	-1.809	3.771	2.544	-3.081	-1.845	-2.308	-1.463	0.945	-6.246	NaN	NaN	NaN	NaN
NaN	NaN	NaN	NaN	NaN	11.842	7.334	7.182	4.864	5.228	0.075	-3.136	0.273	5.631	2.418	-0.607	-0.537	NaN	NaN	NaN	NaN
NaN	NaN	NaN	NaN	NaN	NaN	-4.161	-6.639	-4.158	3.316	4.222	0.833	1.613	-0.129	-0.171	-5.366	-5.423	1.474	NaN	NaN	NaN
NaN	NaN	NaN	NaN	NaN	NaN	16.845	9.039	-1.049	-1.325	4.088	3.667	1.689	-0.305	-4.293	-4.155	-3.021	-7.632	NaN	NaN	NaN
NaN	NaN	NaN	NaN	NaN	NaN	-3.915	-4.364	-0.022	4.994	-1.324	0.028	2.620	0.193	-2.015	-4.278	-4.219	-6.642	NaN	NaN	NaN
NaN	NaN	NaN	NaN	NaN	13.322	13.934	10.179	14.141	14.214	8.209	3.391	6.280	8.869	8.487	3.248	1.646	NaN	NaN	NaN	NaN
NaN	NaN	NaN	NaN	NaN	NaN	5.601	2.083	3.014	4.189	0.841	2.747	-0.079	-0.593	-0.963	-5.466	-1.004	5.336	NaN	NaN	NaN
NaN	NaN	NaN	NaN	NaN	NaN	-3.893	4.573	9.613	3.465	-0.421	0.434	-0.341	-2.518	-1.040	-5.972	-2.650	1.316	NaN	NaN	NaN
NaN	NaN	NaN	NaN	NaN	NaN	-0.659	1.951	5.756	4.422	-2.969	-0.727	-0.661	-0.377	-4.438	-3.795	0.951	0.863	NaN	NaN	NaN
NaN	NaN	NaN	NaN	NaN	4.069	0.190	-6.509	-5.962	6.755	2.598	-3.845	-5.025	-5.661	-3.798	-5.612	-11.629	NaN	NaN	NaN	NaN
NaN	NaN	NaN	NaN	NaN	NaN	12.568	5.231	2.172	2.925	9.550	11.823	6.637	4.411	2.415	2.900	2.214	-0.048	NaN	NaN	NaN
NaN	NaN	NaN	NaN	NaN	NaN	-0.502	0.117	0.807	4.313	-1.258	-2.836	-4.611	-5.198	-0.810	-3.042	-4.387	-3.657	NaN	NaN	NaN
NaN	NaN	NaN	NaN	NaN	NaN	-3.074	5.061	9.280	9.841	5.338	1.703	-1.985	-3.928	-5.005	-1.251	-2.270	-2.618	NaN	NaN	NaN
NaN	NaN	NaN	NaN	NaN	NaN	-2.649	2.610	7.986	6.205	-2.794	-3.247	-3.867	-4.493	-7.781	-5.164	-5.615	-8.270	NaN	NaN	NaN
NaN	NaN	NaN	NaN	NaN	NaN	2.199	7.527	12.373	9.602	0.814	-5.335	-5.644	-2.201	-3.121	-5.754	-1.565	4.846	NaN	NaN	NaN
NaN	NaN	NaN	NaN	NaN	8.141	9.702	8.648	5.275	3.536	8.213	14.527	13.106	12.872	11.139	10.423	7.790	NaN	NaN	NaN	NaN
NaN	NaN	NaN	NaN	NaN	-6.303	-4.372	4.945	2.541	-6.709	-4.852	3.620	4.203	4.113	2.190	-0.331	-4.788	NaN	NaN	NaN	NaN
NaN	NaN	NaN	NaN	NaN	NaN	2.960	-3.582	-3.757	0.489	0.733	3.297	0.036	-4.127	-8.924	-5.686	-2.611	NaN	NaN	NaN	NaN
NaN	NaN	NaN	NaN	NaN	NaN	-6.000	-10.160	-3.852	-0.108	-4.735	-4.439	-6.532	-8.052	-10.442	-7.374	-10.893	-17.437	NaN	NaN	NaN
NaN	NaN	NaN	NaN	NaN	1.996	0.038	-0.580	-5.701	-6.404	-3.335	-0.297	2.369	-1.027	-6.245	-9.250	-6.827	NaN	NaN	NaN	NaN
NaN	NaN	NaN	NaN	NaN	NaN	5.689	2.668	-2.196	6.276	8.255	7.788	4.291	1.071	0.528	3.649	-4.639	-9.810	NaN	NaN	NaN
NaN	NaN	NaN	NaN	NaN	NaN	-14.630	-12.671	-2.188	0.317	2.453	3.547	-0.772	-5.690	-6.883	-4.632	-4.000	-6.169	NaN	NaN	NaN
NaN	11.188	12.963	16.131	8.755	7.129	2.403	-2.677	-4.639	3.830	5.550	4.268	0.500	NaN	NaN	NaN	NaN	NaN	NaN	NaN	NaN
NaN	NaN	NaN	NaN	NaN	NaN	6.972	4.716	0.537	6.245	10.414	9.605	5.833	0.935	-1.928	-1.695	-0.379	-2.231	NaN	NaN	NaN
NaN	NaN	NaN	NaN	NaN	NaN	11.517	8.039	2.660	6.290	7.851	5.515	2.194	-1.493	-1.666	-4.039	-6.642	-5.277	NaN	NaN	NaN
NaN	NaN	NaN	NaN	NaN	NaN	2.141	-3.250	-3.726	2.001	3.257	4.369	0.917	-2.535	-5.224	-6.120	-6.523	-2.011	NaN	NaN	NaN
NaN	NaN	NaN	NaN	NaN	NaN	-2.706	-3.356	2.514	2.588	0.041	-1.567	-4.233	-5.856	-1.318	1.946	1.853	0.203	NaN	NaN	NaN
NaN	NaN	NaN	NaN	8.729	6.205	3.419	10.670	6.139	2.460	-1.438	-2.782	-2.535	-5.958	-7.910	-3.281	NaN	NaN	NaN	NaN	NaN
NaN	NaN	NaN	NaN	NaN	NaN	-4.598	-8.879	-4.457	2.970	-1.533	-2.330	-3.325	-5.703	-0.918	3.030	0.209	NaN	NaN	NaN	NaN
NaN	NaN	NaN	NaN	NaN	NaN	-6.547	-6.187	-1.839	0.173	-1.378	-1.582	-6.050	-7.513	-8.085	-8.004	-5.229	-2.497	NaN	NaN	NaN
NaN	NaN	NaN	NaN	NaN	NaN	0.990	-0.169	-0.276	4.020	1.545	-0.176	-4.749	-5.302	-2.713	-1.934	-3.000	-3.380	NaN	NaN	NaN
NaN	NaN	NaN	NaN	NaN	NaN	0.417	2.841	-0.116	3.412	0.345	-2.628	-2.590	-2.653	-7.155	-3.692	-0.911	NaN	NaN	NaN	NaN
NaN	NaN	NaN	NaN	NaN	NaN	3.114	-0.092	0.412	0.047	-2.163	0.682	-1.614	-5.064	-0.983	1.673	-3.140	-6.349	NaN	NaN	NaN
NaN	NaN	NaN	NaN	NaN	NaN	2.269	0.885	2.969	1.826	-2.919	-2.007	-0.062	-2.407	-7.389	-4.012	0.753	-0.086	NaN	NaN	NaN
NaN	NaN	NaN	NaN	NaN	1.607	2.757	-3.035	-4.837	-7.405	-3.158	-0.683	-2.889	-2.438	-5.417	-10.803	-7.649	NaN	NaN	NaN	NaN
NaN	NaN	NaN	NaN	NaN	NaN	-1.178	-2.564	-4.669	-0.318	2.375	-0.623	-1.388	-1.462	-5.049	-2.493	-1.049	-1.487	NaN	NaN	NaN
NaN	NaN	NaN	NaN	NaN	NaN	1.751	-0.534	-1.334	1.670	1.899	-0.495	-4.263	-5.709	-1.511	-2.894	-4.264	NaN	NaN	NaN	NaN
NaN	NaN	NaN	NaN	NaN	NaN	-4.436	-2.698	-0.698	4.192	4.174	5.154	8.689	4.104	-2.037	-4.530	-3.089	-3.043	NaN	NaN	NaN
NaN	NaN	NaN	NaN	NaN	NaN	-1.079	2.890	-3.666	-6.110	1.062	5.123	7.729	6.386	11.537	13.295	5.034	1.816	NaN	NaN	NaN
NaN	NaN	NaN	NaN	NaN	NaN	-1.055	3.305	5.558	9.959	5.149	6.265	11.284	6.796	4.634	2.224	0.682	-1.305	NaN	NaN	NaN
NaN	NaN	NaN	NaN	NaN	NaN	0.143	9.621	11.735	8.247	4.918	-0.366	-0.379	1.889	0.672	0.833	2.476	0.023	NaN	NaN	NaN
NaN	NaN	NaN	NaN	9.665	4.106	2.958	2.867	0.977	-2.024	-2.225	7.404	15.376	8.318	2.786	-0.389	NaN	NaN	NaN	NaN	NaN
NaN	NaN	NaN	NaN	NaN	NaN	7.622	8.951	6.371	5.285	2.038	2.690	7.453	4.087	-1.929	-3.814	-3.896	-5.560	NaN	NaN	NaN
NaN	NaN	NaN	-11.849	0.315	0.947	-2.659	1.113	-1.897	4.205	9.681	7.405	3.980	-1.422	-2.265	NaN	NaN	NaN	NaN	NaN	NaN
NaN	NaN	NaN	NaN	-5.567	-8.136	-12.453	-7.609	1.585	-2.234	-3.632	-1.373	-4.211	-5.761	-8.224	NaN	NaN	NaN	NaN	NaN	NaN
NaN	NaN	NaN	NaN	4.581	4.163	6.005	3.987	5.659	3.037	6.281	4.433	0.550	0.808	-0.089	1.205	NaN	NaN	NaN	NaN	NaN
NaN	NaN	NaN	NaN	NaN	0.248	-2.408	-7.696	-4.206	-4.889	-3.415	-3.754	-7.392	-6.324	-3.329	-4.708	-5.865	NaN	NaN	NaN	NaN
NaN	NaN	NaN	NaN	-2.320	0.861	-2.310	0.413	-0.993	-2.074	-2.443	-0.394	-4.439	-4.080	-3.843	0.449	NaN	NaN	NaN	NaN	NaN
NaN	NaN	NaN	NaN	NaN	3.081	3.846	2.252	-3.437	-4.513	0.822	1.830	0.743	-1.589	1.399	1.741	1.877	NaN	NaN	NaN	NaN
NaN	-1.180	-4.020	-0.413	3.016	3.546	6.411	7.767	4.523	0.262	0.846	1.058	NaN	NaN	NaN	NaN	NaN	NaN	NaN	NaN	NaN
NaN	NaN	NaN	NaN	NaN	3.641	6.862	2.747	1.369	0.566	0.874	-1.765	-3.035	-1.571	1.149	4.241	2.166	NaN	NaN	NaN	NaN
NaN	NaN	NaN	NaN	-4.574	1.295	6.924	5.255	6.074	2.433	2.496	-1.639	-2.681	0.589	0.003	4.643	NaN	NaN	NaN	NaN	NaN
NaN	NaN	NaN	NaN	-3.257	4.854	10.502	7.454	4.114	2.901	3.144	5.967	5.604	3.203	2.188	3.916	NaN	NaN	NaN	NaN	NaN
NaN	NaN	NaN	NaN	NaN	-5.140	-1.171	2.850	1.303	1.695	7.526	6.266	2.477	1.614	0.738	-3.585	1.141	NaN	NaN	NaN	NaN
NaN	NaN	NaN	NaN	NaN	1.172	10.054	10.431	9.075	12.741	13.014	10.248	4.818	3.276	3.019	4.612	5.548	NaN	NaN	NaN	NaN
NaN	NaN	NaN	NaN	NaN	NaN	6.444	4.113	6.591	7.964	13.034	10.280	6.962	16.856	12.658	12.018	15.390	15.221	NaN	NaN	NaN
NaN	NaN	NaN	NaN	15.240	15.229	12.880	13.560	17.190	19.271	24.274	18.801	16.790	12.482	11.090	16.691	NaN	NaN	NaN	NaN	NaN
NaN	NaN	NaN	NaN	6.691	5.973	6.610	9.845	9.979	8.511	12.890	10.218	4.232	4.499	6.152	3.747	NaN	NaN	NaN	NaN	NaN
NaN	NaN	NaN	NaN	NaN	NaN	9.485	12.026	10.135	7.183	5.290	2.920	2.146	1.148	2.472	6.442	7.124	2.390	NaN	NaN	NaN
NaN	NaN	NaN	NaN	NaN	NaN	1.507	13.014	14.236	12.519	14.324	15.704	17.499	11.382	10.915	7.919	9.388	10.038	NaN	NaN	NaN
NaN	NaN	NaN	NaN	5.146	8.750	8.417	14.526	17.416	9.969	14.396	15.983	12.408	11.727	11.823	9.330	NaN	NaN	NaN	NaN	NaN
NaN	NaN	NaN	NaN	NaN	7.629	8.543	4.851	5.735	10.229	7.602	6.817	7.684	3.820	4.643	3.013	0.498	NaN	NaN	NaN	NaN
NaN	NaN	NaN	NaN	8.925	12.142	11.437	12.927	12.764	12.052	12.236	9.584	13.870	10.203	5.053	3.706	NaN	NaN	NaN	NaN	NaN
NaN	NaN	NaN	NaN	NaN	NaN	1.508	8.769	16.209	9.680	7.753	9.637	5.460	3.614	1.867	1.772	6.008	9.363	NaN	NaN	NaN
NaN	NaN	NaN	38.832	30.893	34.117	32.466	36.761	41.358	38.678	40.567	39.502	36.278	35.184	32.219	NaN	NaN	NaN	NaN	NaN	NaN
NaN	NaN	NaN	NaN	NaN	-1.246	-3.057	0.221	0.019	-1.390	-0.073	-1.791	-0.829	1.313	1.533	-4.070	4.163	NaN	NaN	NaN	NaN
NaN	NaN	NaN	NaN	NaN	-5.074	-7.279	0.090	5.492	5.022	11.292	6.788	3.024	1.903	-1.489	2.796	2.082	NaN	NaN	NaN	NaN
NaN	NaN	NaN	1.346	4.112	8.751	2.461	-1.977	-4.651	0.128	2.241	0.599	-2.392	-2.960	-0.896	NaN	NaN	NaN	NaN	NaN	NaN
NaN	NaN	NaN	NaN	NaN	1.955	4.817	4.850	5.729	5.918	6.060	1.737	0.623	1.870	2.521	5.102	7.845	NaN	NaN	NaN	NaN
NaN	NaN	NaN	NaN	NaN	NaN	0.612	3.905	6.759	9.549	7.030	4.329	1.162	0.190	1.485	2.814	4.701	4.459	NaN	NaN	NaN
NaN	NaN	NaN	NaN	NaN	-12.309	1.306	4.874	0.704	-0.950	3.765	1.703	-1.564	-3.419	-3.012	3.983	-0.595	NaN	NaN	NaN	NaN
NaN	NaN	-8.819	-5.857	-1.633	-4.299	-6.893	-1.940	2.816	1.236	0.246	1.459	-2.420	-0.230	NaN	NaN	NaN	NaN	NaN	NaN	NaN
NaN	NaN	NaN	NaN	NaN	11.009	17.826	15.984	15.069	12.571	7.155	6.890	4.074	5.888	3.945	3.111	5.201	NaN	NaN	NaN	NaN
NaN	NaN	NaN	NaN	NaN	0.128	-0.345	0.374	1.722	0.391	4.349	7.102	4.824	5.720	2.633	4.666	5.095	NaN	NaN	NaN	NaN
NaN	NaN	NaN	NaN	NaN	11.825	7.812	7.080	11.010	9.792	10.775	10.142	6.251	5.817	6.232	8.666	14.659	NaN	NaN	NaN	NaN
NaN	NaN	NaN	NaN	NaN	13.303	13.298	15.708	11.983	12.315	14.742	10.498	7.433	8.108	11.298	13.362	10.712	NaN	NaN	NaN	NaN
NaN	NaN	NaN	NaN	NaN	8.027	8.826	10.969	9.441	5.474	4.225	4.594	2.559	2.741	3.542	10.111	9.927	NaN	NaN	NaN	NaN
NaN	NaN	NaN	NaN	NaN	8.138	8.457	9.408	7.046	5.893	8.118	5.897	2.503	1.597	8.253	5.112	-1.290	NaN	NaN	NaN	NaN
NaN	NaN	NaN	NaN	NaN	6.791	16.286	14.007	10.306	7.003	5.451	8.270	4.833	3.576	8.000	9.181	6.702	NaN	NaN	NaN	NaN
NaN	NaN	NaN	5.071	10.096	4.274	4.551	1.227	-2.879	-0.408	5.769	6.646	5.833	9.002	5.820	NaN	NaN	NaN	NaN	NaN	NaN
NaN	NaN	NaN	NaN	NaN	13.273	10.323	14.346	8.983	6.669	4.072	-1.187	1.956	3.367	6.657	8.906	12.196	NaN	NaN	NaN	NaN
NaN	NaN	NaN	NaN	2.707	1.859	1.733	2.585	-0.316	-1.779	-1.320	-1.534	-2.150	-1.650	-0.823	-0.021	NaN	NaN	NaN	NaN	NaN
NaN	NaN	-1.795	0.177	2.577	0.549	0.525	-1.094	0.155	0.798	-0.264	-2.199	-3.383	-2.673	NaN	NaN	NaN	NaN	NaN	NaN	NaN
NaN	NaN	NaN	NaN	NaN	1.833	-0.694	-2.289	-5.291	-2.739	-2.577	-1.477	2.368	0.248	-0.785	-4.444	-4.644	NaN	NaN	NaN	NaN
NaN	-5.424	-3.961	-3.720	-5.417	-1.600	2.455	-0.525	0.425	-1.765	NaN	NaN	NaN	NaN	NaN	NaN	NaN	NaN	NaN	NaN	NaN
NaN	NaN	NaN	NaN	NaN	-7.979	-4.275	-1.182	-0.260	1.707	-0.737	-3.740	-5.567	-3.340	-1.866	-0.892	-3.894	NaN	NaN	NaN	NaN
NaN	NaN	NaN	NaN	1.886	-0.354	-0.395	-0.859	1.578	0.825	0.377	-0.112	-0.823	-2.526	-2.112	NaN	NaN	NaN	NaN	NaN	NaN
NaN	NaN	NaN	NaN	NaN	-4.769	-3.615	-1.702	-3.743	2.071	0.532	-2.555	-1.039	-2.577	-3.322	-2.400	-1.671	NaN	NaN	NaN	NaN
NaN	NaN	NaN	NaN	-4.855	1.584	2.452	1.842	0.431	0.516	5.011	7.899	3.946	0.696	-0.533	2.677	NaN	NaN	NaN	NaN	NaN
NaN	0.911	-0.119	-2.119	-4.087	-1.801	0.090	1.783	1.059	2.231	4.476	1.854	NaN	NaN	NaN	NaN	NaN	NaN	NaN	NaN	NaN
NaN	NaN	NaN	NaN	NaN	-1.447	-0.039	-4.222	4.345	6.841	4.976	6.601	6.154	4.700	3.315	4.074	5.768	NaN	NaN	NaN	NaN
NaN	NaN	NaN	NaN	-2.513	1.908	4.049	3.129	3.085	5.773	5.690	2.406	3.800	6.334	4.614	4.386	NaN	NaN	NaN	NaN	NaN
NaN	NaN	NaN	NaN	NaN	-0.446	1.888	6.201	4.133	4.612	7.561	5.327	4.165	3.039	2.433	4.479	2.679	NaN	NaN	NaN	NaN
NaN	NaN	NaN	-5.432	-2.828	-0.161	2.830	3.808	5.851	3.516	8.560	10.377	7.649	4.115	3.338	NaN	NaN	NaN	NaN	NaN	NaN
NaN	NaN	NaN	NaN	-11.844	-5.053	-5.864	-5.627	-6.472	-4.041	0.355	-1.307	-2.207	-5.224	-9.226	-7.873	NaN	NaN	NaN	NaN	NaN
NaN	NaN	NaN	NaN	NaN	-7.514	-3.981	-3.106	-3.413	-5.840	-7.564	-5.443	-4.218	-3.192	-2.482	-6.814	-8.723	NaN	NaN	NaN	NaN
NaN	NaN	NaN	NaN	NaN	-8.058	-3.649	0.489	-3.307	-3.824	-3.279	-4.544	-5.010	-7.028	-9.686	-11.425	-10.536	NaN	NaN	NaN	NaN
NaN	NaN	NaN	NaN	0.665	1.022	-0.228	0.444	-4.456	-5.529	0.951	0.454	2.242	5.316	9.471	4.589	NaN	NaN	NaN	NaN	NaN
NaN	NaN	NaN	NaN	NaN	-3.232	-0.130	-0.375	-1.612	2.523	0.756	2.417	0.635	-2.760	-3.203	-4.023	-1.287	NaN	NaN	NaN	NaN
NaN	-4.395	-5.307	-4.925	-2.253	-3.945	-1.037	2.699	1.089	-0.095	3.652	0.764	0.088	NaN	NaN	NaN	NaN	NaN	NaN	NaN	NaN
NaN	NaN	NaN	NaN	NaN	-2.427	1.194	4.011	-1.071	1.824	-0.446	-1.834	-4.858	-5.950	-4.247	-6.659	-5.673	NaN	NaN	NaN	NaN
NaN	NaN	NaN	-0.029	-1.324	1.393	1.089	-0.281	0.365	2.116	4.236	2.411	2.513	-0.040	1.190	NaN	NaN	NaN	NaN	NaN	NaN
NaN	NaN	NaN	NaN	3.209	1.866	1.761	2.668	4.847	9.057	7.594	7.428	2.527	3.798	5.926	5.370	NaN	NaN	NaN	NaN	NaN
NaN	NaN	NaN	NaN	NaN	NaN	1.923	4.731	5.529	2.769	4.587	4.862	5.445	4.184	1.490	3.228	5.206	5.784	NaN	NaN	NaN
NaN	NaN	NaN	NaN	NaN	NaN	4.163	9.417	8.472	6.575	8.066	4.723	2.469	2.176	2.496	0.688	0.769	NaN	NaN	NaN	NaN
NaN	NaN	8.044	6.534	5.455	9.711	10.616	8.433	6.249	4.234	9.585	12.539	11.858	8.473	NaN	NaN	NaN	NaN	NaN	NaN	NaN
NaN	NaN	NaN	NaN	NaN	-6.366	1.639	3.854	3.809	8.153	5.435	6.762	5.713	9.318	9.417	5.142	4.778	NaN	NaN	NaN	NaN
NaN	NaN	-1.166	-0.700	-0.100	0.785	2.228	3.096	4.212	2.618	5.514	9.888	12.893	9.458	NaN	NaN	NaN	NaN	NaN	NaN	NaN
NaN	NaN	NaN	NaN	0.938	-0.189	3.241	6.529	7.905	10.248	13.078	10.273	8.593	7.017	4.582	4.111	NaN	NaN	NaN	NaN	NaN
NaN	NaN	NaN	NaN	NaN	NaN	-1.794	2.706	6.455	9.397	5.764	5.574	8.077	8.332	5.339	4.102	1.431	-1.082	NaN	NaN	NaN
NaN	-4.194	0.723	4.982	3.394	5.570	5.763	3.803	6.625	12.044	10.002	9.680	11.493	NaN	NaN	NaN	NaN	NaN	NaN	NaN	NaN
NaN	1.739	4.528	0.178	-4.848	0.230	3.870	3.245	2.051	8.205	8.167	6.428	NaN	NaN	NaN	NaN	NaN	NaN	NaN	NaN	NaN
NaN	NaN	NaN	NaN	NaN	NaN	4.115	3.778	6.291	2.322	5.171	3.695	4.442	4.149	0.697	4.088	7.098	7.720	NaN	NaN	NaN
NaN	NaN	NaN	NaN	NaN	NaN	-2.203	3.042	0.308	1.674	2.791	0.443	-1.134	-1.354	-2.341	-1.621	-0.447	-7.202	NaN	NaN	NaN
NaN	NaN	NaN	NaN	NaN	-10.738	-3.080	0.010	0.513	4.354	2.415	3.872	2.441	-0.177	0.962	-0.206	-6.992	NaN	NaN	NaN	NaN
NaN	NaN	NaN	NaN	NaN	-11.893	-5.141	3.024	1.007	0.420	3.492	-0.954	-0.547	2.398	-0.129	-0.139	-0.739	NaN	NaN	NaN	NaN
NaN	NaN	NaN	NaN	NaN	-5.972	-4.024	1.024	-3.724	1.433	5.922	4.210	2.212	-1.653	-2.364	-2.961	-3.739	NaN	NaN	NaN	NaN
NaN	NaN	NaN	NaN	NaN	NaN	-0.894	0.861	-1.112	-2.916	-2.683	2.568	0.511	0.447	1.263	1.483	2.116	1.734	NaN	NaN	NaN
NaN	NaN	NaN	NaN	NaN	-3.762	-1.142	-2.518	-5.391	0.315	3.989	1.674	2.423	1.361	1.221	-0.917	0.845	NaN	NaN	NaN	NaN
NaN	NaN	NaN	NaN	NaN	-9.267	-5.766	-3.501	-2.527	3.895	1.585	-1.381	-2.764	-1.279	-1.256	-4.484	-4.310	NaN	NaN	NaN	NaN
NaN	NaN	NaN	NaN	NaN	NaN	-10.868	-1.420	-0.903	-1.842	2.637	-1.810	-5.354	-2.924	-1.535	-0.432	-1.846	-6.115	NaN	NaN	NaN
NaN	NaN	NaN	NaN	NaN	-7.275	-6.211	-3.953	2.636	3.946	6.509	3.239	2.928	3.094	2.513	-1.244	-3.011	NaN	NaN	NaN	NaN
NaN	NaN	NaN	NaN	NaN	-9.324	1.123	7.677	5.841	5.017	3.052	0.477	-0.632	-0.718	-1.020	-1.289	1.460	NaN	NaN	NaN	NaN
NaN	NaN	NaN	NaN	NaN	NaN	-2.794	1.410	0.586	0.673	1.280	0.194	-1.148	0.147	-6.118	-6.564	0.789	2.193	NaN	NaN	NaN
NaN	NaN	NaN	NaN	NaN	NaN	-3.643	4.622	2.988	0.120	2.111	0.685	2.491	0.528	-1.017	-5.174	-3.335	-3.569	NaN	NaN	NaN
NaN	NaN	NaN	NaN	NaN	-4.934	0.693	5.484	2.616	0.317	-0.577	2.509	3.024	-1.593	-0.472	-0.067	-4.713	NaN	NaN	NaN	NaN
NaN	NaN	NaN	-6.136	-2.391	-2.203	-4.153	-2.321	1.724	1.136	0.026	0.511	1.542	1.963	-0.097	NaN	NaN	NaN	NaN	NaN	NaN
NaN	NaN	4.444	5.143	-2.366	-6.337	-1.546	8.760	6.086	5.616	5.853	8.202	7.656	7.675	NaN	NaN	NaN	NaN	NaN	NaN	NaN
NaN	NaN	NaN	NaN	NaN	NaN	-2.379	6.042	9.412	4.168	-0.054	0.108	3.829	5.306	4.653	4.140	3.913	3.946	NaN	NaN	NaN
NaN	1.555	4.230	5.294	5.735	5.849	2.556	6.540	3.746	1.886	5.550	1.962	2.216	NaN	NaN	NaN	NaN	NaN	NaN	NaN	NaN
NaN	NaN	8.089	5.663	2.022	4.968	6.947	4.296	5.022	5.302	3.980	6.086	4.485	5.379	NaN	NaN	NaN	NaN	NaN	NaN	NaN
NaN	NaN	NaN	NaN	NaN	-1.908	0.844	2.049	2.250	0.664	-1.427	2.194	4.918	-1.717	-1.129	0.262	NaN	NaN	NaN	NaN	NaN
NaN	NaN	NaN	NaN	NaN	-3.627	-0.790	1.647	-2.281	-2.220	-0.214	-2.112	0.231	1.502	0.820	-0.123	-2.298	NaN	NaN	NaN	NaN
NaN	NaN	NaN	NaN	-9.168	-5.402	-3.928	-3.099	0.286	0.948	-1.068	0.944	0.168	-2.342	-2.001	-1.295	NaN	NaN	NaN	NaN	NaN
NaN	NaN	NaN	NaN	-10.935	-8.950	-1.976	2.994	0.807	-0.429	-4.506	-5.266	-4.609	-4.476	-3.685	-5.235	NaN	NaN	NaN	NaN	NaN
NaN	NaN	NaN	NaN	NaN	-3.034	-3.423	0.489	-2.733	-2.666	1.113	0.181	-2.517	-6.403	-4.778	-3.620	-3.076	NaN	NaN	NaN	NaN
NaN	NaN	NaN	NaN	NaN	-1.264	1.086	0.781	-1.440	-0.161	0.426	-1.551	-2.426	0.068	0.777	-3.082	-5.501	NaN	NaN	NaN	NaN
NaN	NaN	NaN	NaN	NaN	1.978	0.524	-2.886	-3.166	-2.415	-3.096	-0.378	-0.259	1.070	-0.708	-1.021	-0.961	NaN	NaN	NaN	NaN
NaN	NaN	NaN	NaN	NaN	-4.022	0.015	1.926	-0.896	-0.914	2.349	0.780	-0.520	-1.101	-1.890	-4.153	-3.798	NaN	NaN	NaN	NaN
NaN	NaN	NaN	NaN	NaN	-7.666	-1.344	-0.017	-1.169	-3.746	-4.519	-0.709	-3.009	-3.762	-2.619	-1.216	-3.425	NaN	NaN	NaN	NaN
NaN	NaN	NaN	NaN	NaN	-2.409	1.338	1.203	1.231	-1.793	-1.534	2.333	1.630	0.425	0.486	-0.733	-2.560	NaN	NaN	NaN	NaN
NaN	NaN	NaN	NaN	NaN	NaN	-3.518	3.616	1.899	-0.324	0.155	1.740	-1.532	-1.126	-1.346	-3.644	-4.496	-4.941	NaN	NaN	NaN
NaN	NaN	NaN	NaN	NaN	-2.882	3.344	5.274	1.669	0.217	-1.426	1.078	-0.111	0.316	1.762	-0.947	NaN	NaN	NaN	NaN	NaN
NaN	NaN	NaN	-2.557	-4.825	-0.974	5.726	3.154	0.521	-1.099	-2.487	0.561	-0.843	-2.702	1.172	NaN	NaN	NaN	NaN	NaN	NaN
NaN	NaN	NaN	NaN	NaN	-1.312	3.938	1.521	0.298	1.970	-1.863	3.266	3.863	1.457	1.125	-0.191	-0.806	NaN	NaN	NaN	NaN
NaN	NaN	NaN	NaN	NaN	-3.171	-1.619	1.363	3.468	1.336	0.795	2.159	1.138	-0.757	-2.363	-1.453	-1.452	NaN	NaN	NaN	NaN
NaN	NaN	NaN	NaN	NaN	-8.085	-1.260	6.328	5.402	4.364	1.947	0.465	-3.961	-4.489	0.052	-1.787	-2.491	NaN	NaN	NaN	NaN
NaN	NaN	NaN	NaN	NaN	NaN	3.550	4.468	0.866	0.539	6.217	7.992	3.851	-0.895	-2.920	-2.577	-0.423	-3.364	NaN	NaN	NaN
NaN	NaN	NaN	NaN	-4.857	4.826	10.436	1.296	0.320	2.080	-0.019	0.855	4.610	5.976	6.741	2.226	NaN	NaN	NaN	NaN	NaN
NaN	NaN	-3.827	-1.987	-2.481	-2.011	-0.807	3.424	1.768	2.258	2.276	3.441	1.149	-0.066	NaN	NaN	NaN	NaN	NaN	NaN	NaN
NaN	NaN	NaN	NaN	NaN	-1.171	1.097	2.900	0.584	3.471	3.758	2.496	-0.126	4.037	5.175	2.456	0.401	NaN	NaN	NaN	NaN
NaN	NaN	NaN	NaN	2.803	2.266	0.304	0.394	3.372	3.837	5.397	5.613	2.689	2.868	1.598	-2.559	NaN	NaN	NaN	NaN	NaN
NaN	NaN	NaN	-2.223	-7.424	-3.747	0.444	5.160	3.103	-1.319	-0.976	0.269	3.790	4.328	-0.055	NaN	NaN	NaN	NaN	NaN	NaN
NaN	NaN	NaN	NaN	NaN	NaN	2.281	-0.617	2.544	0.310	-2.222	1.824	0.649	-2.665	-2.601	-4.130	-2.035	3.094	NaN	NaN	NaN
NaN	12.323	14.240	5.455	7.615	9.911	7.252	13.276	10.498	12.253	14.122	NaN	NaN	NaN	NaN	NaN	NaN	NaN	NaN	NaN	NaN
NaN	NaN	NaN	NaN	NaN	4.202	1.257	9.285	8.774	8.217	5.563	4.029	4.319	4.767	5.074	5.794	4.524	NaN	NaN	NaN	NaN
NaN	NaN	NaN	NaN	NaN	5.091	4.327	6.115	4.992	2.314	-1.205	0.172	-0.761	3.396	2.586	4.349	-4.141	NaN	NaN	NaN	NaN
NaN	NaN	NaN	NaN	0.626	4.796	6.188	10.359	5.900	8.403	6.903	5.551	5.075	6.305	5.993	8.067	NaN	NaN	NaN	NaN	NaN
NaN	NaN	NaN	5.470	4.727	5.527	5.926	6.973	5.710	1.699	0.170	-1.460	-1.348	-1.123	-3.447	NaN	NaN	NaN	NaN	NaN	NaN
NaN	5.881	3.443	2.289	-0.692	0.619	-1.798	-2.226	-0.270	-0.429	-1.624	-0.129	NaN	NaN	NaN	NaN	NaN	NaN	NaN	NaN	NaN
NaN	NaN	NaN	NaN	NaN	-2.582	1.425	9.144	7.061	5.133	2.529	0.891	0.163	-0.421	2.449	2.179	3.959	NaN	NaN	NaN	NaN
NaN	NaN	NaN	NaN	NaN	0.923	2.943	6.206	3.958	2.213	-0.947	1.375	-2.887	-5.137	-4.042	-3.183	-3.589	NaN	NaN	NaN	NaN
NaN	NaN	NaN	NaN	NaN	2.326	0.543	2.285	2.088	2.034	-3.211	-2.709	-3.882	-2.886	-3.296	-1.513	2.061	NaN	NaN	NaN	NaN
NaN	NaN	3.343	1.140	-1.569	-4.612	-0.011	-0.605	1.855	1.975	-3.106	-2.252	-3.191	-4.900	NaN	NaN	NaN	NaN	NaN	NaN	NaN
NaN	NaN	NaN	-3.691	-1.453	2.733	1.697	3.761	4.671	2.465	0.528	-2.234	-1.709	-4.222	NaN	NaN	NaN	NaN	NaN	NaN	NaN
NaN	NaN	NaN	NaN	NaN	2.735	4.168	3.659	1.493	-0.523	-2.638	-0.627	-2.460	-1.620	-1.153	-1.411	0.434	NaN	NaN	NaN	NaN
NaN	6.929	11.451	11.383	11.800	9.434	7.796	4.885	9.619	6.425	3.705	NaN	NaN	NaN	NaN	NaN	NaN	NaN	NaN	NaN	NaN
NaN	NaN	4.070	4.105	5.152	3.462	-0.831	1.987	2.151	3.822	4.327	2.458	1.283	3.609	NaN	NaN	NaN	NaN	NaN	NaN	NaN
NaN	NaN	NaN	NaN	NaN	-1.859	1.618	2.593	0.140	-0.766	-2.837	-1.266	-2.982	-0.799	-3.450	-3.999	-1.295	NaN	NaN	NaN	NaN
NaN	NaN	NaN	NaN	NaN	0.947	2.486	9.954	4.106	-1.516	-4.461	-2.097	-3.527	-3.021	-0.649	-2.166	-3.692	NaN	NaN	NaN	NaN
NaN	24.682	8.925	-0.173	6.214	-2.134	-3.483	6.263	8.776	6.853	3.789	NaN	NaN	NaN	NaN	NaN	NaN	NaN	NaN	NaN	NaN
NaN	-3.939	-2.178	0.572	0.924	3.050	0.974	2.331	2.390	3.597	3.125	-0.505	-0.237	NaN	NaN	NaN	NaN	NaN	NaN	NaN	NaN
NaN	NaN	NaN	NaN	NaN	1.280	-0.011	2.414	2.455	1.702	-2.111	-2.140	-2.014	-1.288	-3.076	-5.697	-2.787	NaN	NaN	NaN	NaN
NaN	NaN	NaN	0.511	3.263	3.209	3.217	5.339	1.967	-0.792	-0.694	0.245	-1.041	-2.035	-4.387	NaN	NaN	NaN	NaN	NaN	NaN
NaN	NaN	NaN	NaN	NaN	4.049	0.382	2.262	-0.945	-0.853	-2.943	-2.792	-3.627	-1.353	-3.261	0.465	NaN	NaN	NaN	NaN	NaN
NaN	-7.834	-10.970	-10.489	-9.448	-9.191	-6.143	2.560	3.935	4.865	2.043	NaN	NaN	NaN	NaN	NaN	NaN	NaN	NaN	NaN	NaN
NaN	NaN	NaN	NaN	NaN	4.557	5.323	6.644	5.194	5.988	0.672	-0.485	-0.126	-1.585	-3.323	-3.764	-0.202	NaN	NaN	NaN	NaN
NaN	NaN	NaN	NaN	NaN	0.331	1.534	4.124	2.364	1.278	-2.555	-2.291	-2.310	-3.079	-0.611	-0.900	-0.608	NaN	NaN	NaN	NaN
NaN	NaN	NaN	NaN	8.318	12.657	16.729	9.711	5.863	12.285	8.131	7.082	10.818	5.587	7.702	9.409	NaN	NaN	NaN	NaN	NaN
NaN	NaN	NaN	NaN	NaN	15.405	20.543	15.538	9.022	7.935	8.363	14.738	13.256	12.317	9.754	8.967	10.824	NaN	NaN	NaN	NaN
NaN	NaN	NaN	NaN	NaN	10.653	7.683	11.375	8.984	8.281	8.605	6.775	10.191	5.677	4.701	9.025	13.211	NaN	NaN	NaN	NaN
NaN	5.339	4.587	1.077	0.112	4.414	13.366	16.207	11.602	11.126	8.785	10.897	NaN	NaN	NaN	NaN	NaN	NaN	NaN	NaN	NaN
NaN	NaN	NaN	NaN	NaN	13.674	14.319	11.038	7.581	7.726	3.084	4.312	5.272	6.255	0.838	1.878	NaN	NaN	NaN	NaN	NaN
NaN	-2.750	-4.648	-5.216	-1.081	7.275	11.512	4.919	2.894	2.607	-0.795	NaN	NaN	NaN	NaN	NaN	NaN	NaN	NaN	NaN	NaN
NaN	NaN	-13.274	-6.021	-1.975	-2.524	1.721	8.044	6.772	4.743	-0.244	1.171	-1.325	-3.816	NaN	NaN	NaN	NaN	NaN	NaN	NaN
NaN	NaN	NaN	NaN	NaN	4.743	8.334	7.817	2.229	1.932	-0.513	-0.266	-1.332	-3.056	0.751	2.749	1.134	NaN	NaN	NaN	NaN
NaN	NaN	4.401	6.377	4.949	0.310	3.327	0.596	-0.780	2.343	0.233	-1.158	-1.198	-2.895	NaN	NaN	NaN	NaN	NaN	NaN	NaN
NaN	NaN	NaN	NaN	NaN	13.399	13.898	11.405	10.398	9.190	7.615	5.623	4.021	3.792	4.369	10.848	12.771	NaN	NaN	NaN	NaN
NaN	NaN	NaN	NaN	NaN	12.671	14.118	10.301	7.786	9.461	3.904	3.051	0.017	2.374	4.812	7.156	9.457	NaN	NaN	NaN	NaN
NaN	NaN	NaN	NaN	NaN	18.661	14.671	14.318	8.809	9.330	8.086	4.713	5.900	0.593	2.202	3.531	5.702	NaN	NaN	NaN	NaN
NaN	NaN	NaN	NaN	5.491	7.614	8.131	9.145	3.301	1.572	1.919	1.316	-0.836	-3.056	2.002	4.268	NaN	NaN	NaN	NaN	NaN
NaN	NaN	-7.572	-4.354	-1.147	0.215	1.346	0.487	-3.045	-0.806	-2.730	-3.317	-3.748	-4.727	NaN	NaN	NaN	NaN	NaN	NaN	NaN
NaN	NaN	NaN	NaN	NaN	-9.058	-4.041	1.355	-2.812	0.017	-1.923	-4.762	-6.214	-7.248	-4.413	-0.561	2.545	NaN	NaN	NaN	NaN
NaN	NaN	NaN	NaN	NaN	-5.137	1.795	4.639	1.427	2.416	-0.196	-2.820	-3.769	-5.138	-1.753	2.691	5.038	NaN	NaN	NaN	NaN
NaN	NaN	NaN	NaN	NaN	7.563	8.963	6.114	2.773	4.011	-0.729	0.197	-2.448	-3.601	-0.589	0.315	1.226	NaN	NaN	NaN	NaN
NaN	NaN	NaN	-1.991	-0.082	-1.910	4.869	6.644	3.944	2.585	0.085	2.884	0.921	3.610	6.200	NaN	NaN	NaN	NaN	NaN	NaN
NaN	NaN	NaN	9.210	7.710	3.522	-0.265	2.740	1.784	0.919	0.720	-1.706	-3.841	-1.927	1.072	NaN	NaN	NaN	NaN	NaN	NaN
NaN	NaN	NaN	NaN	NaN	NaN	5.682	3.840	1.448	0.606	-2.020	-2.886	-4.205	-3.963	-1.320	2.444	3.732	2.360	NaN	NaN	NaN
NaN	NaN	NaN	NaN	NaN	NaN	1.442	5.930	2.499	3.770	6.172	4.844	0.966	-0.560	-1.629	0.269	3.446	6.417	NaN	NaN	NaN
NaN	-7.460	-9.295	-10.940	-10.724	-5.984	-2.564	6.167	6.685	1.216	-0.607	-3.450	NaN	NaN	NaN	NaN	NaN	NaN	NaN	NaN	NaN
NaN	-12.715	-11.514	-8.755	-6.160	-0.812	5.914	9.057	5.438	5.072	4.301	NaN	NaN	NaN	NaN	NaN	NaN	NaN	NaN	NaN	NaN
NaN	NaN	NaN	NaN	NaN	-5.069	-0.877	-0.010	-1.839	-0.328	-3.753	-5.317	-6.337	-7.096	-4.905	-3.097	-1.095	NaN	NaN	NaN	NaN
NaN	NaN	NaN	NaN	NaN	2.411	0.938	0.470	-1.033	-2.960	-3.155	-4.951	-5.797	-6.571	-4.904	-4.777	-4.069	NaN	NaN	NaN	NaN
NaN	NaN	-9.954	-6.759	-3.548	-4.439	-0.563	-0.824	-3.849	-3.745	-5.042	-7.687	-7.434	-5.963	NaN	NaN	NaN	NaN	NaN	NaN	NaN
NaN	NaN	NaN	NaN	-11.957	-5.717	0.869	4.206	1.816	-0.066	-1.990	-2.300	-2.597	-5.312	-7.184	-8.382	NaN	NaN	NaN	NaN	NaN
NaN	NaN	NaN	NaN	NaN	-5.856	-2.166	1.453	1.376	2.055	-2.914	-7.043	-5.217	-7.037	-5.214	-4.831	-6.771	NaN	NaN	NaN	NaN
[truncated: 15,244 more rows]

## Sheet: Figure 3D
Coronal group : n=7 animals, 21 recordings
Diagonal group : n=4 animals, 20 recordings
[truncated: 93 more rows]

## Sheet: Figure 4A
Coronal Plane 1 : n=7 animals, 14 recordings
[truncated: 182 more rows]

[truncated: 11 more sheets: Figure 4B, Figure 4C, Figure 5 , Figure 6, Figure 7B, Figure 7C, Figure S2, Figure S3, Figure S4, Figure S7, Figure S8]
